# Supplementary material for: The promiscuous biotin ligase TurboID reveals the proxisome of the T3SS chaperone IpgC in Shigella flexneri
Source: mSphere. 2024 Oct 31;9(11):e00553-24. doi: 10.1128/msphere.00553-24 (PMC11580435; doi:10.1128/msphere.00553-24)
Supplement: Table S1 — Raw mass spectrometry data and SAINT analyses for IpgC. [file msphere.00553-24-s0002.xlsx]

## Sheet: Table_S1
Genome_ID	Protein_ID	Gene	Protein_Description	Protein_Length	SC_IpgC-TID_OFF_1	SC_IpgC-TID_OFF_2	SC_IpgC-TID_OFF_3	SC_IpgC-TID_OFF_4	SC_IpgC-TID_OFF_5	SC_TID-IpgC_OFF_1	SC_TID-IpgC_OFF_2	SC_TID-IpgC_OFF_3	SC_TID-IpgC_OFF_4	SC_TID-IpgC_OFF_5	SC_IpgC-TID_ON_1	SC_IpgC-TID_ON_2	SC_IpgC-TID_ON_3	SC_IpgC-TID_ON_4	SC_IpgC-TID_ON_5	SC_TID-IpgC_ON_1	SC_TID-IpgC_ON_2	SC_TID-IpgC_ON_3	SC_TID-IpgC_ON_4	SC_TID-IpgC_ON_5	SC_TID_OFF_1	SC_TID_OFF_2	SC_TID_ON_1	SC_TID_ON_2	SC_EV_OFF_2	SC_EV_OFF_3	SC_EV_ON_2	SC_EV_ON_3	LFQ_IpgC-TID_OFF_3	LFQ_IpgC-TID_OFF_4	LFQ_IpgC-TID_OFF_5	LFQ_IpgC-TID_OFF_6	LFQ_IpgC-TID_OFF_7	LFQ_TID-IpgC_OFF_3	LFQ_TID-IpgC_OFF_4	LFQ_TID-IpgC_OFF_5	LFQ_TID-IpgC_OFF_6	LFQ_TID-IpgC_OFF_7	LFQ_IpgC-TID_ON_3	LFQ_IpgC-TID_ON_4	LFQ_IpgC-TID_ON_5	LFQ_IpgC-TID_ON_6	LFQ_IpgC-TID_ON_7	LFQ_TID-IpgC_ON_3	LFQ_TID-IpgC_ON_4
NC_024996.1	WP_010921662.1	ipaC	T3SS translocon subunit IpaC	382	1981	1963	3777	3758	3838	2107	2230	4067	4325	4090	1301	1254	2071	2010	1553	1398	1570	2513	2218	2064	984	869	739	354	518	658	253	375	1590.73	1839.37	2120.64	2199	2187.87	1661.8	1844.11	2426.84	2510.92	2541.54	885.293	881.99	1089.81	1033.78	862.39	976.315	1311.86
NC_024996.1	WP_010921663.1	ipaB	type III secretion system translocon subunit IpaB	580	966	881	1491	1296	1406	353	542	315	351	298	1089	1087	1305	1416	1057	213	266	288	271	300	12	26	9	22	57	90	37	52	513.268	537.567	643.812	555.688	623.515	183.19	311.805	133.348	146.411	125.569	551.522	617.069	523.204	548.117	482.814	103.864	165.565
NZ_CP037923.1	WP_000654608.1	birA	bifunctional biotin--[acetyl-CoA-carboxylase	321	862	726	975	989	952	587	516	741	781	673	1295	1037	1357	1364	1303	1012	760	1102	1153	1179	779	643	828	427	439	378	246	181	926.99	949.001	756.366	809.4	768.885	577.155	523.758	602.707	607.679	573.034	1219.1	1151.78	1014.06	999.085	1073.76	1065.36	1023.19
NZ_CP037923.1	WP_000354622.1	accB	acetyl-CoA carboxylase biotin carboxyl carrier protein	156	680	625	1082	1061	1105	777	744	1241	1219	1164	751	785	1217	1204	999	870	850	1458	1558	1400	754	732	803	690	1115	1008	1379	879	1423.3	1587.03	1762.31	1684.4	1740.36	1814.19	1713.05	2027.05	1973.94	1852.57	1573.1	1779.89	1903.28	1805.67	1625.12	1992.39	2324.1
NZ_CP037923.1	WP_000673561.1	cgtA	Obg family GTPase CgtA	390	558	389	896	776	799	502	518	879	897	748	699	507	775	894	766	667	499	920	854	948	429	333	556	173	166	139	57	52	411.813	361.586	515.358	447.808	459.021	360.286	403.602	520.786	518.703	441.065	506.158	376.532	425.256	478.645	493.433	469.52	427.776
NC_024996.1	WP_005063225.1	ipaA	T3SS effector invasin IpaA	633	553	621	788	689	796	479	701	830	782	701	147	138	162	151	138	138	159	157	148	141	399	356	87	75	53	107	34	69	274.221	346.671	315.87	264.205	315.483	232.71	355.626	339.608	301.769	287.17	64.8973	68.5954	58.4345	57.1123	51.1973	63.8676	96.2901
NC_024996.1	WP_010921661.1	ipaD	type III secretion system needle tip complex protein IpaD	332	508	437	574	645	579	639	546	697	719	696	171	151	157	144	156	177	166	196	178	146	150	77	134	50	36	51	13	22	469.56	509.723	414.025	465.147	424.275	590.217	549.555	530.312	549.508	537.543	139.878	143.504	110.652	101.341	126.326	158.881	189.335
NZ_CP037923.1	WP_000072067.1	gyrB	DNA topoisomerase (ATP-hydrolyzing) subunit B	804	473	584	726	659	716	476	912	1084	977	776	498	632	801	803	593	637	725	1338	1322	1136	615	638	568	338	125	149	68	89	175.391	232.58	202.148	182.996	199.684	163.288	337.983	294.82	261.901	222.577	176.627	241.135	198.584	198.341	183.466	235.087	299.068
NZ_CP037923.1	WP_000467098.1	HP (YbaB-like)	YbaB\EbfC family nucleoid-associated protein	109	471	471	492	477	463	392	397	433	380	396	624	656	699	726	684	629	553	745	777	782	425	458	506	399	120	133	30	36	1273.04	1419.47	1070.3	1069.72	1024.12	1061.48	1094.71	956.103	834.767	874.711	1649.13	1836.4	1517.04	1544.38	1552.61	1661.41	1671.07
NC_024996.1	WP_031192845.1	icsB	type III secretion system effector IcsB	494	457	356	677	649	634	472	420	796	800	808	189	134	182	155	191	265	190	308	317	299	524	375	111	66	73	70	44	54	224.314	196.776	218.249	208.322	204.026	219.861	203.505	268.273	254.734	272.518	90.5102	65.7337	66.3225	59.3445	79.1072	125.887	109.875
NC_024996.1	WP_010921627.1	ospC2	type 3 secretion system effector OspC2	484	408	264	501	438	451	382	324	327	367	308	85	80	119	102	102	75	84	111	106	106	315	224	59	31	26	48	26	41	193.233	125.507	180.958	154.346	158.07	172.209	145.449	114.608	127.195	109.711	32.0385	29.8139	34.7471	27.1345	33.6117	29.143	42.1334
NZ_CP037923.1	WP_000358803.1	Glu decarboxylase	glutamate decarboxylase	466	391	433	408	5	529	437	520	579	559	567	314	372	501	433	325	243	213	539	2	2	742	632	975	319	39	62	0	0	227.872	132.475	112.698	125.647	168.526	237.98	246.763	158.5	171.326	214.849	90.3886	152.652	153.938	75.3591	107.55	66.5092	82.211
NC_024996.1	WP_000055835.1	ipgC	SycD\LcrH family type III secretion system chaperone IpgC	155	322	254	613	590	546	276	252	450	423	440	454	407	882	997	875	501	272	819	816	871	0	17	0	19	107	52	49	27	529.886	524.499	742.34	768.525	690.637	458.986	445.365	559.73	512.531	561.655	726.155	669.747	1026.66	1152.66	1133.23	807.774	544.045
NZ_CP037923.1;NZ_CP037923.1	WP_000031783.1;WP_000031784.1	tuf	elongation factor Tu	394	309	324	879	958	831	338	373	804	776	799	326	460	1070	1110	965	321	286	1046	1006	1000	301	162	376	103	42	68	26	48	249.544	267.854	535.592	608.268	544.594	258.884	319.739	509.922	470.724	528.078	241.183	361.216	635.729	624.273	620.488	235.404	234.029
NC_024996.1	WP_010921657.1	ospC4	type 3 secretion system effector OspC4	484	240	197	257	236	230	221	202	209	221	199	63	60	82	72	69	54	60	81	75	71	214	170	46	10	1	39	18	30	33.8761	42.0653	28.1445	25.7686	26.5835	27.6736	36.9303	28.9411	30.8396	29.3312	14.2023	13.4185	11.0506	8.40698	10.6023	12.9817	14.0513
NC_024996.1	WP_010921674.1	mxiC	type III secretion system gatekeeper subunit MxiC	355	231	153	211	225	205	262	149	170	196	168	72	53	58	56	47	71	47	48	54	44	176	114	24	23	30	33	20	22	183.168	155.446	141.084	150.331	131.05	200.456	122.993	111.978	120.979	110.398	52.8553	44.0079	33.9204	31.1127	31.0667	54.8736	48.6082
NZ_CP037923.1	WP_000042632.1	lipA	lipoyl synthase	321	211	47	176	173	159	224	229	194	193	226	174	128	169	179	157	173	48	192	175	182	229	44	263	39	15	15	8	7	142.984	41.2134	105.959	100.943	94.5896	143.352	161.973	116.561	112.843	117.369	109.722	77.7219	92.0174	94.9272	91.0087	91.4183	45.1006
NC_024996.1	WP_000868563.1	HP	hypothetical protein	192	189	94	197	229	212	211	227	184	211	199	33	27	47	51	42	26	33	48	49	46	168	75	14	13	12	15	5	12	254.989	134.009	211.164	260.774	237.849	275.146	326.099	202.809	227.956	227.041	51.1671	47.922	53.1	52.1729	52.6375	40.4525	57.1299
NZ_CP037923.1	WP_000133056.1	infB	translation initiation factor IF-2	882	163	126	190	169	172	226	250	171	220	173	154	126	159	172	148	162	117	189	179	200	280	159	347	114	41	54	33	34	56.7377	57.1568	53.9852	45.832	46.2694	81.3973	93.4523	51.7648	63.7076	53.8435	50.6195	45.95	41.8784	39.2182	41.2607	58.6295	49.6399
NZ_CP037923.1	WP_000462776.1	ftsZ	cell division protein FtsZ	383	117	83	94	90	85	113	116	85	101	75	107	95	95	96	82	96	89	102	89	112	129	85	140	87	22	27	9	15	92.9108	75.4718	65.1856	54.215	53.8936	86.0882	96.4928	58.2012	61.91	52.2647	82.7954	78.1433	55.5777	54.7139	54.6033	71.1969	83.969
NZ_CP037923.1	WP_049887536.1	acnB	bifunctional aconitate hydratase 2\2-methylisocitrate dehydratase	865	106	71	105	108	114	86	99	88	91	92	116	91	128	107	102	98	89	115	105	126	92	67	99	62	26	21	26	17	34.0366	27.9429	27.3358	28.7691	30.681	28.3535	31.9483	24.8543	23.0588	26.2177	35.8172	30.3539	32.123	27.0355	31.1448	32.451	37.9923
NC_024996.1	WP_001166521.1	ipgB1	type III secretion effector IpgB1	208	106	60	120	112	129	135	95	109	148	116	15	17	22	17	23	23	29	24	23	25	130	74	11	14	10	20	8	13	138.787	97.4754	123.516	117.158	131.785	165.555	126.271	118.578	147.597	119.379	18.5663	23.1924	22.3909	17.142	25.1329	32.977	49.1056
NZ_CP037923.1	WP_001292813.1	pflB	formate C-acetyltransferase	760	101	95	118	118	119	93	112	108	114	115	111	98	127	124	111	89	80	117	111	122	111	89	111	72	24	31	12	15	37.7014	42.8511	36.0727	37.1185	36.4911	34.4183	42.4189	34.5981	34.6504	37.5955	42.688	36.7333	37.6534	37.1082	35.9988	33.6852	37.3065
NZ_CP037923.1	EKN05	ydeP	acid resistance putative oxidoreductase YdeP	747	100	78	96	79	114	65	70	111	95	78	117	110	133	126	100	72	55	114	115	121	114	83	137	71	22	22	17	13	40.9245	38.0136	31.4507	27.0011	40.0298	26.5605	28.1347	38.3873	33.3174	27.3127	45.8798	43.1752	46.4013	41.9414	35.722	29.903	27.6499
NZ_CP037923.1	EKN05	gabD	NADP-dependent succinate-semialdehyde dehydrogenase	481	99	81	85	115	94	129	106	108	140	147	83	62	87	81	75	84	56	95	81	92	169	103	178	73	20	25	12	12	67.23	66.7112	44.6408	59.4211	51.5499	82.3812	73.0144	60.7456	71.4008	79.9619	51.2042	48.9323	46.5356	40.6021	43.3291	59.5219	44.7156
NZ_CP037923.1	WP_000516121.1	dnaK	molecular chaperone DnaK	638	96	83	89	80	79	94	91	85	81	76	97	97	96	95	79	93	82	91	89	94	93	73	96	64	24	37	39	34	45.7655	41.7174	30.8792	30.4273	28.2735	40.072	45.2403	33.4897	30.1797	31.4999	43.4273	46.3028	32.9787	34.7267	31.8733	43.8683	48.6303
NC_024996.1	WP_010921606.1	ospD1	type 3 secretion system effector\anti-activator OspD1	225	94	63	130	99	106	81	118	92	112	79	8	10	11	5	8	9	12	11	10	10	60	52	4	9	3	12	0	10	127.072	92.6293	141.681	107.923	116.19	106.113	161.635	103.102	119.835	92.9707	9.68118	11.6705	8.9347	3.65405	8.17303	12.9515	18.2761
NC_024996.1	WP_010921667.1	ipgD	type III secretion system effector inositol phosphate phosphatase	538	88	67	121	109	112	93	77	115	113	104	27	46	32	37	34	24	33	32	35	37	63	41	16	22	9	15	8	37	45.1372	42.6985	43.1398	39.6702	37.457	47.0792	40.8271	39.2061	38.4878	39.052	12.8105	25.7922	12.9029	11.614	12.9338	12.7831	21.665
NZ_CP037923.1	WP_005049106.1	yegQ	tRNA 5-hydroxyuridine modification protein YegQ	453	85	70	120	115	116	105	98	120	125	111	88	79	117	113	101	88	60	123	113	117	100	71	103	48	18	16	10	11	63.8881	62.5178	60.2941	61.643	62.7205	76.6471	79.1224	67.7312	64.4058	63.3932	63.7388	60.1944	55.1653	50.6138	53.9045	65.7477	51.4744
NZ_CP037923.1	WP_000175933.1	prfC	peptide chain release factor 3	529	84	56	101	118	109	109	103	125	161	123	67	52	86	98	88	75	54	112	86	100	136	71	182	50	17	20	6	6	46.6987	36.3308	42.5714	45.9867	47.1622	61.4238	60.3002	53.1974	64.0774	52.9601	35.7745	30.0856	37.4849	41.3106	42.6405	45.2441	39.0743
NZ_CP037923.1	WP_000003826.1	aceE	pyruvate dehydrogenase (acetyl-transferring), homodimeric type	887	77	83	95	73	89	64	69	70	72	73	110	108	110	116	95	88	90	112	105	103	77	63	72	49	23	28	17	12	26.1667	31.642	25.1893	19.7774	24.2217	20.7205	23.5509	20.2131	18.5971	19.9022	35.1038	38.592	28.4333	27.8306	28.6838	27.1493	34.9792
NZ_CP037923.1	WP_000702650.1	narH	nitrate reductase subunit beta	512	76	66	91	79	91	66	67	95	97	94	68	60	86	93	74	61	58	101	100	96	89	70	95	42	17	13	6	8	53.662	46.015	46.2864	42.7931	46.2648	42.2083	45.9193	51.8092	50.1042	50.177	44.4034	39.8017	43.7979	43.8399	40.9842	33.7702	41.647
NZ_CP037923.1	WP_005106021.1	fdnG	formate dehydrogenase-N subunit alpha	1016	74	56	72	75	79	82	66	82	81	87	84	55	83	95	86	87	56	96	100	98	96	59	106	31	10	5	2	0	22.208	19.3568	18.749	18.4484	17.4747	25.6287	20.0321	20.0307	19.7785	22.5376	25.0964	13.9632	18.5278	20.0819	21.2253	26.6674	18.5843
NC_024996.1	WP_000122616.1	spaL	type III secretion system ATPase SpaL	430	73	53	103	83	76	65	60	56	63	50	136	101	131	138	113	92	62	83	84	113	64	39	68	33	25	25	14	13	48.4168	43.816	50.0555	42.8502	40.2214	42.6449	37.7027	28.8304	32.8345	28.6695	75.606	64.637	65.7668	64.317	59.5924	60.0442	45.8193
NZ_CP037923.1	WP_000130305.1	clpX	ATP-dependent protease ATP-binding subunit ClpX	424	72	56	81	70	64	62	81	54	58	36	103	100	87	107	76	82	63	82	82	90	64	44	62	34	12	11	7	4	48.3916	40.7419	46.0752	40.2117	34.6853	40.1871	54.4552	27.5735	31.0719	19.7793	62.4443	65.6823	44.2446	54.47	40.9658	49.3285	48.6028
NC_024996.1	WP_001162455.1	spa32	type III secretion system needle length regulator Spa32	292	72	67	97	96	103	70	78	95	100	85	115	106	130	123	124	77	78	113	119	112	78	69	86	61	19	17	10	11	58.7851	60.158	53.054	49.129	56.4986	50.4882	60.9977	55.4367	54.8296	47.1701	83.9992	78.2141	70.8107	67.6039	71.2253	60.4131	69.1122
NZ_CP037923.1	WP_000263098.1	rpoB	DNA-directed RNA polymerase subunit beta	1342	69	78	66	59	67	60	71	59	67	56	109	119	89	94	90	88	105	92	94	97	86	74	81	64	29	38	42	26	15.8159	21.3157	11.1995	9.9387	11.2209	13.5038	16.0254	10.3663	11.3519	9.84066	24.0796	26.5259	14.9715	14.9813	16.1387	19.4311	27.5915
NZ_CP037923.1	WP_000106759.1	frc	formyl-CoA transferase	416	66	70	89	69	108	45	63	77	75	64	102	152	197	159	114	70	66	181	192	137	78	69	99	55	17	20	11	12	52.888	67.2055	49.8437	45.2992	70.7308	31.9746	52.9266	52.1287	47.4104	43.5351	71.4776	113.779	124.814	103.074	71.9503	53.3641	58.7298
NZ_CP037923.1	WP_000912345.1	cysS	cysteine--tRNA ligase	461	65	53	81	71	72	74	77	68	79	69	71	66	74	69	72	79	57	85	82	94	83	62	97	49	10	15	7	3	44.0026	39.6025	42.4237	41.5473	38.6044	51.2313	50.5945	37.931	44.8375	40.443	45.6598	42.551	41.027	34.9751	39.2417	49.4926	40.5394
NZ_CP037923.1	WP_000124706.1	fusA	elongation factor G	704	65	43	64	51	55	63	63	43	56	45	72	57	66	69	63	58	37	72	76	71	54	35	53	32	16	29	33	19	27.7179	18.9235	20.5457	16.0737	17.8931	24.3597	25.7498	14.2842	17.5634	16.6208	29.2714	24.7271	20.9343	22.7578	22.6157	23.3126	17.0149
NC_024996.1	WP_001195004.1	virA	alpha-tubulin-specific protease	400	65	61	78	73	69	72	65	74	74	62	45	50	57	54	56	47	49	57	62	67	60	53	21	20	7	12	10	28	40.6102	44.0418	43.6965	40.4541	36.351	46.9093	43.805	43.381	37.4086	36.7716	29.8685	30.6401	28.951	25.6976	31.7214	29.609	33.3724
NZ_CP037923.1	WP_001176295.1	ribA	GTP cyclohydrolase II	196	64	25	34	36	43	79	84	39	34	39	42	48	62	52	44	57	27	57	45	71	79	18	99	17	5	6	5	3	86.6391	44.1895	46.2385	44.6498	59.32	112.799	129.149	49.6187	41.1696	47.2903	48.6031	63.4132	76.5698	54.7031	50.2395	72.1143	42.4423
NZ_CP037923.1	WP_000047164.1	alaS	alanine--tRNA ligase	876	63	57	67	60	78	58	69	71	78	65	50	53	66	72	56	62	66	81	90	83	99	84	104	68	26	26	31	22	21.2263	24.0809	16.5097	15.0967	20.6308	20.0268	22.3653	19.7902	18.6779	18.5126	15.8691	18.1651	16.3714	16.9448	16.5108	19.6196	27.7308
NZ_CP037923.1	WP_000190506.1	atpD	F0F1 ATP synthase subunit beta	460	63	55	58	68	55	51	53	49	53	52	80	66	74	76	71	51	53	71	68	76	63	53	66	34	22	23	6	13	37.2599	39.8121	30.3899	35.1403	28.2841	32.1115	33.7566	24.7899	26.4168	27.4972	45.6267	44.5612	33.1451	37.541	39.1989	32.4619	39.7574
NZ_CP037923.1	WP_005051270.1	clpB	ATP-dependent chaperone ClpB	857	63	46	70	54	69	54	66	60	66	68	56	50	62	64	59	55	47	65	60	62	58	57	74	54	14	22	17	9	21.1011	20.0727	17.0878	13.3108	17.2107	18.86	22.2138	15.8998	15.6442	18.5681	17.4049	16.8688	15.439	15.43	16.0139	18.1868	18.7549
NZ_CP037923.1	WP_000861334.1	slyD	peptidylprolyl isomerase	196	62	48	50	63	55	58	47	48	68	55	55	44	54	48	47	33	19	28	29	29	86	28	110	20	4	6	1	3	124.672	110.935	79.2371	101.695	90.2025	102.378	94.5648	70.3056	98.4213	78.655	104.12	91.3938	80.5058	77.2001	79.2651	63.1097	51.1683
NZ_CP037923.1	WP_000281679.1	cyaA	class I adenylate cyclase	848	60	45	53	44	41	54	51	44	51	47	52	48	47	47	43	48	44	52	54	48	66	46	70	41	14	12	5	4	19.4142	17.6049	13.8198	11.3274	11.6783	18.3144	17.9924	12.0393	13.3662	14.1431	15.4539	15.3285	12.954	11.4908	12.6087	14.3406	16.7358
NZ_CP037923.1	WP_000678191.1	htpG	molecular chaperone HtpG	624	59	53	57	61	56	49	56	55	53	52	63	72	57	57	59	65	52	55	61	60	73	60	75	42	14	13	8	3	27.171	24.3732	20.134	20.4248	21.112	22.1533	25.1587	20.8887	19.6017	19.8121	28.2861	31.4001	19.8174	20.3411	22.5755	28.8402	26.9898
NZ_CP037923.1	WP_001194358.1	arcA	two-component system response regulator ArcA	238	56	40	78	82	77	77	61	93	114	127	53	41	70	76	66	61	46	83	87	95	132	93	122	91	16	14	4	8	74.1023	58.1524	68.6295	74.1714	71.1098	96.9748	75.792	87.6022	99.9627	120.579	63.3686	42.2182	60.7733	62.2326	69.3419	75.7592	68.279
NZ_CP037923.1	WP_000778072.1	napA	periplasmic nitrate reductase subunit alpha	828	56	65	65	49	68	57	82	66	66	49	56	82	61	70	59	52	55	69	67	81	63	77	66	55	13	20	5	10	19.3028	26.6062	18.154	14.0958	18.3224	18.6486	26.211	18.5772	19.1286	14.133	15.7917	25.0574	14.3718	17.7499	15.2909	16.7437	22.5528
NZ_CP037923.1	WP_000077058.1	ftsK	DNA translocase FtsK	1368	55	62	74	69	68	46	57	64	64	73	66	62	75	72	76	57	60	88	87	91	64	68	73	48	14	12	5	7	13.5617	15.3946	14.628	12.7866	12.1211	10.9701	13.3352	12.8062	12.2885	15.5415	15.5071	14.0953	13.5815	12.2984	15.0064	13.9285	15.2577
NZ_CP037923.1	WP_001293341.1	hslU	HslU--HslV peptidase ATPase subunit	443	55	53	94	88	97	23	29	25	25	22	72	71	123	127	107	23	21	31	24	28	24	21	25	24	4	7	4	4	32.8023	34.3713	38.6656	31.0046	37.815	12.566	16.6185	11.2592	10.6863	10.0535	42.6789	41.0463	45.658	44.9312	45.9943	13.1026	13.6795
NZ_CP037923.1	WP_016236648.1	fadR	fatty acid metabolism transcriptional regulator FadR	239	54	46	58	56	57	39	58	52	57	54	49	54	61	62	62	56	48	66	72	71	52	41	57	34	13	21	8	11	71.1919	60.9627	59.5894	54.8036	56.8047	52.7486	78.9967	54.3073	58.1177	62.8454	61.6783	69.2457	56.3198	58.3686	60.0538	68.4118	62.5255
NZ_CP037923.1	WP_001297636.1	katG	catalase\peroxidase HPI	726	54	51	38	43	42	55	64	49	48	45	45	44	42	44	45	48	44	47	47	47	59	61	63	50	12	15	7	5	19.2624	20.9656	11.1277	12.7732	12.5389	20.714	23.2906	16.5087	13.9453	13.8294	16.135	16.5062	13.001	13.1894	14.4803	18.055	19.1866
NZ_CP037923.1	WP_000032947.1	N/A	nitrate reductase subunit alpha	1247	53	43	59	52	59	45	49	74	75	68	60	59	80	76	69	47	54	81	84	78	59	53	61	29	5	10	0	0	12.5366	12.0043	10.4649	9.64251	10.6878	10.7718	12.9829	13.182	12.7755	12.9729	13.7468	12.719	13.6409	12.2517	14.3566	10.5201	14.7964
NZ_CP037923.1	WP_001283471.1	oxc	oxalyl-CoA decarboxylase	564	53	53	80	68	79	33	53	63	61	59	72	102	120	103	92	52	58	94	100	101	62	64	77	60	9	24	0	5	29.5656	32.563	33.4419	28.1611	33.5641	17.6601	28.6269	29.3676	26.8392	26.4581	38.7097	56.703	48.9911	42.5791	40.0172	27.2954	38.7941
NZ_CP037923.1	WP_000653955.1	rpoC	DNA-directed RNA polymerase subunit beta'	1407	53	51	59	53	61	55	49	54	53	54	85	60	74	70	77	62	60	75	83	85	69	63	69	42	29	36	54	22	11.3736	11.7835	9.93694	9.34824	9.88799	10.7034	9.97147	9.64767	9.30001	8.86123	16.7867	11.5343	11.4768	10.9456	13.0449	12.0884	12.7805
NZ_CP037923.1	WP_000818114.1	tsf	translation elongation factor Ts	283	53	45	60	56	54	57	55	55	60	52	46	53	45	56	53	53	38	56	52	52	64	56	87	45	13	19	9	14	60.2312	60.4221	51.8123	50.6598	48.3832	67.8236	63.3007	50.5682	52.3027	49.2658	48.4528	64.2005	37.4631	44.614	46.5113	57.5024	51.5128
NZ_CP037923.1	WP_000069384.1	ppsA	phosphoenolpyruvate synthase	792	52	59	65	54	55	43	44	48	50	45	64	61	72	77	68	52	57	67	71	67	50	45	42	38	14	12	4	8	16.9097	22.5925	15.3189	14.0332	13.145	14.3032	14.2875	13.2191	12.744	12.1413	20.5756	19.5577	16.9513	18.2836	17.1294	16.8841	22.8099
NZ_CP037923.1	WP_000285352.1	yigL	sugar\pyridoxal phosphate phosphatase YigL	266	52	41	48	45	43	50	41	48	36	41	46	40	44	41	40	44	30	42	39	38	61	42	66	32	14	10	8	2	55.2781	54.5919	48.3745	43.4923	32.0832	55.9478	48.192	40.8135	30.9911	36.7599	42.6761	45.492	40.6658	38.7273	38.4117	53.192	39.598
NC_024996.1	WP_010921642.1	ospD3	type III secretion system effector OspD3	565	51	53	55	47	45	55	63	46	51	48	137	158	115	148	114	137	101	140	136	157	36	30	31	19	30	29	16	33	25.7733	32.9617	22.267	19.2938	17.8159	29.5804	34.1251	19.8805	22.1485	19.9285	67.0265	85.1126	47.7276	60.9847	51.1877	70.2853	58.862
NZ_CP037923.1	WP_000301651.1	adhE	bifunctional acetaldehyde-CoA\alcohol dehydrogenase	891	50	49	52	52	48	49	57	51	52	47	60	74	76	77	75	55	54	71	74	70	66	56	73	44	15	18	8	13	17.892	20.1842	13.6755	14.6902	13.9168	15.1658	19.9994	14.1204	14.4409	14.9299	19.0567	26.9279	19.8993	20.6319	20.5295	18.7022	22.0905
NZ_CP037923.1	WP_000980715.1	N/A	Tex family protein	773	50	46	55	48	53	59	60	71	71	65	50	43	45	52	60	51	46	64	58	56	76	65	88	50	12	10	7	5	17.4071	17.1343	15.2258	14.0337	14.5249	20.9149	22.4078	21.2963	21.7701	18.9412	15.7202	13.5219	12.2088	14.2991	17.1095	16.4612	20.0943
NZ_CP037923.1	WP_000052796.1	ahpC	alkyl hydroperoxide reductase subunit C	187	49	34	47	54	54	49	46	55	59	66	46	38	45	48	53	46	44	52	52	63	67	55	71	82	18	17	5	13	76.986	63.3027	59.5747	62.9702	64.4716	76.1485	74.6597	69.979	73.1767	84.1607	67.1576	58.9657	53.2678	55.7063	66.9092	70.7059	78.1945
NZ_CP037923.1	WP_000819007.1	N/A	DEAD\DEAH box helicase family protein	810	49	38	38	40	37	39	38	41	30	29	64	53	56	61	54	49	37	48	55	49	49	39	46	29	5	3	0	0	14.5047	12.3614	9.38754	9.61545	9.60045	11.1045	10.5875	9.42608	6.94335	7.44332	18.9941	17.03	14.6288	13.8168	14.5824	15.5468	12.5751
NZ_CP037923.1	WP_000140327.1	rpsA	30S ribosomal protein S1	557	49	46	59	44	41	59	64	52	54	54	42	45	36	42	38	43	38	42	46	40	89	64	102	45	7	19	6	10	25.9982	27.2991	22.8843	17.5791	16.8921	27.6411	33.2519	20.685	22.71	21.759	22.0668	21.9804	15.767	14.7261	16.3156	23.2949	22.745
NZ_CP037923.1	WP_000100800.1	dps	DNA starvation\stationary phase protection protein Dps	167	46	37	35	31	28	53	48	43	44	41	34	45	23	32	32	41	32	32	37	37	84	74	97	59	13	16	11	9	71.0406	70.5156	42.1687	38.9151	34.3959	75.3143	77.342	49.7141	48.3359	51.2365	49.9739	69.1411	27.2766	35.6047	38.741	67.6718	62.4462
NZ_CP037923.1;NZ_CP037923.1;NZ_CP037923.1	WP_000930151.1;WP_000930151.1;WP_000930151.1	DUF4376	DUF4376 domain-containing protein	207	46	47	36	46	44	51	48	45	43	41	42	40	45	33	33	39	44	37	36	40	60	48	60	44	9	14	5	7	42.3385	70.9389	33.1241	36.4849	39.5845	57.1609	60.3147	42.701	34.6704	36.1958	47.971	50.636	30.844	24.6382	35.5539	43.8623	56.6408
NZ_CP037923.1	WP_001295564.1	erpA	iron-sulfur cluster insertion protein ErpA	114	46	9	56	35	32	38	23	22	23	13	29	24	22	31	16	19	9	17	16	20	20	9	32	10	7	4	5	5	133.934	24.4892	109.856	57.7993	70.2031	103.198	68.9158	33.4275	53.2266	31.1251	57.8071	62.6113	45.2054	53.7706	41.1869	45.9091	31.6429
NZ_CP037923.1	WP_005069929.1	nuoG	NADH-quinone oxidoreductase subunit NuoG	908	46	29	49	43	44	44	34	38	47	42	44	38	48	53	45	36	34	47	34	38	45	36	46	25	5	12	8	6	14.4172	10.0302	12.8472	10.9843	11.3377	12.7834	10.7714	9.76368	12.7307	10.8783	12.1381	12.1306	11.3332	12.94	12.8981	10.5199	12.4184
NZ_CP037923.1	WP_000055741.1	accA	acetyl-CoA carboxylase carboxyl transferase subunit alpha	319	45	30	43	39	36	37	29	41	39	44	40	32	39	41	47	29	24	37	41	37	49	31	51	30	13	10	8	6	41.2622	32.644	27.493	24.8408	22.8017	32.113	29.1127	28.7978	25.5416	29.3093	37.864	29.4127	24.4211	24.4465	31.9176	27.7774	26.9087
NC_024996.1	WP_001287353.1	mxiG	type III secretion system protein MxiG	371	45	45	56	60	58	45	40	53	65	51	57	55	76	69	63	44	39	59	56	68	52	46	49	32	9	7	3	4	30.7777	35.6991	25.8001	31.2553	29.4623	29.9483	28.4118	29.2017	30.5358	29.4548	32.4435	35.4355	35.4033	34.5854	33.2619	28.5051	34.318
NZ_CP037923.1	WP_001157878.1	leuS	leucine--tRNA ligase	860	42	43	50	54	49	34	40	34	50	33	59	52	59	65	48	39	42	42	49	52	38	41	48	27	5	5	4	4	12.7321	15.0882	12.5408	14.2746	12.8078	10.2965	12.026	8.05497	11.1893	7.96041	17.2073	16.4392	15.5381	15.847	12.5364	11.7311	13.6999
NZ_CP037923.1	WP_005105496.1	fdnG	formate dehydrogenase-N subunit alpha	1015	41	39	52	43	52	44	49	46	55	50	36	35	51	46	50	48	35	54	61	53	37	41	44	14	3	5	0	0	11.6651	12.4999	11.1286	9.52715	11.0428	11.5382	14.3778	10.1381	12.5538	12.3129	9.33682	9.41915	11.313	10.59	11.282	12.4721	10.4657
NZ_CP037923.1	WP_000028982.1	N/A	hypothetical protein	379	41	25	43	44	43	49	42	43	53	41	31	25	44	36	36	38	22	45	43	40	49	33	50	25	5	6	5	2	39.0401	23.9646	28.2777	28.6169	28.0533	41.261	37.0412	27.7494	38.0616	29.7646	25.9441	20.6178	25.9299	20.2164	24.1103	28.5529	18.0529
NZ_CP037923.1	WP_000107384.1	hyaB	Ni\Fe-hydrogenase large subunit	597	40	26	43	40	62	25	37	56	42	33	35	42	62	48	44	19	23	45	49	38	36	44	51	39	0	3	0	0	15.2227	10.4911	16.2844	13.5806	24.8468	10.7968	13.0075	21.4928	14.91	12.9351	12.6487	16.8439	21.3463	16.6629	14.6531	7.96313	10.5589
NZ_CP037923.1	WP_000018633.1	N/A	YdcY family protein	77	40	10	57	79	86	53	45	86	114	81	29	23	69	77	52	21	9	54	62	71	27	10	42	9	5	3	0	2	136.665	34.6644	193.682	281.932	305.382	177.553	157.804	288.487	370.976	266.238	106.119	76.2713	214.08	243.35	154.34	76.8268	29.7105
NC_024996.1	WP_010921643.1	ospC1	type 3 secretion system effector OspC1	470	40	27	51	48	49	47	42	48	43	34	58	70	96	95	81	81	61	114	126	121	24	23	0	3	15	16	11	21	8.31702	9.89503	10.368	9.37811	10.4431	12.9317	11.9956	13.0849	9.54835	9.25837	24.5307	33.3942	34.3905	32.9997	31.6903	37.4221	32.7931
NZ_CP037923.1	WP_005047065.1	yfdE	CoA:oxalate CoA-transferase	381	40	37	46	42	52	30	37	43	40	35	56	64	95	72	62	44	39	77	78	80	33	33	50	22	5	6	0	0	28.2022	27.9756	26.3775	24.9794	31.1147	19.8154	25.9415	24.2792	24.1724	20.3595	37.2618	42.6816	55.0242	41.1348	37.6143	28.4777	27.4739
NZ_CP037923.1	WP_001290718.1	cysI	assimilatory sulfite reductase (NADPH) hemoprotein subunit	570	39	32	47	41	45	30	38	41	38	46	42	33	35	39	43	34	27	39	37	37	37	34	48	24	5	7	1	1	18.0192	16.5526	17.4911	17.1009	17.1617	13.8816	18.8199	17.6413	15.5236	19.334	19.571	14.4456	12.9596	13.8633	17.2827	16.5283	14.1108
NZ_CP037923.1	WP_000036723.1	eno	phosphopyruvate hydratase	432	39	28	54	43	46	39	31	40	44	43	45	39	45	51	49	36	24	36	35	41	42	36	38	21	5	12	8	4	29.3586	22.8008	30.782	23.8207	29.2458	27.7145	23.6656	27.5901	25.3705	24.1355	35.0332	30.7234	26.5903	27.907	32.7804	25.6718	21.785
NZ_CP037923.1	WP_001048602.1	sucC	ADP-forming succinate--CoA ligase subunit beta	388	39	36	37	39	35	38	32	33	37	39	29	35	34	32	35	32	31	39	39	41	47	38	39	23	11	12	5	3	29.2964	31.7394	19.8616	23.2925	19.1575	26.4926	22.9789	19.3948	20.8238	24.0073	20.4024	22.2285	18.7099	15.8875	19.8325	22.5685	26.0159
NZ_CP037923.1	WP_000099511.1	acnA	aconitate hydratase AcnA	891	38	35	47	49	49	43	36	38	43	44	39	31	49	41	39	35	30	41	49	45	50	43	50	27	3	2	0	0	12.6382	13.5142	11.2812	12.8554	12.0245	13.5696	13.5923	9.71497	10.8806	12.4009	12.3949	9.88612	12.2875	9.87971	10.5374	10.7101	10.5434
NZ_CP037923.1	WP_000511025.1	pspA	phage shock protein PspA	222	38	26	41	40	41	35	33	44	41	36	106	114	144	139	143	48	47	96	91	98	41	38	44	30	15	14	11	7	45.8925	33.7006	31.9401	32.1149	34.1736	40.7319	37.4793	39.8963	34.8186	33.6939	107.419	110.852	107.928	96.7305	117.328	58.3128	60.7859
NZ_CP037923.1	WP_001198386.1	tig	trigger factor	432	38	31	47	51	44	36	39	40	50	44	52	46	59	61	64	37	35	50	61	56	41	32	55	26	13	6	6	4	21.9423	21.5234	19.0418	20.1366	17.2061	18.7296	21.4129	19.0558	20.9159	20.5189	28.3614	26.5523	23.1957	23.6566	28.8438	20.4227	27.5012
NC_024996.1	WP_010921598.1	ospF	type III secretion system effector phosphothreonine lyase	239	37	22	42	35	39	45	38	35	44	39	20	20	20	16	20	22	15	22	20	24	30	22	8	5	3	4	2	5	37.2328	28.4547	32.0232	25.4353	32.9453	40.4245	37.5618	26.7524	30.5078	30.6226	16.1832	14.5633	14.0406	12.5333	19.9936	21.5785	16.5239
NZ_CP037923.1	WP_000970142.1	purL	phosphoribosylformylglycinamidine synthase	1295	37	29	40	32	38	42	33	42	37	38	43	42	48	45	43	39	47	54	48	46	48	38	53	27	13	15	29	11	9.44742	7.86561	7.8766	5.67322	6.5487	9.81764	8.55322	8.74358	7.2062	7.11326	9.92566	10.2048	8.71296	7.73197	8.06339	8.99317	12.3195
NZ_CP037923.1	WP_000046747.1	ettA	energy-dependent translational throttle protein EttA	555	36	40	49	46	39	44	40	49	50	46	44	43	47	47	45	48	48	56	52	61	55	46	55	35	11	15	6	9	21.6258	26.5609	18.5366	18.6417	16.3821	24.6568	23.8563	21.1173	19.4733	19.6551	20.8824	21.7317	20.0496	17.0679	17.0522	25.3373	28.619
NZ_CP037923.1	WP_005105431.1	gapA	glyceraldehyde-3-phosphate dehydrogenase	331	36	33	31	28	29	34	38	23	33	34	53	36	46	42	43	44	22	41	39	57	33	18	33	14	11	16	6	7	25.4902	23.1006	17.9855	14.1526	16.1946	21.9428	29.041	13.1477	20.4609	20.3783	34.8586	25.5265	22.9663	23.44	27.5587	31.1891	16.7725
NZ_CP037923.1	WP_000053059.1	N/A	ABC transporter ATP-binding protein	635	36	26	36	35	42	34	34	34	40	37	33	34	40	42	40	33	25	34	33	44	43	27	40	25	9	8	3	2	17.2115	11.9779	12.3671	12.9824	14.3413	14.6407	14.561	11.652	13.399	11.8009	14.9973	15.2383	12.5028	15.2155	14.5509	14.1337	12.9343
NZ_CP037923.1	WP_001295474.1	purM	phosphoribosylformylglycinamidine cyclo-ligase	345	36	33	39	38	31	41	33	29	32	27	33	34	40	36	32	36	22	32	32	29	51	33	58	26	12	4	7	6	33.3634	36.9477	30.369	32.1828	25.6626	36.1566	32.0517	26.035	25.6917	22.0041	27.958	29.0603	28.5805	28.1642	27.909	29.2592	24.9996
NZ_CP037923.1	WP_000951226.1	bioB	biotin synthase BioB	346	35	31	38	38	34	23	26	20	21	19	40	36	39	38	38	18	22	28	32	28	12	12	14	5	6	4	2	0	31.0963	31.7657	24.9914	26.4706	24.8215	21.2277	23.1812	15.3586	15.2399	14.6802	35.83	31.8687	28.5897	24.6214	30.3812	16.7334	23.5058
NZ_CP037923.1	WP_000044868.1	bioD	dethiobiotin synthase	225	35	36	40	47	37	25	23	21	22	23	26	22	33	28	19	18	15	25	21	21	16	17	15	10	5	4	1	4	46.2339	50.6564	41.4954	51.986	37.7427	27.1497	27.9136	21.9274	21.9934	27.6533	29.8979	24.9378	39.6803	30.1122	18.0908	19.4791	21.1674
NZ_CP037923.1	WP_005046814.1	eco	serine protease inhibitor ecotin	162	35	26	41	52	35	30	20	40	38	33	32	23	28	30	32	26	18	39	37	32	43	24	35	31	9	5	6	5	54.9747	50.9486	42.0762	53.6265	38.3475	47.1666	37.4591	40.3566	38.564	40.8299	47.421	40.4402	27.3325	29.666	43.5284	44.3159	38.2147
NZ_CP037923.1	WP_001170667.1	manA	mannose-6-phosphate isomerase	391	35	35	39	35	36	38	33	30	32	24	44	44	49	39	44	26	31	39	39	37	39	26	33	18	6	5	2	4	26.0673	28.7963	22.1221	21.3003	24.1032	27.7594	24.3051	20.6104	20.1187	14.9488	29.4204	31.2792	29.265	24.0311	28.525	16.63	22.4416
NZ_CP037923.1	WP_001062128.1	metK	methionine adenosyltransferase	384	35	27	36	34	33	42	38	39	36	33	30	30	31	31	27	36	24	35	29	29	56	31	59	27	8	11	4	3	29.7177	27.6869	21.7407	22.7299	18.6407	30.4458	29.357	31.1137	24.9546	25.5173	22.3364	24.2474	22.1813	21.9677	20.1059	27.935	23.2536
NZ_CP037923.1	WP_000162739.1	miaB	tRNA (N6-isopentenyl adenosine(37)-C2)-methylthiotransferase MiaB	474	35	34	36	31	33	35	34	35	35	35	53	39	43	43	48	45	35	46	44	50	44	33	49	37	10	12	8	5	22.1902	23.2918	17.7235	14.998	14.9824	18.6058	19.7896	16.0677	16.1755	18.4491	30.9069	23.6162	19.2143	20.2839	27.7099	27.4303	25.3282
NZ_CP037923.1	WP_000729117.1	groL	chaperonin GroEL	548	34	48	39	34	34	32	41	39	41	35	52	63	61	56	61	56	46	66	70	61	34	31	35	30	17	27	17	21	18.7232	29.1874	16.2758	14.5733	13.8885	15.4121	20.5088	17.2778	19.2271	17.6221	26.5479	33.4002	26.4334	22.8626	28.422	29.2874	30.2237
NZ_CP037923.1	WP_000551819.1	ispG	flavodoxin-dependent (E)-4-hydroxy-3-methylbut-2-enyl-diphosphate synthase	375	34	30	50	39	41	39	36	49	46	41	36	29	38	42	40	36	33	38	39	37	43	40	56	38	13	8	4	5	24.5926	26.1377	23.7777	18.6534	19.5298	26.5459	25.3681	25.974	22.0595	21.9621	22.8092	19.5205	17.0892	17.6787	18.7507	23.9811	28.7875
NZ_CP037923.1	WP_000920840.1	fucU	L-fucose mutarotase	140	33	30	35	37	32	30	27	32	32	26	26	37	42	47	40	26	23	31	36	34	32	24	37	17	10	5	3	4	81.9048	94.5615	72.2988	81.909	68.5917	67.24	67.2772	71.3621	69.0263	60.7524	51.9426	99.7658	87.1929	94.7819	82.6035	55.7025	77.5707
NZ_CP037923.1	WP_005105035.1	lon	endopeptidase La	784	33	33	29	34	34	36	43	41	39	31	33	37	36	35	32	33	36	45	45	41	56	44	54	32	5	13	3	5	10.2185	11.0574	7.60133	8.23442	8.04591	11.38	13.418	11.061	10.1944	8.54306	9.963	12.099	8.67459	8.31763	8.60152	10.8479	13.4319
NZ_CP037923.1	WP_005105376.1	N/A	DUF4376 domain-containing protein	207	33	32	27	32	33	38	30	30	32	30	25	27	32	23	19	22	29	27	25	29	49	35	47	31	0	0	0	0	5.20958	2.3391	5.44648	4.38507	5.54058	4.05538	3.57104	5.74921	5.09584	9.14955	3.01061	5.4235	3.99643	4.6764	3.49775	3.87526	3.82313
NZ_CP037923.1	WP_000416416.1	valS	valine--tRNA ligase	951	33	35	32	30	27	30	29	27	24	23	43	38	40	35	36	34	33	38	35	35	38	34	35	17	1	6	8	3	10.28	12.964	7.17366	6.91694	6.30471	9.87992	9.46304	6.37041	5.80957	6.22881	13.0337	12.444	8.8768	7.75421	7.99978	10.9965	11.7235
NZ_CP037923.1	WP_000460044.1	ffh	signal recognition particle protein	453	32	24	22	22	24	34	31	27	21	24	42	34	31	28	30	37	28	39	39	37	42	28	52	21	8	9	8	5	19.117	16.0413	10.3949	10.154	10.781	20.9854	18.9506	13.9887	9.90351	12.1993	22.8309	22.0061	14.8279	13.4093	15.9888	20.9974	19.93
NC_024996.1	WP_005059304.1	ipaJ	type III secretion system effector cysteine protease IpaJ	259	32	26	32	33	28	28	28	24	32	26	30	29	20	25	29	15	11	28	24	25	33	21	26	12	3	5	0	5	31.7437	28.6548	22.9785	25.6746	22.0796	25.108	28.4434	20.5347	24.2404	24.4961	27.4478	23.8159	12.6763	15.4589	25.7134	16.4318	13.6371
NZ_CP037923.1	WP_000246888.1	rpsB	30S ribosomal protein S2	241	32	22	42	41	39	26	35	41	44	34	37	37	48	49	60	28	30	50	48	43	27	18	35	17	4	7	4	3	35.7201	28.0946	38.2082	36.8107	36.0431	31.3464	41.0623	40.0702	38.0514	30.1942	43.9515	43.7192	39.6742	38.9087	54.9705	34.7475	37.541
NZ_CP037923.1	WP_001297862.1	zipA	cell division protein ZipA	328	32	38	33	37	40	38	44	40	41	31	33	38	44	44	32	27	40	50	49	53	47	45	57	38	5	10	2	4	27.8278	37.6917	23.6836	26.0067	29.239	36.0113	40.5597	30.3774	29.1022	24.363	27.0067	29.7545	31.996	28.6524	22.3308	25.7242	48.3421
NZ_CP037923.1	WP_000930138.1	N/A	DUF4376 domain-containing protein	207	31	36	30	38	35	35	29	29	33	31	20	22	34	25	20	20	30	26	26	27	46	37	45	26	0	0	0	0	20.3317	14.8485	19.429	23.451	18.5245	21.6789	12.9717	16.4339	17.2678	20.4417	12.5316	14.2214	17.3858	13.2276	12.2994	11.8751	25.8574
NZ_CP037923.1	WP_000628266.1	nifJ	pyruvate:ferredoxin (flavodoxin) oxidoreductase	1174	31	28	27	36	27	24	21	15	19	17	35	29	38	33	31	18	17	21	25	21	29	23	26	15	0	0	0	0	7.86517	7.34535	6.27972	7.26704	5.47098	5.12974	5.42435	2.91902	3.67234	3.21496	9.74431	8.55931	7.9136	6.13157	6.47709	4.20088	3.9726
NZ_CP037923.1	WP_000570661.1	typA	ribosome-dependent GTPase TypA	607	31	27	33	32	34	31	30	29	25	29	33	40	43	41	41	29	28	40	37	37	37	28	41	17	6	5	4	4	16.3078	15.4474	12.4628	12.8204	14.3569	14.9025	16.4547	12.0521	9.92711	13.6519	16.0805	18.9562	14.9046	15.2638	16.3817	13.0869	16.4429
NZ_CP037923.1	WP_001046790.1	yeaC	YeaC family protein	90	31	29	34	32	33	33	30	27	31	27	32	27	38	44	37	24	34	31	29	33	32	32	34	24	6	5	0	2	112.405	119.182	98.4227	95.7725	93.0271	110.36	99.4613	78.9568	91.7054	81.3996	98.7328	83.5378	93.0283	124.488	108.446	82.2635	120.328
NZ_CP037923.1	WP_001245691.1	amyA	alpha-amylase	495	30	23	42	36	28	20	18	25	27	23	26	15	30	30	23	11	8	15	14	22	22	15	32	8	0	0	0	0	11.6344	13.0108	18.0885	18.799	11.505	9.11066	9.56263	12.4981	11.6389	11.1575	11.7379	5.54614	13.1433	14.3181	12.5682	4.8217	3.82513
NZ_CP037923.1	WP_000125016.1	cmk	(d)CMP kinase	227	30	17	34	25	25	34	24	31	28	21	29	21	16	17	18	22	15	19	18	18	27	17	37	13	6	7	2	4	41.3485	24.3501	38.7767	26.6828	29.2242	45.1649	36.0313	35.795	31.9005	23.9469	35.6057	28.9379	17.7048	17.7561	20.1634	30.8987	23.6517
NZ_CP037923.1	WP_000522247.1	crr	PTS glucose transporter subunit IIA	169	30	28	45	58	51	40	39	31	55	31	26	35	45	43	24	24	19	33	42	61	38	28	40	21	6	8	4	7	55.6102	47.7257	65.6398	82.6692	78.307	69.8652	74.0614	48.099	79.0502	46.7393	44.3439	59.362	71.3207	62.3285	34.5809	39.3718	38.5224
NZ_CP037923.1	WP_005106088.1	gpmM	2,3-bisphosphoglycerate-independent phosphoglycerate mutase	514	30	14	26	21	28	32	24	25	28	27	30	30	25	26	27	20	13	26	29	28	21	22	28	16	0	0	0	0	16.7246	8.59577	11.5755	8.49234	12.5019	17.5651	13.4937	11.8782	13.6816	13.7538	14.5319	15.3613	11.5862	11.3752	13.0828	10.725	8.47887
NZ_CP037923.1	WP_001021029.1	ldcC	lysine decarboxylase LdcC	713	30	28	29	31	29	21	20	23	28	24	35	33	32	34	32	21	18	24	26	26	41	30	37	21	0	0	0	0	12.224	14.3884	9.32204	10.0171	8.95098	8.34881	7.74159	6.7306	7.81954	7.53501	15.3089	13.677	9.6807	10.2361	10.0512	8.58721	7.92123
NC_024996.1	WP_000944309.1	spa33	SctQ family type III secretion system ring protein Spa33	293	30	22	50	35	34	18	51	20	25	20	38	86	34	36	37	19	21	22	22	23	21	19	21	16	5	7	2	3	19.744	19.9077	38.086	23.7521	21.4517	14.0581	46.2494	14.3158	14.0146	12.4213	30.4106	78.3836	24.6016	26.1047	24.5311	14.9724	20.2565
NZ_CP037923.1	WP_005071452.1	argE	acetylornithine deacetylase	383	29	20	44	44	41	24	28	30	33	36	34	31	42	40	36	20	22	41	38	36	30	22	36	18	3	7	0	0	23.2738	18.8487	30.2642	27.4722	25.8352	19.5946	25.4949	21.6196	19.3242	26.9911	27.1648	27.4154	25.4175	22.0988	22.027	17.1802	20.8158
NZ_CP037923.1	WP_000043429.1	gndA	NADP-dependent phosphogluconate dehydrogenase	468	29	24	21	21	22	19	15	13	19	14	37	29	27	26	26	24	18	19	18	23	18	15	24	10	2	3	2	0	17.3727	15.3212	10.2481	11.2241	11.7481	11.8519	9.04678	6.48365	8.70598	7.949	21.685	18.8384	13.4685	13.9904	15.1528	13.9842	9.4532
NZ_CP037923.1	WP_000250049.1	polA	DNA polymerase I	928	29	13	20	24	21	28	26	19	24	24	22	21	21	31	17	27	15	24	26	36	42	32	44	18	0	0	0	0	8.06477	3.58853	4.2133	5.12223	4.01604	7.50905	6.78545	4.45582	4.40823	5.91149	5.8408	5.80934	3.7919	5.55581	4.18199	7.33546	4.52244
NZ_CP037923.1	WP_005052034.1	yidB	YidB family protein	132	29	37	36	38	36	52	66	41	45	38	30	28	30	31	26	31	28	37	28	39	63	45	67	34	10	13	10	11	66.1074	130.958	82.0993	78.408	80.0253	114.798	161.361	99.4323	89.0902	93.7959	62.6901	78.2468	59.771	63.5584	56.8749	78.7852	91.4682
NZ_CP037923.1	WP_001295305.1	gpmA	2,3-diphosphoglycerate-dependent phosphoglycerate mutase	250	28	16	38	35	39	29	25	43	47	42	23	15	33	33	29	19	14	36	24	38	34	20	29	12	2	4	1	1	29.5687	17.6292	25.3711	24.5144	26.2719	28.9421	24.7618	34.5975	33.414	32.5499	20.6486	17.5565	22.6457	20.3322	19.4912	18.1988	13.5102
NZ_CP037923.1	WP_000527949.1	purA	adenylosuccinate synthase	432	28	26	37	35	32	23	28	26	27	27	36	31	41	37	41	29	23	36	39	42	33	23	32	19	1	4	0	1	17.7294	19.7251	18.6676	20.0613	17.9417	15.1179	17.7895	13.7128	15.6308	15.849	21.2163	19.2004	20.3824	18.6385	25.6872	17.9239	14.5535
NZ_CP037923.1	WP_001154183.1	btuE	bifunctional thioredoxin\glutathione peroxidase	183	27	17	24	15	19	23	22	28	23	24	21	20	15	16	19	25	14	25	21	23	39	24	33	21	2	4	2	2	34.2593	28.4127	23.0562	16.2669	22.4372	34.3865	31.115	35.2131	26.1424	31.1614	26.8975	28.0292	16.5034	18.7575	19.3432	30.4972	26.1303
NZ_CP037923.1	WP_000919159.1	glyA	serine hydroxymethyltransferase	417	27	21	42	37	34	27	26	33	43	40	35	20	38	36	34	23	28	53	36	40	28	33	36	21	7	7	4	3	18.2596	14.5688	19.4515	16.9395	16.9708	18.1741	17.623	17.0409	20.24	21.1828	23.8204	12.0595	15.9843	18.4547	16.4108	14.7599	19.3194
NZ_CP037923.1	WP_005050384.1	mcbR	colanic acid\biofilm transcriptional regulator McbR	221	27	24	27	18	23	27	22	24	22	24	52	54	48	45	49	58	43	58	54	57	8	7	9	3	10	8	5	2	34.9746	35.3635	31.1673	19.1943	23.0405	33.0413	30.2027	29.5613	24.7632	26.1367	67.6178	79.4191	51.9975	42.9814	58.7585	78.3094	71.1605
NZ_CP037923.1	WP_000963143.1	recA	recombinase RecA	353	27	17	28	27	29	31	30	27	29	24	23	27	31	33	29	31	21	28	32	36	36	26	39	22	7	9	5	7	22.3493	14.8434	18.4627	17.0428	18.6125	25.3374	23.0751	18.2636	17.1407	16.009	16.5479	19.3032	18.833	21.5046	17.8051	22.7749	17.3412
NZ_CP037923.1	WP_000117881.1	asnS	asparagine--tRNA ligase	466	26	20	22	19	22	21	15	24	21	24	22	25	24	25	22	20	23	24	24	24	21	25	25	28	4	2	2	0	15.6766	14.4708	9.40733	8.96537	10.9202	12.5633	9.10646	11.2342	9.59126	11.3444	10.9006	13.976	10.8457	11.9014	11.6146	11.2212	15.1051
NZ_CP037923.1	WP_000083082.1	hybC	hydrogenase 2 large subunit	567	26	22	39	27	31	20	23	22	20	29	30	29	33	31	32	22	26	35	39	33	20	21	22	17	3	3	0	3	13.5301	13.3201	16.04	11.3926	13.9878	11.0579	12.9521	9.90807	8.6337	12.7108	15.3934	17.4979	15.4177	13.6838	14.2618	11.3239	17.2398
NC_024996.1	WP_010921638.1	ipaH4.5	T3SS effector E3 ubiquitin-protein ligase IpaH4.5	574	26	13	24	28	26	44	40	44	39	38	67	89	70	71	73	72	60	78	85	93	5	6	0	0	16	11	18	38	9.58732	3.55402	5.66901	6.55067	6.1226	14.7	12.888	8.32125	10.3668	6.75336	20.7446	18.4121	15.2472	15.7345	15.1397	19.5531	9.51849
NZ_CP037923.1	WP_000785946.1	alaC	alanine transaminase	412	25	31	45	43	42	30	32	40	48	41	27	29	36	40	40	29	25	41	37	39	42	35	36	27	8	9	0	2	20.432	25.7027	28.8705	25.58	23.5761	23.8164	25.2751	27.2287	27.9525	25.3901	18.6421	21.0555	20.1652	21.6641	25.4567	20.6496	20.9798
NZ_CP037923.1	WP_001126371.1	carB	carbamoyl-phosphate synthase large subunit	1073	25	34	26	34	28	22	32	39	28	33	22	33	42	34	35	24	38	36	39	39	28	29	25	22	14	15	31	12	5.91753	9.47191	5.59131	6.75006	5.97219	4.5452	9.05938	8.29975	5.53004	6.58762	5.57207	8.07911	8.03044	6.49151	8.48237	7.49469	9.59681
NZ_CP037923.1	WP_000718995.1	galU	UTP--glucose-1-phosphate uridylyltransferase GalU	302	25	18	23	21	22	32	20	16	21	18	30	16	20	19	15	23	11	17	16	21	30	16	35	9	4	3	2	0	25.1799	18.3688	16.4	16.913	16.296	30.0712	17.6168	12.068	14.7614	15.3995	30.013	16.0773	15.5412	14.8443	13.0482	21.6128	12.2679
NZ_CP037923.1	WP_000077821.1	katE	catalase HPII	753	25	18	24	17	20	15	17	24	23	22	29	16	26	28	25	17	16	21	22	21	30	22	28	23	2	0	0	0	10.2953	8.68112	7.12704	5.02565	6.01087	5.20025	6.74045	6.73307	6.88748	7.09515	10.9157	6.21767	7.63107	8.12749	7.02411	6.79079	6.539
NZ_CP037923.1	WP_001187566.1	purH	bifunctional phosphoribosylaminoimidazolecarboxamide formyltransferase\IMP cyclohydrolase	529	25	25	27	29	29	25	28	31	30	27	24	22	32	29	29	28	24	26	27	31	38	31	37	24	7	3	0	1	13.0069	17.0688	11.0911	12.425	12.9451	12.3828	17.3235	14.7817	15.4916	13.7219	13.5924	11.3379	14.3418	11.8966	13.332	15.8674	15.4319
NZ_CP037923.1	WP_000087274.1	tkt	transketolase	667	25	21	38	37	37	26	23	22	26	29	29	27	40	38	38	19	19	30	27	27	33	23	38	17	0	0	0	0	10.9569	10.5184	15.0258	14.4064	11.7421	13.8043	10.6537	7.6368	8.87554	10.4543	12.3905	11.5217	13.3623	13.7487	13.1742	7.89959	9.37597
NZ_CP037923.1	WP_000183060.1	galF	UTP--glucose-1-phosphate uridylyltransferase GalF	297	24	26	41	37	36	26	31	34	27	29	38	31	33	37	40	21	25	30	35	29	32	21	29	14	8	8	0	3	26.5545	32.2423	37.8888	35.7088	33.7373	27.0302	31.8826	32.9022	23.7589	30.1113	41.3104	33.6892	29.5953	33.579	36.419	20.5412	27.6473
NZ_CP037923.1	WP_000334086.1	glmS	glutamine--fructose-6-phosphate transaminase (isomerizing)	609	24	20	37	34	38	33	31	45	45	40	27	26	38	41	36	25	24	46	34	43	40	36	40	24	5	10	1	4	12.4542	12.402	16.3034	13.579	15.4921	17.3215	16.2848	18.9613	18.4918	17.4574	14.7381	14.2007	13.3797	15.4313	15.4577	12.8931	15.6349
NZ_CP037923.1	WP_001271717.1	glnA	glutamate--ammonia ligase	469	24	24	27	19	25	18	20	22	26	15	25	37	29	28	27	23	19	27	29	30	25	16	29	13	4	5	0	4	18.6154	18.7966	13.5745	9.12795	12.2762	11.054	14.2734	10.3819	12.5103	7.30203	16.8017	22.6538	15.7209	13.2951	13.4953	14.6714	13.5807
NZ_CP037923.1	WP_000150543.1	manX	PTS mannose transporter subunit IIAB	323	24	28	31	25	25	23	21	21	25	24	18	19	24	21	25	16	19	21	22	18	33	28	39	20	4	6	0	0	21.9813	31.7721	22.0903	17.8249	18.1299	22.3078	21.5987	15.1975	17.135	19.1609	15.6638	17.589	16.1332	14.7466	17.7815	13.3311	22.3273
NZ_CP037923.1	WP_005097542.1	ravA	ATPase RavA	498	24	23	19	23	20	17	8	9	9	11	28	33	22	26	27	20	15	14	10	8	24	21	29	19	0	0	0	0	11.4307	14.881	7.82348	10.1013	8.23235	8.19514	3.15292	2.41735	2.5881	3.80765	14.0754	16.0464	8.0844	9.27212	10.3627	11.3658	10.3026
NZ_CP037923.1	WP_000437371.1	rpoD	RNA polymerase sigma factor RpoD	613	24	30	35	32	32	19	31	25	27	26	37	40	25	33	26	40	43	43	38	42	26	33	28	27	8	14	3	4	11.2045	16.1399	13.3177	11.186	12.1459	7.59379	14.3506	8.86904	8.32762	7.75223	13.8457	15.2464	9.19175	11.3109	9.83817	17.0876	23.0585
NZ_CP037923.1	WP_000829498.1	frdB	fumarate reductase iron-sulfur protein	244	23	23	29	27	29	22	21	22	23	21	24	21	27	28	33	19	14	22	22	28	21	17	22	11	7	6	3	0	29.0837	29.2668	32.0541	30.2163	31.9839	26.6104	25.8624	21.2545	24.0265	23.5642	28.4818	26.1815	30.1805	27.59	39.7784	20.9773	18.0222
NZ_CP037923.1	WP_001196601.1	hscA	Fe-S protein assembly chaperone HscA	616	23	19	19	18	15	25	20	22	25	22	21	18	22	27	30	27	20	36	26	34	26	23	31	23	0	7	0	0	12.7069	10.2532	9.40379	8.99088	6.58033	11.8868	10.9686	9.52012	12.363	10.9285	12.122	9.63303	8.83459	11.0792	12.8445	14.3862	11.6635
NZ_CP037923.1	WP_001058327.1	hyaA	hydrogenase 1 small subunit	372	23	22	18	19	22	14	24	18	22	19	22	30	20	21	16	16	12	18	25	17	25	19	45	14	2	3	0	2	16.8938	19.0449	12.3948	12.0604	14.3543	12.2381	22.773	13.9615	15.2587	13.0775	20.5178	24.9271	13.7764	14.9666	10.3579	11.989	10.4937
NZ_CP037923.1	WP_001144616.1	N/A	rhodanese-related sulfurtransferase	350	23	15	30	24	24	22	16	24	19	15	25	15	23	28	22	24	12	23	20	23	18	11	24	4	1	0	0	0	16.9486	14.803	22.7576	17.1547	16.9779	15.495	12.3369	17.7669	13.7591	12.3305	19.5324	10.2047	17.1963	18.1099	13.806	19.924	10.2982
NZ_CP037923.1	EKN05	N/A	serine hydrolase	320	23	20	24	23	24	14	19	21	22	22	24	22	32	26	26	14	16	24	25	21	25	19	32	20	0	1	0	0	19.1317	21.4443	18.2973	15.5849	18.3013	13.2291	17.6994	16.941	14.9045	17.626	21.7742	19.1376	21.3051	17.2435	20.9666	14.5162	17.0594
NZ_CP037923.1	WP_000086722.1	pta	phosphate acetyltransferase	714	23	25	23	21	20	29	27	25	20	25	30	22	23	22	29	28	23	28	29	28	33	30	43	16	8	8	9	8	8.11373	10.1584	5.74277	5.30537	5.32793	9.97102	10.6968	6.38941	5.53294	7.35857	9.51912	6.36148	5.99611	6.46344	8.61103	9.84301	10.1697
NZ_CP037923.1	WP_000081550.1	rpoS	RNA polymerase sigma factor RpoS	330	23	21	25	21	22	19	27	22	25	19	22	24	19	22	20	14	15	18	19	19	26	25	25	21	0	2	0	0	23.3345	23.0916	20.4727	16.9139	17.3897	19.32	27.7848	16.2938	18.6565	15.293	22.1287	27.5158	15.0339	16.8814	17.4771	13.7909	16.101
NZ_CP037923.1	WP_005052859.1	yihD	YihD family protein	89	23	21	32	29	24	21	21	28	26	29	26	18	26	29	37	27	23	25	26	27	23	15	29	20	5	4	0	0	84.68	59.0244	83.7401	71.1425	65.4857	67.907	71.7338	71.7143	64.4082	75.3646	81.6625	56.7422	63.6956	75.8419	99.6382	82.1531	84.4424
NZ_CP037923.1	WP_000301736.1	zwf	glucose-6-phosphate dehydrogenase	491	23	24	34	34	31	19	21	25	27	29	25	28	32	31	38	22	19	28	28	24	18	17	17	16	4	4	0	0	12.6829	13.86	15.0388	14.3582	14.462	8.38358	9.91479	11.1713	10.458	11.705	11.1276	14.2602	15.2223	13.3936	18.394	10.0724	10.6178
NZ_CP037923.1	WP_000756576.1	artJ	arginine ABC transporter substrate-binding protein	243	22	14	18	20	21	15	15	22	18	22	13	8	20	23	22	8	10	20	15	20	18	14	18	9	0	0	0	0	21.7708	19.5546	19.2035	17.2123	16.1741	14.9429	16.8945	23.3568	18.2879	23.9644	14.1533	9.83499	16.0698	19.059	20.9533	10.3781	14.8295
NZ_CP037923.1	WP_000066660.1	fumB	class I fumarate hydratase	548	22	28	30	30	23	29	26	30	36	30	22	30	26	31	29	25	27	28	27	28	38	31	34	21	4	7	2	2	9.38317	12.6352	10.6375	9.56225	5.70418	11.365	12.1702	11.7358	13.0588	12.0199	9.34087	13.6769	7.00643	9.83702	9.81393	12.2196	15.2599
NZ_CP037923.1	WP_000933743.1	glmU	bifunctional UDP-N-acetylglucosamine diphosphorylase\glucosamine-1-phosphate N-acetyltransferase GlmU	456	22	21	32	28	28	28	21	36	34	36	34	20	33	32	27	26	20	30	34	33	29	31	34	26	6	5	1	1	13.3883	15.6016	13.5988	9.16983	10.3454	18.1363	12.4413	14.146	12.6806	15.3067	18.2429	11.962	10.4732	10.5392	11.2416	15.5761	15.3794
NZ_CP037923.1	WP_001026276.1	groES	co-chaperone GroES	97	22	16	48	62	43	27	25	21	24	28	22	25	61	83	39	24	15	22	29	39	25	17	22	15	8	10	4	6	56.0585	44.0026	71.4948	93.9652	74.1181	58.4819	54.7209	41.7259	47.2002	59.401	48.9342	50.0212	86.2648	115.949	66.5308	50.866	44.665
NC_024996.1	WP_010921637.1	ipaH7.8	T3SS effector E3 ubiquitin-protein ligase IpaH7.8	565	22	12	25	29	26	41	37	51	39	45	59	90	66	60	69	63	64	75	81	82	0	0	0	0	14	10	21	43	3.78491	2.01454	4.69479	6.95842	5.3844	10.9737	10.0622	13.8278	8.45321	11.5928	5.97715	17.6516	12.0978	8.59625	13.4864	9.77075	15.6804
NZ_CP037923.1	WP_072222265.1	murI	glutamate racemase	273	22	17	15	13	19	17	17	13	16	15	23	27	32	27	25	21	17	26	37	27	17	20	31	13	0	0	0	0	23.5235	21.6338	13.701	10.1806	18.6914	16.5399	18.0163	9.80085	13.9834	14.1879	26.0291	31.253	30.773	24.0259	23.8068	19.7004	21.3961
NZ_CP037923.1	WP_001075180.1	nrdA	ribonucleoside-diphosphate reductase subunit alpha	761	22	14	23	29	24	17	14	21	19	23	23	9	25	25	22	16	11	27	26	28	23	20	27	14	0	0	0	0	6.27589	6.26414	6.73864	6.76454	6.69578	6.60364	5.81369	5.50357	5.19122	6.35809	7.47744	3.11103	7.00272	6.36918	6.58704	5.25169	4.26996
NZ_CP037923.1	WP_001370476.1	selD	selenide, water dikinase SelD	347	22	14	28	34	31	31	25	25	30	21	27	20	38	34	29	26	15	22	36	39	30	16	34	16	5	6	5	0	19.2127	15.8818	19.97	24.2791	22.9029	27.6131	22.7079	20.3246	22.3499	15.7834	18.6754	16.1698	26.7247	23.252	21.9161	17.316	16.1224
NZ_CP037923.1	WP_000089365.1	sufB	Fe-S cluster assembly protein SufB	495	22	18	43	30	34	24	22	35	42	31	19	15	25	20	28	21	12	27	30	31	29	20	35	17	3	5	0	0	11.5863	10.896	16.1623	12.6324	14.0751	14.1041	12.4463	15.8869	17.1278	13.7876	10.422	8.73274	9.73156	8.39515	12.1275	12.1555	8.34524
NZ_CP037923.1	WP_001295269.1	yihX	glucose-1-phosphatase	199	22	21	26	25	24	32	20	27	30	28	16	18	18	24	19	13	15	19	20	19	34	22	36	19	4	7	5	3	42.7402	46.7583	33.8333	31.5641	37.8416	56.3257	38.3305	37.3506	40.9823	42.1302	25.1865	32.1917	24.2402	33.3869	33.8736	20.27	29.8092
NZ_CP037923.1	WP_001286887.1	ileS	isoleucine--tRNA ligase	938	21	19	28	25	24	22	19	18	20	20	25	24	28	27	25	21	16	28	27	32	25	19	30	16	0	3	9	3	5.94305	6.64774	6.16284	5.09664	5.25939	5.70784	5.21711	4.8263	3.86218	4.78822	6.53538	6.99861	5.41719	5.35922	5.35771	6.11065	6.14799
NZ_CP037923.1	WP_000342656.1	maeB	NADP-dependent oxaloacetate-decarboxylating malate dehydrogenase	759	21	31	36	28	26	20	20	22	21	21	32	28	48	37	35	20	23	28	34	24	20	21	31	15	2	4	0	0	7.46992	12.2463	10.6522	8.93053	9.53214	6.08706	7.21866	6.64319	5.12706	7.13043	11.8549	10.9068	14.1314	10.8794	11.0317	6.61549	9.44359
NC_024996.1	WP_000398259.1	mxiE	type III secretion system transcriptional activator MxiE	210	21	15	26	30	25	25	25	27	23	30	24	27	35	36	33	25	21	26	27	31	20	21	12	5	5	4	4	3	31.4181	28.627	32.6633	34.8052	30.6858	38.725	47.9518	34.858	23.88	37.3432	35.8839	45.6185	39.989	41.2043	42.4533	37.7994	35.4803
NZ_CP037923.1	WP_000111269.1	pgk	phosphoglycerate kinase	387	21	20	22	24	20	16	16	13	18	18	21	24	24	18	19	15	17	21	16	20	20	18	16	8	5	8	2	2	12.3134	16.5219	13.5255	14.8184	12.411	10.4699	11.7655	6.98491	10.6638	10.0761	11.218	19.1148	12.5412	9.59784	11.7554	10.6309	12.4883
NZ_CP037923.1	WP_000377786.1	phoU	phosphate signaling complex protein PhoU	241	21	21	34	31	27	22	27	32	28	23	22	20	32	29	28	18	21	35	36	34	27	33	22	22	0	4	0	2	29.744	38.5171	36.9529	33.3927	28.7008	30.9097	45.5432	41.0564	28.9118	29.9252	29.1922	29.2802	33.2773	28.9132	31.5519	25.6555	33.6199
NZ_CP037923.1	WP_000869029.1	yiaK	3-dehydro-L-gulonate 2-dehydrogenase	330	21	15	22	19	25	16	16	19	20	17	34	27	42	44	50	30	28	51	53	47	20	18	22	10	4	4	2	1	16.5184	13.9878	9.0152	8.05707	11.4126	12.1804	10.9203	11.6224	10.5001	9.85398	26.207	20.9939	20.9252	23.4299	24.5156	24.9197	26.5451
NZ_CP037923.1	WP_000138258.1	guaA	glutamine-hydrolyzing GMP synthase	525	20	17	18	19	19	19	20	18	16	19	21	19	23	23	15	22	18	20	20	25	19	16	21	15	2	2	0	0	10.9445	10.3216	7.76121	9.3999	8.90696	11.1104	10.9423	5.60744	7.10807	9.21553	12.9654	12.048	9.62296	9.12223	6.93419	12.068	11.3575
NZ_CP037923.1	WP_000571704.1	narJ	nitrate reductase molybdenum cofactor assembly chaperone	236	20	23	18	15	24	22	27	28	22	23	17	23	23	16	16	17	16	22	18	19	21	29	24	16	2	4	1	0	28.3492	35.4355	20.3582	16.1941	31.4812	30.4306	36.9345	33.4794	24.6899	27.2912	24.793	33.0555	25.9515	18.2392	19.0395	23.9478	26.2514
NZ_CP037923.1	WP_000049213.1	nirB	NADPH-nitrite reductase large subunit	847	20	11	13	13	14	16	13	15	13	16	21	15	19	18	18	17	19	18	18	17	21	22	25	14	4	2	2	0	6.99552	4.48853	2.4324	2.97402	3.33855	5.31298	4.00364	3.44796	3.12377	4.37523	7.33834	5.35802	3.26867	4.46139	4.14662	5.59604	7.29416
NZ_CP037923.1	WP_000815381.1	poxB	ubiquinone-dependent pyruvate dehydrogenase	572	20	18	21	20	23	14	25	19	17	18	25	19	21	20	24	19	15	23	23	22	26	30	30	21	2	2	0	0	10.0039	9.38879	7.80771	8.14459	10.0697	6.31353	11.9518	7.47276	6.80934	8.08114	8.77084	8.03903	7.70705	6.79404	9.77177	8.25256	8.21924
NZ_CP037923.1	WP_000210878.1	pyrG	CTP synthase (glutamine hydrolyzing)	545	20	15	36	38	35	25	16	29	34	29	17	14	26	31	24	19	18	28	28	28	21	22	29	13	1	2	2	0	9.88626	8.61065	12.3011	11.2539	11.5508	11.2684	8.44663	9.69665	8.91958	8.37719	8.86599	7.78817	5.7476	6.47205	8.26322	10.1113	9.95606
NZ_CP037923.1	WP_024260318.1	rep	DNA helicase Rep	673	20	11	15	14	11	16	12	15	16	16	17	12	21	16	17	18	7	14	19	13	24	19	25	12	0	0	0	0	8.19993	4.17642	4.15916	3.86838	2.81496	6.24573	4.49686	3.97259	3.56797	5.67205	5.8971	3.48214	5.81432	4.19036	4.23314	5.36753	2.19779
NZ_CP037923.1	WP_000775536.1	sdhA	succinate dehydrogenase flavoprotein subunit	588	20	12	30	35	28	18	14	28	22	24	16	14	31	30	31	16	12	25	23	31	22	12	17	11	3	4	3	0	7.84517	5.66687	10.6172	12.2056	10.0672	8.23728	6.00942	10.2378	8.5399	9.22542	6.6915	5.19236	10.4934	10.787	12.4399	6.22537	6.13127
NZ_CP037923.1	EKN05	sdiA	transcriptional regulator SdiA	207	20	9	16	14	13	16	11	12	13	17	16	15	17	14	18	15	16	16	19	17	18	13	18	9	8	4	0	0	27.7082	11.982	19.4858	18.6668	16.1293	25.5683	16.5333	13.9651	14.6926	23.095	20.5528	20.6303	21.4322	15.5796	19.8436	17.7394	20.7404
NZ_CP037923.1	WP_001258679.1	aspS	aspartate--tRNA ligase	590	19	20	15	14	14	12	13	12	17	11	31	24	23	23	22	21	17	26	25	23	12	13	16	11	3	3	3	1	8.77227	9.28947	4.7803	4.82431	4.69126	5.09772	5.48954	3.95337	4.61679	3.71936	13.1421	11.0049	7.56056	8.04994	8.57022	9.20257	9.13014
NZ_CP037923.1	WP_005047281.1	der	ribosome biogenesis GTPase Der	490	19	18	25	19	21	23	21	15	21	24	19	14	22	20	18	17	19	19	18	19	24	21	32	16	2	1	0	0	10.5577	10.071	9.66464	7.16663	8.00344	13.1728	11.2789	6.45128	8.119	11.7376	9.34784	6.65605	9.74931	8.92055	7.81155	8.75977	11.8795
NC_024996.1	WP_031942484.1	ipaH1.4	T3SS effector E3 ubiquitin-protein ligase IpaH1.4	575	19	13	0	0	0	0	0	0	0	0	57	77	54	0	0	0	54	65	68	74	0	0	0	0	0	0	0	41	3.7687	2.69168	0	0	0	0	0	0	0	0	14.0362	21.2172	9.08057	0	0	0	12.7063
NC_024996.1	WP_010921671.1	mxiN	Mxi-Spa type III secretion system linker protein MxiN	231	19	20	27	20	23	31	36	63	63	50	26	26	34	34	40	26	22	37	30	44	23	14	24	15	9	11	5	5	17.5998	24.7702	21.4829	18.2262	21.5742	30.5119	34.4012	50.0346	47.8054	41.1708	19.2479	28.6307	30.8683	22.7996	33.9276	24.0251	31.6376
NZ_CP037923.1	WP_000178456.1	raiA	ribosome-associated translation inhibitor RaiA	113	19	15	16	18	22	21	18	27	26	27	19	17	18	15	16	13	15	20	22	20	19	23	17	14	2	2	0	2	38.1797	47.1538	31.8071	38.1237	43.4304	57.278	39.6536	56.0484	52.3011	58.2676	49.7382	45.5691	32.8291	31.8549	37.4719	32.7628	48.6209
NZ_CP037923.1	WP_001054527.1	rho	transcription termination factor Rho	419	19	18	17	20	16	17	17	18	16	17	34	27	22	22	29	28	30	24	25	29	31	25	28	24	3	3	1	0	10.47	11.3587	6.71938	8.12756	6.59767	9.93118	9.55882	7.75821	6.26638	6.44475	19.7958	16.0593	9.59498	8.64643	15.4624	17.165	21.5566
NZ_CP037923.1	WP_000097356.1	dld	D-lactate dehydrogenase	571	18	20	27	25	23	22	26	17	24	30	18	33	36	34	31	15	19	25	30	28	35	25	38	15	0	0	0	0	7.50353	9.4676	8.93861	9.05745	7.80395	8.87853	11.2334	6.90383	8.48164	10.4423	7.16952	13.4958	12.3498	11.8166	12.0662	7.45514	9.05081
NZ_CP037923.1	WP_001262169.1	kdgR	DNA-binding transcriptional regulator KdgR	263	18	14	17	14	17	18	20	19	14	16	14	15	15	19	22	20	15	20	19	22	14	10	14	7	4	4	1	1	14.5745	13.139	12.8239	8.60541	11.1477	15.6644	15.019	13.4389	8.06668	11.4828	11.7697	11.4294	9.7218	11.4051	17.1485	18.9223	15.7929
NC_024996.1	WP_000431558.1	N/A	ParB\RepB\Spo0J family partition protein	326	18	12	16	15	18	11	13	15	16	12	24	18	20	26	23	18	16	17	19	19	21	14	15	12	4	4	0	0	16.2701	10.6317	10.4115	11.036	11.0253	9.31123	9.78403	9.13127	10.8805	6.5856	21.0722	16.7103	12.8274	15.5656	16.7222	17.6425	13.4524
NZ_CP037923.1	WP_000018003.1	nfeR	DNA-binding transcriptional regulator NfeR	207	18	18	19	18	19	14	25	16	17	16	21	17	18	21	16	15	24	18	21	18	22	17	19	11	4	8	5	3	32.332	26.9934	16.2124	20.1525	20.5278	20.739	35.7376	18.8369	15.7462	19.3273	23.621	21.4471	18.3324	18.9801	21.101	21.1418	38.8776
NZ_CP037923.1	WP_001287516.1	nusG	transcription termination\antitermination protein NusG	181	18	18	15	17	18	19	17	19	17	17	17	17	16	21	16	19	29	21	20	24	23	18	26	17	21	18	36	19	27.4775	36.8653	22.0035	21.4504	22.0623	34.4284	29.486	27.7378	20.4185	25.6216	26.9248	29.5469	19.5849	21.1015	20.6039	31.2129	60.7557
NZ_CP037923.1	WP_000790014.1	pgi	glucose-6-phosphate isomerase	549	18	14	9	12	12	15	14	13	15	13	13	10	16	16	12	8	12	19	15	17	22	22	24	15	0	0	0	0	7.47505	6.67763	3.88998	3.90921	4.87068	6.38272	5.92846	6.34734	5.7207	5.66875	5.44647	5.61966	5.61513	5.29552	4.83297	3.70233	5.79296
NZ_CP037923.1	WP_000049377.1	rimO	30S ribosomal protein S12 methylthiotransferase RimO	441	18	9	19	17	15	15	16	20	22	13	19	14	22	22	24	19	14	21	17	16	19	7	20	7	1	2	0	0	12.5666	7.65045	10.0836	8.97957	8.19239	9.16729	11.4031	10.3138	13.0695	8.47716	11.919	8.36958	10.7287	10.7005	14.0712	14.6289	12.286
NZ_CP037923.1	WP_001096200.1	rplE	50S ribosomal protein L5	179	18	21	27	27	28	19	18	27	25	25	26	25	32	38	40	24	26	32	35	35	23	20	27	21	5	11	6	7	22.4788	36.1753	27.8175	33.1293	32.3041	25.7077	27.3717	31.9842	27.5908	29.743	34.9861	39.8845	36.2304	41.7081	47.1972	35.401	46.3246
NZ_CP037923.1	WP_000091945.1	rplF	50S ribosomal protein L6	177	18	19	20	21	23	21	22	19	24	20	19	22	27	28	21	19	20	25	26	27	25	21	25	22	12	14	8	6	26.5191	31.2462	24.6758	26.4174	25.5552	27.7008	32.4986	22.2508	27.3877	25.114	28.1049	32.254	28.0009	30.3343	25.0051	25.2756	35.4165
NZ_CP037923.1	WP_000816233.1	thyA	thymidylate synthase	264	18	12	22	18	24	16	17	26	22	21	15	10	16	19	19	17	11	20	18	22	18	15	22	11	0	2	0	2	17.1982	16.804	18.2903	14.1298	20.6859	16.9514	18.7763	22.8404	18.7254	20.5219	15.2428	8.68839	11.8759	15.0856	17.5945	15.8928	12.8647
NZ_CP037923.1	WP_000042516.1	uvrB	excinuclease ABC subunit UvrB	673	18	10	18	18	18	18	11	13	20	17	21	22	25	25	23	20	14	29	32	28	23	17	24	10	0	0	0	0	8.69	5.00067	6.39222	6.53926	7.01942	7.65499	5.32689	4.27663	6.32461	6.02613	10.7378	9.5672	7.94034	6.83951	8.18104	9.97916	6.91245
NZ_CP037923.1	WP_000207682.1	argG	argininosuccinate synthase	447	17	12	21	18	18	17	14	22	27	23	13	12	13	13	20	8	9	16	18	12	27	20	22	15	0	0	0	0	11.2323	6.69604	12.2393	10.0593	10.061	10.6339	7.60822	12.4285	14.3719	12.718	8.02768	6.94153	5.2185	5.27806	11.3283	5.13459	5.94369
NZ_CP037923.1	WP_005061971.1	dhaM	dihydroxyacetone kinase phosphoryl donor subunit DhaM	472	17	19	14	13	13	21	22	13	15	10	19	21	18	18	13	15	9	13	11	14	21	19	25	11	0	0	0	0	10.9284	14.5644	7.24631	7.37895	7.2626	14.8182	13.5458	7.12256	7.23904	5.22662	11.364	13.9416	8.03695	8.98745	6.25457	10.1324	4.57981
NZ_CP037923.1	WP_000129574.1	fbaB	class I fructose-bisphosphate aldolase	350	17	12	14	16	13	17	16	14	15	15	12	8	11	15	14	12	9	13	12	10	20	12	20	13	3	4	0	3	13.5073	11.8696	8.74043	8.58157	6.32217	14.0375	13.1637	9.69366	8.68165	9.89658	9.17872	6.96455	5.49292	7.78241	7.79265	10.2669	6.22427
NZ_CP037923.1	WP_001192978.1	frdA	fumarate reductase (quinol) flavoprotein subunit	602	17	14	17	12	16	11	20	16	17	14	12	19	12	13	14	11	11	21	14	16	16	28	17	18	0	1	0	0	7.83628	7.00959	7.33236	5.47626	6.8123	4.98054	7.86312	6.78821	7.09881	6.27945	4.95045	8.30755	4.54706	5.46993	5.58442	4.92397	6.47528
NZ_CP037923.1	WP_001096033.1	murC	UDP-N-acetylmuramate--L-alanine ligase	491	17	15	18	20	23	16	18	19	21	15	15	19	21	28	15	12	13	16	24	18	18	12	24	11	0	2	0	0	10.8758	10.0734	8.85274	9.33254	10.71	10.5838	11.431	9.85061	8.7389	7.47904	7.86485	10.3032	10.1064	12.8149	6.81302	5.64561	9.82315
NC_024996.1	WP_010921673.1	mxiD	type III secretion system secretin MxiD	566	17	19	14	17	16	13	19	15	19	16	28	22	27	22	24	20	26	20	23	24	14	18	15	19	6	15	17	22	5.38693	8.28228	3.90883	4.89028	5.02593	4.47123	6.47049	4.53444	6.03623	4.63273	10.1447	9.06389	8.10006	7.09196	8.4153	7.74166	11.7126
NZ_CP037923.1	WP_000789502.1	nuoF	NADH-quinone oxidoreductase subunit NuoF	445	17	14	32	26	26	19	20	24	22	20	15	13	21	27	27	12	11	16	23	21	15	12	16	8	1	4	0	0	10.618	9.80239	14.5767	12.6602	13.3155	11.5596	11.6893	12.1331	11.0154	11.4369	9.16593	9.56843	10.9502	13.21	14.518	8.50275	7.90963
NZ_CP037923.1	WP_001031050.1	nusA	transcription termination factor NusA	495	17	13	16	18	14	22	16	14	18	11	15	15	17	25	18	13	14	25	24	27	20	14	22	13	1	2	2	0	8.54625	8.16457	7.33212	5.64376	6.00198	12.3689	8.85447	5.84463	5.7889	5.5854	6.73516	8.10004	6.69035	11.0752	8.37951	5.94558	8.76003
NZ_CP037923.1	WP_001005571.1	ppc	phosphoenolpyruvate carboxylase	883	17	23	29	23	25	7	10	8	8	9	42	46	48	52	48	25	32	30	36	37	6	9	6	4	0	3	0	0	4.74025	7.9199	6.74228	5.13672	5.89441	1.47977	3.0708	1.96633	1.66006	1.96742	11.1513	13.8676	11.4486	11.6725	12.4921	7.96961	11.0923
NZ_CP037923.1	WP_000623145.1	ptsI	phosphoenolpyruvate-protein phosphotransferase PtsI	575	17	17	41	30	35	17	17	35	37	28	21	21	28	33	36	17	17	28	31	32	20	21	26	15	3	7	5	3	9.34811	10.0047	18.3278	13.0995	13.377	7.92415	8.71035	13.9346	16.607	12.4318	8.84893	8.96189	10.3462	12.5202	15.8915	8.44051	10.1363
NZ_CP037923.1	WP_000226815.1	relA	GTP pyrophosphokinase	744	17	13	19	22	16	20	16	16	19	16	14	10	16	15	17	23	17	16	21	17	30	19	31	15	3	0	0	0	4.55414	5.20396	5.64561	6.43449	4.79318	6.6649	6.1773	4.98691	5.68139	5.25001	4.48861	3.53543	4.4425	4.47214	5.91426	7.17386	7.11588
NZ_CP037923.1	WP_001192403.1	rfaH	transcription\translation regulatory transformer protein RfaH	162	17	3	12	10	11	13	12	6	11	9	10	12	9	10	6	10	3	8	6	10	12	5	16	5	0	1	0	2	30.7016	3.99323	10.8938	14.4481	17.363	22.8427	25.9907	8.77857	13.7225	10.4067	21.1672	24.2101	13.0592	10.5175	7.60017	18.9874	4.71619
NZ_CP037923.1	WP_000034406.1	cysK	cysteine synthase A	323	16	9	8	10	12	13	11	15	12	13	22	14	15	15	24	9	16	19	13	15	12	10	17	10	4	9	5	3	13.8479	11.0757	4.6026	6.29076	6.46693	14.1913	10.522	8.20215	7.29696	9.42879	16.8054	12.9002	10.8752	10.0275	16.8848	8.98444	19.2624
NZ_CP037923.1	WP_000034372.1	fbaA	class II fructose-bisphosphate aldolase	359	16	14	23	24	24	17	15	25	30	27	17	15	17	19	19	15	16	26	22	24	21	22	27	20	5	7	3	4	12.7004	13.06	14.202	12.9667	12.4958	13.2264	12.2388	16.3264	18.7093	16.7435	12.3731	10.0854	9.43391	9.24674	11.2991	9.99902	13.6905
NZ_CP037923.1	WP_000785822.1	gltA	citrate synthase	427	16	6	15	20	18	10	11	7	6	9	17	18	21	19	19	11	7	14	15	17	10	4	6	2	0	0	0	0	8.36744	4.56795	9.3692	12.0143	9.81931	6.92393	7.07805	5.0653	4.15592	5.66698	10.7856	11.8962	11.2423	10.3889	12.3933	5.57326	5.66338
NZ_CP037923.1	WP_001299507.1	guaB	IMP dehydrogenase	488	16	15	12	11	11	17	17	14	8	11	14	16	11	11	7	13	18	10	5	12	17	14	17	5	1	3	1	0	10.7514	9.53399	6.37675	6.9415	5.77381	10.7634	11.3936	7.84323	4.02718	6.80772	7.5006	10.1306	4.3836	5.51856	3.17392	6.77295	12.4371
NZ_CP037923.1	WP_005050705.1	mdh	malate dehydrogenase	312	16	13	18	19	16	24	16	16	18	14	21	17	16	19	16	22	18	15	15	13	20	13	26	12	11	12	16	10	15.9974	13.7232	12.3393	14.9266	11.3917	20.9025	18.295	12.0059	12.2547	10.867	20.13	17.1798	11.386	13.9232	10.5801	19.7867	19.9131
NZ_CP037923.1	WP_000255054.1	mglA	galactose\methyl galactoside ABC transporter ATP-binding protein MglA	506	16	11	13	11	8	17	15	9	8	7	18	13	15	14	15	20	16	11	15	12	18	15	16	10	1	0	0	0	7.68496	6.42252	3.97354	3.44148	2.70033	6.96574	7.14161	2.70892	2.55832	2.39761	7.76695	5.85234	4.46332	4.39567	4.98821	8.03373	8.51945
NZ_CP037923.1	WP_005049763.1	N/A	SDR family oxidoreductase	212	16	12	19	19	15	20	19	15	21	22	13	14	14	14	19	14	12	16	19	15	22	11	27	8	0	2	0	0	23.0347	22.2585	25.0545	23.8897	20.1936	33.7072	31.8495	21.4326	25.9031	31.8529	17.982	22.2067	21.2585	18.2254	24.3145	21.5765	21.4892
NC_024996.1;NC_024996.1;NZ_CP037923.1;NZ_CP037923.1;NZ_CP037923.1;NZ_CP037923.1;NZ_CP037923.1;NZ_CP037923.1;NZ_CP037923.1;NZ_CP037923.1;NZ_CP037923.1;NZ_CP037923.1;NZ_CP037923.1;NZ_CP037923.1;NZ_CP037923.1;NZ_CP037923.1;NZ_CP037923.1;NZ_CP037923.1;NZ_CP037923.1;NZ_CP037923.1;NZ_CP037923.1;NZ_CP037923.1	WP_088895425.1;WP_094081542.1;EKN05;WP_088895425.1;WP_088895425.1;WP_088895425.1;WP_094081542.1;WP_094081542.1;WP_094081542.1;WP_094081542.1;WP_094081542.1;WP_094081542.1;WP_094081542.1;WP_094081542.1;WP_134800564.1;WP_167701259.1;WP_167701260.1;WP_167701260.1;WP_167701264.1;WP_167701264.1;WP_171764202.1;WP_171768503.1	N/A	IS3-like element IS2 family transposase	409	16	10	15	10	14	18	20	17	18	14	13	0	14	0	0	0	10	18	0	0	0	0	0	0	0	0	0	0	14.7057	9.43745	9.88136	7.61952	11.0045	18.0518	19.5159	13.012	12.3885	10.7444	11.1233	0	7.99108	0	0	0	11.9588
NZ_CP037923.1	WP_000801164.1	N/A	NEL-type E3 ubiquitin ligase domain-containing protein	587	16	0	13	19	17	31	25	27	25	24	52	67	56	54	67	61	52	62	61	73	0	0	0	0	0	0	0	37	1.17162	0	0.494513	1.8542	2.4585	2.95415	1.53843	2.3574	2.38339	0.47144	4.19655	4.22324	8.69853	7.29844	9.06538	6.56318	7.07272
NZ_CP037923.1	WP_001701073.1	prfB	peptide chain release factor 2	365	16	18	23	26	27	20	25	28	28	30	15	17	19	20	22	22	14	20	22	25	27	17	27	18	2	2	3	1	13.748	17.3801	13.0179	15.328	17.2671	18.0705	19.985	17.3015	15.6667	20.4259	11.7572	15.0624	12.1711	11.7311	15.5673	18.0599	14.8369
NZ_CP037923.1	WP_005050251.1	rstA	two-component system response regulator RstA	247	16	12	17	16	13	17	14	12	16	12	20	15	16	17	20	14	13	14	16	15	18	16	19	12	6	6	0	2	15.6234	12.8151	16.4389	16.7296	12.1116	16.2704	14.2511	10.4412	15.0364	10.9822	18.254	14.0369	12.0423	10.9964	19.3108	12.4852	15.5485
NZ_CP037923.1	WP_000081423.1	ttcA	tRNA 2-thiocytidine(32) synthetase TtcA	311	16	18	26	21	19	21	19	19	26	18	16	15	23	25	15	15	14	25	20	22	22	18	29	13	6	3	2	2	11.6602	20.1047	21.4743	13.8636	12.9131	18.4149	19.3565	13.6794	19.9022	14.7253	11.9368	16.5296	19.1403	19.8923	14.1143	15.0214	16.8504
NZ_CP037923.1	WP_000850550.1	ybeD	DUF493 family protein YbeD	87	16	15	17	14	20	19	18	17	11	13	14	17	16	16	17	16	19	15	16	14	20	19	22	10	6	4	0	3	48.3212	63.922	53.4905	37.4113	62.1553	63.983	62.2777	55.7241	39.6214	40.8353	49.629	53.8532	45.7571	46.7601	53.2786	51.0654	77.7802
NZ_CP037923.1	WP_005106179.1	adiA	arginine decarboxylase	755	15	8	7	8	9	6	5	8	7	3	12	5	10	7	10	6	2	5	8	7	6	8	9	4	0	0	0	0	6.18202	3.46243	2.11955	2.33626	2.59717	1.98914	2.05456	2.30532	2.06048	0.72306	3.52298	2.01893	2.39061	1.70874	2.7311	1.76928	0.715257
NZ_CP037923.1	WP_000384405.1	hscB	co-chaperone HscB	171	15	19	27	19	24	24	15	30	26	23	13	14	21	16	24	15	14	22	22	23	25	19	23	10	4	2	0	0	33.7322	44.124	41.9077	33.492	37.3192	52.6787	34.0688	51.58	42.7809	41.1175	24.6953	30.3198	35.7519	28.4281	43.7839	32.2219	36.4803
NZ_CP037923.1	WP_000166281.1	N/A	ribosome-associated protein	183	15	15	15	13	17	15	17	13	17	15	19	14	16	20	22	15	14	24	22	28	17	10	20	14	4	6	4	4	25.3955	29.2445	22.731	20.7534	23.9753	27.5008	28.886	18.6882	23.0295	23.662	32.5941	25.4339	22.2789	25.8502	31.0252	26.9983	27.9935
NZ_CP037923.1	WP_000485027.1	N/A	exoribonuclease II	644	15	18	21	21	18	17	20	22	21	20	21	21	25	24	21	20	23	27	22	21	18	22	24	14	5	6	3	1	7.23026	9.12842	6.60337	7.28121	6.35148	7.66835	10.5488	8.02542	8.62404	7.71226	8.64316	9.70942	9.72917	9.63137	7.95907	9.32747	11.8051
NZ_CP037923.1	WP_011110560.1	N/A	IpaH family type III secretion system E3 ubiquitin--protein ligase	608	15	0	14	16	16	26	19	32	27	30	41	62	43	37	48	49	43	48	46	54	0	0	0	0	0	0	14	38	1.47983	0	1.06157	0.699176	0.880058	4.02487	3.1725	4.46331	2.61486	5.89527	7.75566	10.3655	4.16825	1.17833	4.22947	8.48016	5.14032
NZ_CP037923.1	WP_000855041.1	pabB	aminodeoxychorismate synthase component 1	453	15	14	13	18	19	17	12	18	20	22	13	14	16	16	18	11	15	15	14	17	17	13	17	12	0	0	0	0	8.56371	10.4989	5.83803	8.42511	9.45845	9.32274	7.79191	9.01739	10.2744	13.7421	7.26693	8.55924	7.35689	8.17514	8.86036	5.5462	11.0465
NZ_CP037923.1	WP_000977233.1	pdxY	pyridoxal kinase	287	15	11	21	18	24	17	15	18	17	14	9	9	20	14	11	8	10	12	14	19	16	18	22	13	0	0	0	0	14.2795	11.6316	19.809	15.0253	18.8204	17.7297	16.0284	18.6759	16.6253	14.9551	8.10556	10.0468	16.741	12.9742	9.73634	8.57833	12.6033
NZ_CP037923.1	WP_000193827.1	pepN	aminopeptidase N	871	15	12	21	20	14	14	7	10	12	9	24	16	32	21	26	10	15	20	20	24	12	16	17	11	0	1	3	2	4.53661	3.96517	4.9285	4.3675	3.14183	3.45568	1.87423	2.35436	2.3917	2.52319	7.12866	4.9283	6.40206	4.5834	6.7007	2.58101	4.84194
NC_024996.1	WP_031942474.1	ShET2	ShET2\EspL2 family type III secretion system effector toxin	569	15	24	14	23	24	13	20	14	15	13	41	50	44	48	51	36	33	43	46	43	16	15	5	8	5	6	1	7	6.39157	11.1627	4.4026	8.2884	8.31485	3.98075	8.11446	5.27945	5.97882	4.61645	16.108	22.3604	14.5951	15.47	18.6127	14.2965	18.0126
NC_024996.1	WP_000612525.1	ushA	bifunctional UDP-sugar hydrolase\5'-nucleotidase UshA	550	15	11	9	10	9	10	11	12	8	10	14	15	13	12	10	9	11	11	10	12	8	12	15	5	0	0	0	0	8.9691	6.71352	4.22571	5.37136	4.6603	5.98639	5.60544	4.48318	3.45548	3.81265	6.6481	9.90501	6.58403	4.48931	4.06282	5.10624	5.33276
NZ_CP037923.1	WP_001220233.1	adk	adenylate kinase	214	14	9	12	9	10	13	12	9	10	11	12	8	13	11	9	6	8	12	15	12	16	15	17	17	2	3	3	2	14.9901	13.5252	12.0991	7.7882	10.5213	12.8862	14.5768	9.59072	9.68957	10.6364	12.2586	9.32337	11.0932	9.15114	8.19856	5.41849	10.4147
NZ_CP037923.1	WP_005106252.1	DUF853	DUF853 domain-containing protein	500	14	12	17	12	17	21	13	15	13	15	9	12	14	12	9	7	9	19	12	14	29	22	26	17	1	0	0	0	6.88203	8.38071	7.34871	4.61422	7.85832	12.0163	7.32018	6.66173	5.39568	7.7656	4.52364	6.47822	5.80065	5.02279	3.70254	3.32169	6.33379
NZ_CP037923.1	WP_000406488.1	exuR	transcriptional regulator ExuR	258	14	14	16	22	16	10	4	7	6	7	18	19	23	23	20	13	14	16	11	9	12	13	13	11	0	0	0	0	17.1641	18.7561	14.0845	18.6274	13.2061	10.3229	5.17735	6.36395	5.36275	6.26596	17.9291	19.9604	17.9745	18.4235	16.3194	15.3501	18.4042
NZ_CP037923.1	WP_000121485.1	fadH	NADPH-dependent 2,4-dienoyl-CoA reductase	672	14	17	19	18	15	19	14	18	15	21	17	15	13	14	16	18	14	17	15	12	18	22	17	13	0	0	0	0	5.28685	7.56251	5.94127	5.02859	4.74061	7.10813	5.33776	5.26113	4.46424	7.09306	6.55807	5.09505	3.9432	4.24189	4.26685	5.82728	6.57504
NZ_CP037923.1	WP_000584575.1	folC	bifunctional tetrahydrofolate synthase\dihydrofolate synthase	422	14	16	23	21	17	27	16	20	22	20	14	14	19	22	15	16	15	22	23	20	25	21	26	18	3	3	0	0	11.9635	13.1026	11.8373	11.8706	10.0116	19.8085	12.837	12.3641	12.8421	13.5347	11.1705	11.0928	10.8423	12.4609	8.48662	12.9077	14.5838
NZ_CP037923.1	WP_000627807.1	grcA	autonomous glycyl radical cofactor GrcA	127	14	15	18	21	24	15	22	18	23	24	11	17	20	20	19	9	15	17	17	18	18	20	15	16	3	7	2	3	26.8738	26.8908	25.3972	32.5887	34.8782	27.3175	33.8738	26.5244	34.8756	40.3843	13.1305	28.3964	30.5477	29.3809	27.7514	13.2228	23.8686
NZ_CP037923.1	WP_001297309.1	gss	bifunctional glutathionylspermidine amidase\synthase	619	14	9	17	19	21	13	14	11	18	15	10	9	19	16	13	11	12	13	21	15	24	13	29	19	2	0	0	0	6.17247	6.14544	7.91821	6.68308	10.0303	5.83636	5.78162	4.28627	7.31732	6.27199	5.25204	4.14013	7.34269	5.05775	4.73291	5.81019	5.3879
NC_024996.1	WP_000901798.1	ipgB2	type III secretion effector IpgB2	188	14	8	13	11	12	5	13	9	11	13	15	14	10	19	15	10	9	12	16	17	12	12	6	5	0	4	0	5	26.2364	17.6249	18.1248	12.8764	15.0637	4.50631	23.4113	16.9315	14.9372	16.7231	23.808	21.773	12.6859	24.9819	19.7575	9.58241	17.4417
NC_024996.1	WP_011114751.1	N/A	DUF1778 domain-containing protein	94	14	14	13	15	17	13	14	14	17	13	15	17	16	20	23	14	13	18	16	14	12	14	12	12	6	2	4	0	37.1948	39.9964	25.9803	29.0562	33.2908	32.5394	37.1973	34.7613	39.5951	34.6129	44.6775	51.0045	32.6424	44.2222	50.1871	38.8301	50.2898
NZ_CP037923.1	WP_001043366.1	N/A	YdgA family protein	502	14	18	18	16	20	13	15	12	15	16	26	30	39	31	35	13	21	29	32	29	14	19	18	20	0	5	0	0	7.0557	11.5759	6.60387	6.5877	9.0134	6.96318	8.60378	5.55851	6.64113	7.94002	12.9667	16.4862	14.6217	9.7957	13.6167	6.52033	13.824
NZ_CP037923.1	WP_001280776.1	trxA	thioredoxin TrxA	109	14	8	9	9	11	19	14	11	12	10	13	11	8	12	9	14	10	9	10	9	11	21	14	16	6	4	3	2	24.326	20.5079	18.9189	17.8435	18.9948	39.1064	29.8291	19.5304	20.189	17.6327	28.7193	24.9324	13.3184	20.5384	15.5385	28.9174	19.9981
NZ_CP037923.1	WP_000227958.1	ubiE	bifunctional demethylmenaquinone methyltransferase\2-methoxy-6-polyprenyl-1,4-benzoquinol methylase UbiE	251	14	12	17	17	17	14	17	15	15	17	18	17	13	17	15	13	11	12	13	12	14	13	15	8	0	0	0	1	18.271	17.737	15.7996	17.7578	17.2313	16.9333	22.0191	14.7496	15.7096	13.9424	19.9502	23.4942	11.4522	15.6493	16.9051	15.7754	15.2398
NZ_CP037923.1	WP_001295473.1	upp	uracil phosphoribosyltransferase	208	14	15	17	20	18	20	18	22	21	14	12	14	20	22	13	16	17	13	17	24	20	15	20	21	3	5	1	3	23.164	25.6238	16.3691	23.6967	18.7347	30.5658	25.037	24.0716	24.482	17.7624	15.2187	19.4379	21.1169	24.4818	15.0788	26.4018	29.7176
NC_024996.1	WP_000227976.1	virB	virulence regulon transcriptional activator VirB	309	14	14	19	13	15	12	18	16	13	14	15	15	15	21	17	13	9	14	14	21	19	14	13	12	0	5	0	0	10.3153	10.6899	11.5362	9.38607	9.69943	6.60943	12.7299	10.5712	6.93828	8.31334	11.7755	10.528	8.31481	13.1787	12.9093	10.6945	8.65761
NZ_CP037923.1	WP_000505866.1	ychF	redox-regulated ATPase YchF	363	14	14	29	26	24	17	13	21	23	23	12	12	27	22	21	14	21	17	24	18	18	17	22	14	4	0	0	0	10.8228	12.1557	17.026	16.6667	13.5375	11.6953	9.97157	12.7666	13.7836	17.456	9.07511	10.3346	15.2542	12.9129	13.6881	9.5906	15.8984
NZ_CP037923.1	WP_000697923.1	basR	two-component system response regulator BasR	222	13	11	10	14	14	11	14	15	11	12	9	5	10	14	13	4	2	10	7	10	11	7	8	7	1	2	0	0	19.124	18.5792	14.0862	21.1722	20.6645	16.5045	27.2969	19.6445	15.774	16.2643	15.5091	8.16723	13.0405	19.6205	17.4035	5.10303	3.3779
NZ_CP037923.1	WP_005086795.1	carA	glutamine-hydrolyzing carbamoyl-phosphate synthase small subunit	382	13	13	20	17	14	17	12	24	22	23	9	12	15	8	14	13	14	21	21	18	25	25	23	9	0	2	0	0	11.0113	15.1184	12.3598	10.2012	8.54736	13.9144	10.5061	15.4799	16.2584	16.3241	7.0856	11.3409	8.54729	4.58629	8.72252	11.1506	13.9674
NZ_CP037923.1	WP_000965917.1	fadB	fatty acid oxidation complex subunit alpha FadB	729	13	12	9	13	9	9	9	4	6	6	21	16	14	13	16	15	14	12	14	15	13	7	16	6	0	0	0	0	4.8532	4.91937	2.75717	3.32854	2.54481	3.31612	3.45542	1.13204	1.47162	1.0354	7.78071	6.67565	2.78367	3.17043	4.64476	5.85498	5.2762
NZ_CP037923.1	WP_005105927.1	gltB	glutamate synthase large subunit	1486	13	17	13	11	10	12	13	13	11	13	27	22	23	25	22	24	32	26	20	18	21	24	22	15	2	1	11	0	2.27367	3.64859	1.82955	1.42458	1.42447	1.82095	2.81653	1.55056	1.12387	1.81368	4.78391	3.87735	3.21142	3.13283	3.09259	3.88655	7.41119
NZ_CP037923.1	WP_005105765.1	grpE	nucleotide exchange factor GrpE	197	13	8	9	13	13	10	14	13	14	9	8	10	12	10	8	13	9	12	14	11	13	15	13	7	3	3	3	3	17.8105	13.3937	9.60537	13.5922	13.9586	13.3468	19.4514	15.5683	15.3929	10.2121	11.7447	14.4299	13.2786	8.7159	9.07359	13.7263	16.431
NZ_CP037923.1	WP_000096898.1	modF	molybdate ABC transporter ATP-binding protein ModF	490	13	15	15	13	12	12	14	10	9	12	17	23	20	20	16	12	13	18	16	21	13	14	13	11	0	0	0	0	6.07521	10.4482	7.25721	6.26408	5.20348	6.98816	7.36657	3.64893	4.01676	5.2625	7.27269	11.1387	7.19163	7.67901	7.08012	5.65094	9.17176
NZ_CP037923.1	WP_001079512.1	N/A	ferritin-like domain-containing protein	168	13	13	15	14	9	15	12	10	16	13	11	7	11	10	10	10	8	14	14	14	21	18	25	14	0	0	0	0	20.5801	24.7387	15.5633	15.1225	9.92963	21.4252	19.8029	12.0414	19.4718	12.2765	13.7752	10.1047	10.8192	11.3184	9.65896	12.9729	14.8689
NZ_CP037923.1	WP_000373929.1	nudC	NAD(+) diphosphatase	257	13	13	14	18	10	11	11	12	16	11	12	13	16	17	13	12	8	16	15	15	11	9	12	5	0	0	0	0	13.4947	14.0686	12.5693	13.4569	8.80259	12.0745	11.9559	9.34063	13.9815	9.87537	11.4626	13.7679	10.8551	13.1905	10.1983	14.8828	10.6631
NC_024996.1	WP_010921592.1	phoN2	PAP2 family phosphatase PhoN2	246	13	8	13	15	13	17	15	16	14	7	223	138	116	128	111	190	32	116	95	106	9	4	11	8	15	10	9	5	12.0216	9.82004	14.0823	12.7795	11.4636	19.7628	18.3757	15.5019	13.1311	7.16267	232.63	147.825	95.0969	102.304	101.733	206.03	42.1114
NZ_CP037923.1	WP_001265481.1	phoP	two-component system response regulator PhoP	223	13	13	12	16	15	11	8	15	15	10	12	13	15	20	17	10	7	18	18	17	11	10	9	9	5	4	5	0	16.1569	20.8399	12.4953	15.5882	14.1589	13.9739	9.37714	13.4936	13.7331	10.5726	14.7916	18.5122	15.3085	19.459	16.6473	11.9615	11.9513
NZ_CP037923.1	WP_000626404.1	sdaB	L-serine ammonia-lyase II	455	13	11	20	19	19	15	8	13	16	11	13	16	23	20	19	14	12	16	17	19	13	9	14	8	0	0	0	0	6.27971	5.17618	8.5057	9.49573	8.89393	7.47054	3.51465	6.25694	7.83192	5.91467	5.65679	8.20587	10.0158	9.51425	8.52718	6.78073	7.53652
NZ_CP037923.1	WP_001046816.1	smrA	DNA endonuclease SmrA	187	13	12	21	18	18	14	16	16	13	13	12	11	19	18	16	11	8	13	17	17	17	16	15	14	0	0	0	0	19.1232	17.4664	28.424	25.0318	25.3702	19.8396	24.6241	18.8595	17.9889	18.201	18.9278	15.3885	24.5376	20.8581	20.1971	16.0364	14.3429
NZ_CP037923.1	WP_005096955.1	speA	biosynthetic arginine decarboxylase	658	13	15	26	26	22	10	16	18	17	15	14	12	24	27	16	6	7	19	21	16	18	14	13	4	0	0	0	0	4.92699	6.18899	7.58669	7.83454	6.63822	3.86134	6.69717	6.10582	5.47495	4.34411	5.2473	5.10374	7.30577	7.60327	5.4693	2.5474	2.39235
NZ_CP037923.1	WP_001003693.1	tal	transaldolase	316	13	9	14	10	12	11	8	8	7	7	21	14	16	16	17	13	13	17	15	15	12	14	15	8	0	0	0	0	10.3712	8.67201	9.1737	7.69427	7.78171	8.81285	6.88665	5.09673	4.36182	4.19642	14.5533	11.2682	9.96284	9.81389	11.7376	10.2317	11.9433
NZ_CP037923.1	WP_000075874.1	tesB	acyl-CoA thioesterase II	286	13	8	18	17	23	17	15	19	14	19	11	11	16	18	14	11	9	14	17	16	19	17	21	8	3	2	0	0	14.1513	10.4464	17.5161	11.9987	20.0497	18.7683	15.853	15.9163	10.0718	18.325	10.2381	11.9725	13.2301	12.0994	9.81457	12.6963	9.98868
NZ_CP037923.1	WP_001176745.1	atpA	F0F1 ATP synthase subunit alpha	513	12	13	9	12	11	6	8	10	8	9	14	14	14	11	12	12	11	15	13	9	16	18	16	12	2	6	4	0	4.34776	7.98315	3.19256	4.12731	4.26409	3.56318	4.28609	3.5736	3.12783	4.32246	7.02905	6.7636	5.66965	4.13281	4.72182	5.60381	7.01148
NC_024996.1	WP_000200287.1	BcsQ	AAA family ATPase	399	12	12	18	17	10	10	12	11	12	8	15	17	25	24	19	12	10	19	15	22	11	12	11	8	0	0	0	0	8.61385	10.8202	11.6827	11.0527	5.24792	7.65127	8.01007	6.47108	6.82419	4.78859	10.3877	13.7887	17.3169	14.0704	12.2874	8.88698	9.97147
NZ_CP037923.1	WP_001295621.1	chaC	glutathione-specific gamma-glutamylcyclotransferase	231	12	5	11	13	8	10	10	11	14	9	14	11	19	17	17	9	7	13	12	14	10	5	12	6	0	0	0	0	13.3893	5.4572	6.39336	6.87783	4.79711	11.0679	10.5246	8.23759	10.1612	6.38571	16.8775	13.8861	13.006	12.5325	13.2155	10.3815	8.64726
NZ_CP037923.1	WP_001033722.1	cpxR	envelope stress response regulator transcription factor CpxR	232	12	15	16	17	17	18	12	18	16	14	8	13	12	14	14	11	10	12	11	14	21	14	18	16	0	0	0	0	19.0171	18.9734	20.7548	25.8791	21.8326	22.7317	12.0836	24.9237	16.3677	18.4296	11.7876	18.7377	14.2947	16.9431	17.7322	17.1847	17.0427
NZ_CP037923.1	WP_000886893.1	cysQ	3'(2'),5'-bisphosphate nucleotidase CysQ	246	12	11	15	13	19	15	12	21	14	16	8	9	11	11	10	10	13	9	12	9	14	15	15	10	0	0	0	0	17.4638	15.819	17.1591	15.622	19.403	24.539	16.2816	21.6555	14.8492	16.5184	11.5457	14.5578	9.9279	11.1523	12.7702	16.6513	21.7228
NZ_CP037923.1	WP_001155227.1	dksA	RNA polymerase-binding protein DksA	151	12	8	23	24	22	21	16	27	29	26	12	11	16	22	21	12	12	24	22	24	28	21	54	29	3	5	0	3	20.7005	18.4995	31.9984	36.2237	29.1583	43.3642	30.6846	40.6172	38.2444	40.8341	21.7523	23.9614	22.9934	28.9259	28.7842	24.7059	30.582
NZ_CP037923.1	WP_000006824.1	dxs	1-deoxy-D-xylulose-5-phosphate synthase	620	12	8	19	15	15	11	10	10	11	11	15	16	16	18	18	12	10	18	11	16	11	12	11	8	0	0	0	0	5.42415	3.32631	6.33866	5.12274	5.86424	4.66526	3.7945	3.57133	3.5393	3.72059	6.45364	7.03987	5.83972	5.82042	5.68449	4.92262	4.37977
NZ_CP037923.1	WP_000257278.1	efp	elongation factor P	188	12	10	41	28	50	19	10	28	36	28	13	13	36	38	31	12	9	36	27	38	12	11	13	10	4	1	2	1	15.2592	13.5994	38.181	21.8274	43.9249	22.1252	11.0008	21.6297	33.2907	24.0216	13.5202	13.272	28.4614	29.1202	25.6818	16.2503	12.4393
NZ_CP037923.1	WP_000487263.1	fruB	fused PTS fructose transporter subunit IIA\HPr protein	376	12	11	13	14	15	8	9	14	12	12	13	14	20	21	28	14	14	22	21	25	11	11	14	9	0	0	0	0	9.3744	10.6061	6.11069	9.35662	8.10806	6.29627	8.61157	7.93066	6.76845	6.75663	9.63588	11.6112	11.7097	13.1187	21.4284	10.9627	14.2242
NZ_CP037923.1	WP_005105773.1	fucO	lactaldehyde reductase	382	12	8	6	8	6	4	4	5	4	6	17	22	10	15	12	6	4	9	6	13	3	4	3	4	0	0	0	0	10.0048	5.49709	3.84544	4.55539	1.98191	3.06299	2.35572	2.37188	1.52076	2.68147	13.4799	17.9582	6.28902	8.3358	7.78436	3.88988	3.31681
NZ_CP037923.1	WP_000757498.1	hpaE	5-carboxymethyl-2-hydroxymuconate semialdehyde dehydrogenase	488	12	15	13	11	11	11	13	12	10	11	16	16	15	13	21	13	14	12	14	16	13	12	12	4	0	0	0	0	8.50335	8.7035	7.6394	5.32611	5.61262	6.98721	8.93708	6.22605	4.69803	5.00141	9.36239	9.97118	7.5455	5.06007	12.0516	8.49082	9.17214
NZ_CP037923.1	WP_001203399.1	hxpA	hexitol phosphatase HxpA	216	12	10	10	14	11	12	15	12	15	12	8	8	12	15	13	11	11	12	14	13	19	15	19	11	4	2	0	0	19.1405	17.9386	12.1979	17.3613	13.9882	19.565	25.3864	15.3767	15.6916	15.1219	13.0045	14.4426	14.7156	15.1547	17.0068	16.5004	17.6458
NC_024996.1	WP_010921669.1	mxiH	type III secretion system needle filament protein MxiH	83	12	3	6	8	6	7	8	8	8	4	10	5	7	10	6	8	3	4	5	9	7	2	8	5	0	3	0	2	27.0965	7.68474	15.0235	20.7187	15.403	23.4272	22.9821	16.3125	20.3785	8.90141	24.033	14.4602	18.4514	29.4775	21.3989	19.2151	9.48884
NZ_CP037923.1;NZ_CP037923.1	WP_005050984.1;WP_005050984.1	N/A	Gfo\Idh\MocA family oxidoreductase	332	12	9	14	9	8	12	12	12	10	9	11	7	6	9	8	8	6	11	8	13	15	7	20	5	3	4	0	4	10.2354	9.50647	10.1286	7.7815	6.21217	11.6564	10.7371	8.5588	6.92076	6.48865	11.8296	6.82823	5.98798	7.16959	6.61181	6.096	6.08347
NZ_CP037923.1	WP_000195296.1	parE	DNA topoisomerase IV subunit B	630	12	8	17	18	22	19	17	19	21	19	15	10	22	20	19	14	19	22	19	22	25	23	24	15	1	6	0	0	4.52032	3.35472	5.03984	5.9171	7.0666	7.54876	7.37666	7.4354	7.08017	6.8565	6.30646	3.59557	6.29986	5.71169	6.85727	4.15611	9.56834
NZ_CP037923.1	WP_001260712.1	proS	proline--tRNA ligase	572	12	8	4	4	5	8	5	3	3	3	17	16	14	12	10	11	13	13	14	11	7	4	6	2	0	0	0	0	5.89067	5.255	1.37012	1.57241	1.79092	3.58248	2.27474	1.00982	1.04592	1.05722	8.88331	8.14586	4.43314	4.18103	4.1831	4.66077	8.27135
NZ_CP037923.1	WP_001223164.1	tRNA\rRNA methyltransferase	tRNA\rRNA methyltransferase	228	12	9	8	10	14	11	14	10	8	11	14	11	16	16	15	13	12	12	13	10	19	9	13	8	0	0	0	0	13.2299	11.1308	6.9073	9.92209	13.94	12.1786	13.2529	8.7179	6.96158	9.3543	15.694	13.6527	14.5491	15.6164	15.4276	16.7606	17.2033
NZ_CP037923.1	WP_000409197.1	yfgM	ancillary SecYEG translocon subunit YfgM	206	12	11	14	14	13	9	15	12	12	13	11	14	21	21	16	13	14	15	18	16	14	16	12	12	4	4	2	2	16.9667	18.9889	16.8657	18.3842	14.2456	13.3197	18.0388	16.6185	15.6027	17.1512	14.9746	19.9499	21.1212	21.0735	20.1009	16.828	27.221
NZ_CP037923.1	WP_000166448.1	arsC	arsenate reductase (glutaredoxin)	119	11	5	9	7	9	11	12	6	6	7	10	8	6	6	8	12	6	7	9	7	11	10	18	4	0	3	0	0	29.5799	13.2484	19.1467	13.8082	15.3147	31.1984	36.934	12.5778	9.70686	15.4865	29.0176	22.3313	11.8347	11.498	15.9832	30.7314	17.4207
NZ_CP037923.1	WP_000174677.1	crl	sigma factor-binding protein Crl	133	11	8	9	11	10	14	8	11	8	10	8	10	10	11	11	7	8	12	10	14	10	7	9	9	2	0	0	0	14.3514	13.4603	9.34245	12.5421	12.1623	20.2308	12.6267	12.3878	8.72445	11.8028	9.75059	15.8502	11.366	11.9953	12.9745	11.0255	10.8669
NZ_CP037923.1	WP_001186650.1	dapD	2,3,4,5-tetrahydropyridine-2,6-dicarboxylate N-succinyltransferase	274	11	8	13	10	10	8	10	11	11	13	14	10	11	12	12	11	11	11	12	11	14	12	12	10	3	3	2	0	10.3979	8.64498	9.67803	7.72774	7.27355	7.65328	9.99757	8.5866	7.60375	10.183	12.0419	9.61686	6.6403	7.69633	8.31863	10.1785	11.634
NZ_CP037923.1	WP_000918827.1	dnaG	DNA primase	581	11	12	13	10	15	15	14	8	8	11	7	10	15	14	12	14	13	14	15	15	14	13	15	10	0	0	0	0	4.34167	5.46764	4.45483	3.48347	5.11235	5.55836	5.61043	2.87197	2.59307	4.06398	3.38568	4.28572	4.50819	4.38985	4.01253	4.42015	4.78199
NZ_CP037923.1	WP_000506490.1	fabI	enoyl-ACP reductase FabI	262	11	10	13	11	11	8	10	10	8	11	13	12	15	15	19	13	12	14	11	14	8	11	8	8	2	2	2	2	11.065	13.6755	11.1064	11.6877	12.2786	10.6125	11.6949	10.5552	8.07787	8.03214	13.1678	14.3547	13.9097	11.4606	20.2165	14.4071	16.1834
NZ_CP037923.1	WP_000195082.1	gcvP	aminomethyl-transferring glycine dehydrogenase	957	11	7	11	13	10	4	5	10	9	10	20	15	18	18	19	11	11	16	14	16	9	5	6	2	0	1	5	0	3.9876	2.51021	3.09303	3.62512	3.20714	1.41826	1.57001	2.41256	2.46595	2.68978	6.52575	5.5924	4.98646	4.52275	4.7384	4.0397	4.07485
NZ_CP037923.1	WP_000611802.1	gshA	glutamate--cysteine ligase	518	11	12	14	14	16	11	10	7	15	14	17	18	19	18	17	11	13	16	13	12	11	14	15	8	0	0	0	0	5.38225	5.60164	4.93537	5.93864	6.3925	4.95396	4.09403	2.70952	4.84041	5.38766	7.43214	10.0951	7.17556	7.51676	6.57134	3.37989	7.83036
NZ_CP037923.1	WP_000961469.1	HP (ABC-F-like)	ABC-F family ATPase	530	11	14	16	18	18	19	16	16	20	14	15	13	15	18	18	16	17	18	14	19	22	16	22	17	1	2	0	0	5.97728	7.14275	6.16348	6.76552	7.16119	10.9607	9.05307	7.28384	6.83324	5.24453	7.25206	5.83135	5.7292	6.4255	6.80886	8.09768	8.40794
NZ_CP037923.1	WP_000145413.1	hybO	hydrogenase 2 small subunit	372	11	7	9	6	11	6	14	8	12	9	12	14	10	8	12	9	6	10	11	6	8	6	11	3	0	1	0	0	7.84956	7.00362	6.5052	4.56915	7.04239	3.88275	11.6994	5.9827	9.45581	7.12716	8.89894	10.9884	5.42102	5.27807	7.35703	5.24701	5.44895
NZ_CP037923.1	WP_000444487.1	icd	NADP-dependent isocitrate dehydrogenase	416	11	11	20	14	16	13	8	16	15	16	16	14	21	22	29	13	12	22	17	24	13	10	16	6	0	2	2	0	6.57054	8.8006	10.0043	6.69066	7.40297	8.31307	5.95447	8.26699	7.82822	8.55972	10.1604	8.96038	9.41492	11.7424	15.7662	9.18125	8.72142
NC_024996.1	WP_010921691.1	icsA	outer membrane autotransporter IcsA	1102	11	13	16	15	11	6	8	10	7	8	6	11	12	7	11	7	10	13	9	6	6	11	4	11	0	0	0	5	3.233	3.97432	3.6944	3.73743	2.7774	2.24912	2.45747	2.03605	1.66693	2.60579	1.77841	3.4214	3.04393	1.81928	2.45808	2.16215	2.17778
NZ_CP037923.1	WP_000347234.1	ispA	(2E,6E)-farnesyl diphosphate synthase	299	11	8	7	10	11	12	9	12	11	7	9	9	8	8	10	10	6	9	12	10	11	4	14	4	0	0	0	0	9.65219	7.00243	3.99516	6.18171	8.35356	9.88645	8.65462	7.8305	7.39238	5.23011	8.3698	7.61744	5.27066	4.43695	6.58578	7.40409	5.41311
NZ_CP037923.1	WP_000102485.1	lpdA	dihydrolipoyl dehydrogenase	474	11	13	13	12	12	6	4	5	6	6	17	17	20	20	18	11	13	13	19	15	2	3	3	3	0	0	0	0	7.06318	9.12891	6.19167	5.23494	5.19486	2.72206	2.4689	2.3594	2.56975	2.60967	9.30708	10.3302	9.31017	8.89918	9.21012	6.93356	9.22886
NZ_CP037923.1	WP_000003068.1	lysS	lysine--tRNA ligase	505	11	6	9	13	12	9	9	9	6	5	15	12	11	15	15	9	3	13	9	14	9	1	11	2	0	0	0	0	7.21217	3.59733	4.79288	6.0903	5.46387	4.36901	6.08672	4.60542	2.37924	1.91542	8.66412	5.43001	5.44123	7.28095	6.93672	5.32932	1.40333
NC_024996.1	WP_000620627.1	mxiK	type III secretion apparatus protein OrgA\MxiK	175	11	17	14	14	11	8	11	9	12	11	17	25	22	25	24	11	19	16	17	17	8	14	10	11	4	6	0	0	15.0914	27.9443	15.5083	17.6133	12.8401	9.79397	14.2208	10.4111	13.3549	13.6761	26.4914	40.0204	26.9251	28.3836	32.9434	15.606	33.2953
NZ_CP037923.1	WP_005105223.1	ompA	porin OmpA	348	11	9	7	8	7	10	11	8	9	9	14	10	7	10	11	14	8	14	10	12	8	11	13	11	8	6	6	9	9.18265	7.16481	3.77315	4.71657	3.55796	7.78642	9.86941	5.00302	5.62953	5.88376	12.5434	7.53277	4.12498	6.18563	6.16747	12.0992	8.43354
NZ_CP037923.1	WP_000055068.1	ppa	inorganic diphosphatase	176	11	5	27	17	20	15	8	21	21	24	10	8	27	24	27	11	10	28	26	28	15	10	18	8	2	1	0	1	18.1034	5.62403	28.4018	13.7299	16.8423	20.0796	8.20578	16.335	16.5646	20.6516	16.6153	9.69128	16.2559	15.2921	23.4243	11.6854	12.3553
NZ_CP037923.1	WP_005053736.1	radA	DNA repair protein RadA	460	11	11	8	11	10	8	8	11	7	5	9	9	13	12	17	7	9	16	12	10	14	14	17	9	0	0	0	0	5.47062	5.79043	3.42536	4.70354	5.00815	3.71834	4.26818	5.47765	3.26005	2.58895	4.52823	4.76393	5.14837	5.06991	7.50049	3.18847	4.44865
NZ_CP037923.1	WP_001117023.1	rapA	RNA polymerase-associated protein RapA	968	11	8	6	8	12	5	13	3	7	4	13	13	7	8	7	4	5	6	3	4	7	6	7	4	0	0	0	0	3.09372	2.4549	1.52136	1.24184	3.02252	1.04345	3.87653	0.941364	1.57779	0.821278	2.6938	3.44475	1.17074	1.85071	1.30671	0.850129	1.58803
NZ_CP037923.1	WP_000857517.1	rfbA	glucose-1-phosphate thymidylyltransferase RfbA	292	11	9	12	8	14	7	8	8	10	11	13	11	10	9	6	9	4	12	10	8	11	6	12	3	0	0	0	0	11.6646	11.0137	7.8979	4.91174	10.2493	8.538	7.8258	6.18176	6.9915	7.55588	12.4279	11.4801	6.16	4.55942	3.0939	9.06595	4.87354
NZ_CP037923.1	WP_001096684.1	rplA	50S ribosomal protein L1	234	11	10	15	17	15	22	15	19	19	14	21	14	12	13	14	18	20	19	20	20	24	13	29	14	4	4	5	4	11.8116	10.7002	12.7683	15.0363	12.3991	23.117	14.6686	17.1056	16.0479	14.7454	18.4109	15.4962	10.6899	11.7661	13.6019	17.9992	24.7472
NZ_CP037923.1	WP_000165556.1	trpS	tryptophan--tRNA ligase	334	11	11	12	10	11	11	11	12	12	11	13	9	11	11	13	13	10	14	12	12	15	14	15	12	2	3	0	2	9.54709	9.25722	7.99508	6.4461	8.20411	9.2589	9.65666	9.82064	7.92785	9.27403	10.609	8.93613	8.17407	8.57529	9.93391	10.3482	8.68314
NZ_CP037923.1	WP_000339794.1	ubiD	4-hydroxy-3-polyprenylbenzoate decarboxylase	497	11	11	12	11	12	11	12	11	16	13	15	16	13	14	10	16	13	14	10	16	13	11	11	4	1	0	0	0	6.70859	6.68672	5.59987	5.01001	6.61881	6.75696	7.33626	5.36384	7.7737	5.96318	8.19266	10.0314	6.39856	5.83945	3.98298	8.34639	7.63724
NZ_CP037923.1	WP_001174482.1	yceD	23S rRNA accumulation protein YceD	173	11	9	9	8	9	11	12	9	10	10	11	10	13	13	8	11	11	10	9	10	10	10	10	9	5	4	3	3	14.6844	15.4063	9.69226	8.4484	9.41826	15.1372	15.0939	10.3797	9.36074	10.5926	15.4322	14.1333	12.3148	12.4781	8.94446	14.7405	18.3472
NZ_CP037923.1	WP_000884647.1	accC	acetyl-CoA carboxylase biotin carboxylase subunit	449	10	9	8	10	11	5	7	5	5	5	11	20	11	10	11	10	13	8	11	7	13	12	11	10	4	4	5	1	4.73809	4.71982	3.44816	4.61118	5.14515	2.41019	3.38922	2.50744	2.55183	2.08434	5.26299	8.92752	5.24335	4.56863	4.97193	5.06839	8.2315
NZ_CP037923.1	WP_001313644.1	ahpF	alkyl hydroperoxide reductase subunit F	521	10	4	5	9	5	8	6	5	8	8	3	4	4	6	4	6	5	9	8	10	6	6	11	4	0	0	0	0	3.21726	2.45067	1.1799	3.59319	1.92946	3.77304	2.23873	2.20623	3.17261	3.36111	1.03864	1.91238	1.27069	2.19838	1.51433	2.99791	2.2641
NZ_CP037923.1	WP_001062678.1	cspE	transcription antiterminator\RNA stability regulator CspE	69	10	9	11	14	12	18	12	13	14	17	8	7	14	12	15	8	6	15	17	11	11	9	17	8	4	5	3	4	35.9962	40.0351	29.7238	39.1674	29.8145	65.4816	48.3204	38.2347	38.7982	56.0361	25.794	26.2898	41.578	35.8646	44.4308	25.0694	24.3181
NZ_CP037923.1	WP_000039839.1	cysH	phosphoadenosine phosphosulfate reductase	244	10	7	12	12	12	8	7	13	15	10	11	7	15	10	10	11	7	12	13	11	10	10	9	6	0	0	0	0	11.8745	7.32638	9.37341	10.1665	7.82978	8.14762	8.08666	10.5321	13.2138	9.05074	11.2513	6.88264	12.1713	7.90873	8.65909	12.3038	9.55499
NZ_CP037923.1	WP_005071853.1	dinD	DNA damage-inducible protein D	274	10	6	11	12	11	12	11	13	13	15	11	12	14	14	11	9	6	16	15	20	14	10	16	6	0	0	0	0	9.12699	8.0096	7.16315	6.5792	7.76791	10.7954	9.54606	9.79154	8.86095	13.4298	9.5339	10.1312	10.9127	10.2927	8.38082	8.45932	9.31313
NZ_CP037923.1	WP_000799911.1	dnaC	DNA replication protein DnaC	245	10	7	13	9	14	13	9	11	11	8	10	9	9	16	13	10	8	7	12	11	8	9	9	5	3	0	1	0	10.8272	9.97481	11.361	8.29182	14.056	13.9907	9.42985	9.73699	10.3488	8.34348	11.2622	11.1969	7.13415	12.4595	10.0251	11.4772	9.2756
NZ_CP037923.1	WP_000804995.1	ghrB	glyoxylate\hydroxypyruvate reductase GhrB	324	10	8	12	11	10	8	6	4	6	6	17	12	8	14	12	8	8	12	8	11	6	7	7	3	0	0	0	0	7.37406	9.38938	8.91673	10.783	7.14414	6.33964	7.922	3.82914	4.57486	5.086	15.0812	10.4615	6.32645	12.0377	9.82367	5.70614	7.57834
NZ_CP037923.1	WP_000695655.1	gltX	glutamate--tRNA ligase	471	10	11	11	12	7	9	6	7	8	5	13	14	10	11	4	10	9	9	14	15	13	11	14	9	0	0	0	0	4.62755	6.92343	3.26817	3.82344	2.65287	5.24571	3.55951	2.4581	3.02038	1.74498	6.92763	9.62523	3.63514	4.03027	1.34333	4.6236	5.27844
NZ_CP037923.1	WP_000045281.1	hemL	glutamate-1-semialdehyde 2,1-aminomutase	426	10	11	12	17	15	9	13	15	12	13	12	18	13	14	13	10	14	12	12	11	10	13	13	8	0	3	0	1	4.1337	7.75239	5.32634	7.6989	6.61571	5.27543	6.8201	7.29136	5.75497	7.01862	6.21206	9.92833	5.53283	6.07097	5.78618	5.7824	10.401
NZ_CP037923.1	WP_000460360.1	hflX	GTPase HflX	426	10	10	10	4	8	8	8	7	12	7	10	17	14	13	15	11	12	16	19	18	22	9	20	5	0	0	0	0	7.15878	5.93022	4.8429	1.69971	3.33459	5.67547	5.30772	2.85389	5.85885	3.76704	7.28924	12.0874	7.35496	6.11767	8.56715	7.15497	7.47715
NZ_CP037923.1	WP_000869173.1	hldE	bifunctional D-glycero-beta-D-manno-heptose-7-phosphate kinase\D-glycero-beta-D-manno-heptose 1-phosphate adenylyltransferase HldE	477	10	9	15	11	13	12	10	15	11	10	10	12	13	18	15	9	12	15	15	14	12	14	14	13	0	0	2	0	5.28273	6.14465	7.09426	4.6248	6.0791	5.62364	5.67888	7.46207	6.02098	4.68575	5.78804	6.84949	6.27136	8.03936	7.83502	4.84561	8.75792
NZ_CP037923.1	WP_001287378.1	hns	DNA-binding transcriptional regulator H-NS	137	10	11	11	12	10	13	12	14	16	13	9	13	14	11	12	11	14	15	17	15	13	15	14	10	5	7	3	4	18.1344	25.0872	17.681	19.3552	15.8543	23.9135	21.6345	22.6811	24.672	19.5525	15.3426	24.0718	19.4775	15.2761	19.2128	19.1353	29.2371
NZ_CP037923.1	WP_000179469.1	HP (ferritin-like)	non-heme ferritin-like protein	167	10	7	8	9	8	11	7	10	10	7	8	6	9	6	7	7	3	5	8	8	9	8	11	4	0	0	0	0	20.3624	11.4676	12.2965	15.8089	11.7289	16.6682	12.6085	17.0174	15.442	10.9873	11.6377	10.3302	13.9094	8.21336	9.12412	9.16603	5.01238
NZ_CP037923.1	WP_000790168.1	lepA	translation elongation factor 4	599	10	15	11	15	11	11	13	12	14	13	13	13	13	15	11	11	15	15	20	17	18	19	23	16	0	0	3	1	4.14324	6.29722	3.54069	4.28167	3.03731	4.99106	5.5241	3.64788	4.64664	4.68916	5.18364	4.33652	3.92265	4.25068	3.83209	3.75139	6.02348
NZ_CP037923.1	WP_000228473.1	lrp	leucine-responsive transcriptional regulator Lrp	164	10	10	12	11	11	9	13	13	14	13	10	12	10	13	10	8	8	10	10	14	6	9	12	9	5	5	4	2	12.7131	16.2038	14.1755	14.2273	13.7214	12.0103	16.4154	17.8349	16.2744	17.2408	10.8106	15.4859	10.4631	14.7645	11.0274	9.96303	13.3683
NZ_CP037923.1	WP_001290322.1	lysC	lysine-sensitive aspartokinase 3	449	10	11	14	10	10	8	6	7	6	5	11	7	11	12	11	3	0	5	7	7	6	5	8	3	0	0	0	0	6.04292	7.27096	6.01174	4.39957	4.42027	4.11614	3.26668	2.8804	2.5234	2.34823	6.37698	3.41731	4.94274	5.00152	4.85451	1.30982	0
NZ_CP037923.1	WP_000096020.1	metH	methionine synthase	1227	10	17	14	12	13	10	7	8	9	8	23	24	24	22	22	15	20	20	20	18	19	19	18	9	0	0	0	0	1.86592	3.84047	2.25889	1.56264	2.00259	1.90649	1.31379	1.0457	1.3139	1.10006	3.82767	4.76575	2.92922	2.92389	3.77976	2.74413	4.09792
NZ_CP037923.1	WP_001185665.1	minE	cell division topological specificity factor MinE	88	10	8	16	14	12	13	11	18	17	16	10	8	12	11	12	11	7	13	10	10	13	8	16	7	3	3	1	1	28.8687	27.2843	32.776	30.7134	26.901	35.3834	33.5552	42.4711	37.9047	39.9691	32.1764	22.9158	25.328	20.4013	27.2972	28.3855	29.3631
NC_024996.1	WP_010921702.1	N/A	plasmid partitioning\stability family protein	131	10	13	16	16	19	11	15	18	17	19	15	19	19	19	16	13	18	21	22	17	19	22	17	13	0	2	0	0	25.7447	36.6691	33.3113	37.0649	39.5573	20.88	39.0105	41.2901	37.1015	42.6899	32.3474	44.7694	34.489	37.2862	33.384	30.6795	38.4948
NZ_CP037923.1	WP_000165870.1	N/A	hydrolase	208	10	7	10	8	11	7	8	5	9	8	7	8	7	8	11	4	5	8	8	8	6	6	8	5	0	0	0	0	17.1473	12.0934	11.673	8.1761	12.4357	11.5693	11.827	5.50709	7.38676	8.92334	12.3636	12.9952	7.79113	8.4287	13.7682	7.79698	9.43941
NZ_CP037923.1	WP_001274680.1	N/A	phosphoribulokinase	289	10	5	5	2	4	6	3	2	3	1	12	9	5	6	6	6	6	5	4	4	0	0	3	0	0	0	0	0	10.1548	6.30911	4.80832	1.86565	3.69388	6.47926	3.85879	1.24199	2.44184	0.60121	14.5704	8.68776	4.12421	4.36817	6.76857	6.84244	7.47343
NZ_CP037923.1	WP_000545042.1	nuoE	NADH-quinone oxidoreductase subunit NuoE	166	10	7	15	17	13	9	5	7	11	10	11	10	20	23	23	9	6	14	14	19	11	9	11	5	3	4	2	1	15.6844	16.8502	27.1973	29.7294	24.2649	17.5932	9.19427	11.2661	20.1087	15.7083	19.9086	18.4934	32.9852	40.4068	39.4365	15.9025	14.0875
NZ_CP037923.1	WP_000531594.1	potA	spermidine\putrescine ABC transporter ATP-binding protein PotA	378	10	9	9	9	10	8	11	10	10	10	9	11	13	13	6	7	9	17	14	12	9	8	12	6	0	3	0	0	6.55885	8.13236	4.65478	5.6042	6.07625	4.67731	6.75712	6.21843	5.90135	7.31083	7.28545	8.68478	6.21619	6.94452	3.88231	5.5642	8.87524
NZ_CP037923.1	WP_005050332.1	pykF	pyruvate kinase PykF	470	10	5	12	9	12	8	7	7	10	9	15	15	25	22	25	13	10	16	20	21	12	12	16	8	0	3	0	0	4.09554	3.45083	5.52795	3.47674	5.19997	3.95078	2.54686	3.60017	5.09669	4.28583	7.65606	6.70646	10.3433	8.65289	10.8787	5.99184	5.75837
NZ_CP037923.1	WP_001199973.1	queE	7-carboxy-7-deazaguanine synthase QueE	223	10	6	9	9	12	10	7	10	10	9	11	8	10	10	11	6	4	6	5	12	8	5	12	4	0	0	0	0	12.2286	8.71009	8.24266	11.2701	12.0054	11.7977	9.38356	8.50983	9.80064	11.9561	12.6309	10.8563	8.71519	8.56748	11.5872	7.9557	4.56165
NZ_CP037923.1	WP_001226607.1	rffG	dTDP-glucose 4,6-dehydratase	355	10	9	17	10	12	15	12	10	12	10	8	13	18	13	15	10	7	18	14	13	13	15	20	11	0	0	0	0	7.76561	8.79023	10.1776	6.56745	8.64973	12.1751	10.4325	7.1805	8.19656	6.04056	8.14862	11.9508	11.2401	8.02709	12.0883	9.01428	6.71163
NZ_CP037923.1	WP_000553449.1	suhB	inositol-1-monophosphatase	267	10	8	12	16	13	13	11	14	15	17	11	11	13	14	9	8	12	15	10	12	11	10	15	8	0	4	0	0	8.1941	7.85115	6.5003	11.6603	9.77818	12.2301	10.2495	11.9868	12.0753	12.8571	9.79523	10.5333	8.65353	8.40737	8.87964	4.99852	11.0994
NZ_CP037923.1	WP_005104733.1	thrA	bifunctional aspartate kinase\homoserine dehydrogenase I	820	10	9	11	14	10	11	10	6	10	9	10	10	19	14	15	10	10	12	11	12	15	6	16	7	0	0	0	0	3.84984	3.50086	3.30258	3.313	2.72079	3.82815	3.39061	1.637	2.48778	2.73875	2.85839	2.85266	4.26391	3.01663	3.39473	2.90222	2.82263
NZ_CP037923.1	WP_000735285.1	tolC	outer membrane channel protein TolC	493	10	10	11	10	12	6	7	11	8	9	12	17	25	20	21	8	9	22	19	16	9	8	11	9	0	0	0	0	4.2063	4.74718	3.98694	4.2073	5.07016	1.74793	2.96249	4.21202	2.88448	3.5486	5.82131	9.04466	9.57923	8.43603	9.77327	4.3864	6.03314
NZ_CP037923.1	WP_005049701.1	topA	type I DNA topoisomerase	865	10	9	20	15	13	8	11	12	15	12	21	18	22	23	12	18	13	14	15	18	19	22	21	15	2	5	4	3	3.11209	3.50446	4.13696	3.47625	2.51059	2.72228	3.60131	2.65	3.12418	2.89025	6.88101	5.49985	5.37098	5.22698	2.96247	5.81783	3.76248
NZ_CP037923.1	WP_000517441.1	ucpA	SDR family oxidoreductase UcpA	263	10	6	11	11	9	10	6	8	9	9	10	6	11	10	12	9	6	9	11	12	10	9	12	9	2	1	0	0	9.6489	8.08477	9.20912	8.8797	8.4831	10.1734	6.91289	6.63885	7.90676	7.32461	9.44255	6.64336	8.05179	6.63522	9.59133	8.11006	8.04942
NZ_CP037923.1	WP_000906195.1	yaaA	peroxide stress protein YaaA	258	10	6	4	6	7	12	7	5	4	8	9	6	9	10	8	6	6	10	9	8	14	13	13	7	0	0	0	0	10.1733	8.71088	3.87862	4.46214	4.89463	12.3674	7.91167	4.60397	2.55818	7.09439	9.50915	5.73137	7.42307	6.99993	6.50184	7.8191	7.39472
NZ_CP037923.1	WP_001295266.1	yihI	Der GTPase-activating protein YihI	169	10	12	12	13	11	23	17	30	29	27	9	14	20	20	18	13	15	25	29	25	41	26	44	17	0	4	0	0	14.7772	28.1462	19.1731	20.464	18.8042	35.6465	29.0525	38.5042	33.9789	36.8916	18.655	27.4114	32.4619	27.4487	25.7457	27.3519	35.043
NZ_CP037923.1	WP_000531201.1	yqjG	glutathionyl-hydroquinone reductase YqjG	328	10	4	10	11	14	11	11	20	17	14	3	3	6	7	10	5	4	11	12	11	16	19	22	11	0	0	0	0	7.47825	3.41744	5.41919	5.98669	7.79883	9.60676	8.58968	10.6332	9.58975	8.98163	2.20789	2.07853	3.35967	3.96511	5.34529	4.09018	4.29526
NZ_CP037923.1	WP_001065672.1	adeD	adenine deaminase	588	9	2	6	3	6	2	3	4	7	1	10	5	5	5	4	6	2	5	2	7	4	4	5	2	0	0	0	0	3.48346	1.0032	1.98785	1.34879	2.21782	1.16446	1.88766	0.861709	2.73944	0.382897	4.39185	2.71511	2.3485	1.75923	1.83798	3.12812	0.905726
NZ_CP037923.1	WP_000014594.1	cspA	RNA chaperone\antiterminator CspA	70	9	7	9	10	10	10	11	14	10	11	11	8	8	11	13	9	6	12	9	13	9	7	7	5	0	0	0	0	30.5823	21.3703	25.0125	30.6774	35.0939	38.1711	45.4811	45.1415	25.1844	42.8085	46.8799	32.9383	26.3375	33.9212	45.0621	40.1872	28.4695
NZ_CP037923.1	WP_005050598.1	dusA	tRNA dihydrouridine(20\20a) synthase DusA	345	9	7	11	10	10	12	8	11	9	10	7	4	8	8	7	5	6	12	11	10	10	7	11	8	0	0	0	0	6.75065	6.4574	7.93578	6.61693	5.32576	8.84134	5.38922	6.98727	5.27189	6.7516	5.16641	2.95656	5.36983	4.84517	4.44525	5.03453	5.66936
NZ_CP037923.1	WP_001069458.1	edd	phosphogluconate dehydratase	603	9	12	14	12	16	15	12	12	18	13	11	9	17	16	11	12	12	17	11	17	17	17	26	7	0	0	0	0	4.70922	7.99885	4.4943	4.55915	5.62649	7.89837	6.28458	4.16722	8.04567	5.17362	4.95841	5.19213	5.70218	5.20097	3.74986	6.00858	7.19748
NZ_CP037923.1	WP_005047466.1	fabA	bifunctional 3-hydroxydecanoyl-ACP dehydratase\trans-2-decenoyl-ACP isomerase	172	9	12	14	10	13	7	8	8	8	10	10	9	16	15	14	6	8	13	12	11	7	9	7	8	5	3	3	4	8.85523	15.5845	12.2502	10.5508	12.7537	8.24145	8.83131	6.33265	6.81016	10.2815	10.874	11.2546	15.1307	14.4598	15.2352	6.39267	10.3481
NZ_CP037923.1	WP_001107467.1	ftsH	ATP-dependent zinc metalloprotease FtsH	644	9	17	15	13	14	11	21	18	13	17	17	26	25	19	16	17	24	20	27	21	18	25	20	21	0	2	1	0	3.78378	7.87214	4.87982	4.57421	4.84199	4.2283	8.60522	6.54899	4.66157	5.85107	5.66442	9.97482	7.56873	5.72535	5.3231	6.21522	11.1355
NZ_CP037923.1	WP_001040708.1	ftsY	signal recognition particle-docking protein FtsY	474	9	13	11	9	8	11	9	12	13	8	5	9	10	7	6	6	7	11	11	12	14	14	13	10	0	0	0	0	4.85023	7.05914	5.54661	4.40447	3.60568	7.20693	4.17253	5.19815	5.64351	3.79733	3.31483	4.76505	3.76216	3.64207	2.72107	4.45966	3.93518
NZ_CP037923.1	WP_000131702.1	fur	ferric iron uptake transcriptional regulator	148	9	4	12	22	14	6	10	17	16	13	7	7	10	16	10	9	4	14	16	17	12	4	12	5	2	0	2	1	19.0469	8.13549	18.3017	30.6069	20.9436	10.9536	20.3808	28.4157	24.2008	22.5895	14.2962	12.2912	13.1082	22.9338	17.526	20.2771	8.33107
NZ_CP037923.1	WP_000053434.1	galK	galactokinase	382	9	8	13	13	12	10	10	12	12	11	12	13	15	15	15	13	13	14	16	18	7	6	8	5	0	0	0	0	8.36017	7.14102	9.6256	8.70224	8.95604	7.59212	9.34847	10.4555	8.5821	9.44432	8.01456	11.6791	11.9442	9.25174	12.1786	9.68082	12.2182
NZ_CP037923.1	WP_000253975.1	glgC	glucose-1-phosphate adenylyltransferase	431	9	6	14	17	15	7	7	12	12	11	12	7	18	16	14	7	5	15	14	15	9	8	11	6	1	2	0	0	5.09655	4.23266	7.49159	7.8267	5.57461	3.35987	3.3966	5.94217	4.94834	5.30047	8.26646	3.63355	7.99773	7.59648	6.41591	2.96386	3.47023
NZ_CP037923.1	WP_001102119.1	glpC	(Fe-S)-binding protein	239	9	6	13	12	14	6	6	13	14	14	6	6	13	10	8	7	8	9	10	10	6	6	7	5	0	1	0	0	9.13257	7.12522	12.6591	9.95705	12.1748	6.13096	5.31812	12.6606	12.5615	12.9738	5.21188	6.26134	13.3154	9.32212	7.81256	7.26062	8.51746
NZ_CP037923.1	WP_001281242.1	gyrA	DNA topoisomerase (ATP-hydrolyzing) subunit A	875	9	12	13	18	15	18	18	19	21	16	17	14	16	14	11	14	20	24	24	27	35	33	37	24	0	1	0	0	2.46584	3.75296	3.13984	4.14447	3.44178	5.56549	5.1094	3.69287	4.52833	3.71696	5.65554	4.34904	3.89936	3.58514	2.74851	4.73346	7.16771
NZ_CP037923.1	WP_001166389.1	ispH	4-hydroxy-3-methylbut-2-enyl diphosphate reductase	316	9	5	10	9	9	9	6	8	8	9	9	9	15	12	12	5	6	9	8	12	7	0	8	2	0	0	0	0	10.1879	6.36945	8.97792	8.51699	8.13477	6.40975	6.26257	7.398	6.89398	8.84293	10.1273	9.04554	10.7227	8.50638	10.6111	4.98894	6.65609
NZ_CP037923.1	WP_001191397.1	menF	isochorismate synthase MenF	431	9	9	16	16	13	8	11	13	14	16	13	13	11	12	10	17	8	18	15	18	17	10	20	8	0	0	0	0	5.62335	5.86658	6.06625	7.51862	5.94128	4.85967	6.93718	6.26628	5.91211	6.98085	8.36947	6.82293	4.83354	4.8103	4.26574	9.44804	5.56732
NZ_CP037923.1	WP_001147439.1	modE	molybdenum-dependent transcriptional regulator	262	9	5	11	8	10	11	9	11	8	10	8	13	13	17	18	18	14	23	23	21	7	5	8	5	6	2	0	0	11.7494	7.64182	7.37634	7.64222	9.77164	14.6088	11.6281	9.7623	7.53205	10.3049	8.47111	16.0838	12.2754	14.8662	18.0139	19.0543	22.6015
NZ_CP037923.1	WP_001272883.1	mutS	DNA mismatch repair protein MutS	853	9	8	16	13	14	12	11	10	12	15	12	8	19	19	16	12	17	21	22	21	12	15	16	9	0	0	0	0	2.04515	2.79355	3.73528	3.33497	3.41101	3.46683	3.80449	2.40879	2.23633	3.55341	3.10708	2.69422	4.12415	4.07799	4.41199	3.60264	6.49025
NZ_CP037923.1	WP_001261936.1	N/A	DinI-like family protein	82	9	8	9	12	10	12	11	15	14	16	8	9	12	16	13	6	8	11	17	13	11	13	18	12	0	0	0	0	24.2694	31.1439	23.7382	33.1674	26.4266	41.0789	34.9599	41.3794	33.0626	44.3254	27.283	27.966	30.1332	35.4899	30.3847	21.6728	28.283
NC_024996.1	WP_010921625.1	N/A	DUF1778 domain-containing protein	100	9	6	6	7	7	8	6	6	6	5	8	8	6	8	9	4	7	7	6	7	11	5	10	5	0	0	0	1	24.2667	26.3863	12.9115	19.0357	18.0967	19.2902	22.6836	18.6849	16.8663	15.8345	22.0715	26.3518	17.7527	19.7208	25.1878	11.9586	22.478
NZ_CP037923.1	EKN05	oppF	murein tripeptide\oligopeptide ABC transporter ATP binding protein OppF	334	9	8	18	16	15	15	13	13	13	15	8	11	14	15	12	8	7	18	16	14	14	10	12	9	0	0	0	0	6.14457	4.80535	10.6137	9.8309	8.01713	9.17454	7.9974	6.98516	6.52977	8.34953	4.27205	6.98637	7.28381	6.92452	5.7182	5.80097	4.70063
NZ_CP037923.1	WP_000100422.1	queF	NADPH-dependent 7-cyano-7-deazaguanine reductase QueF	282	9	7	13	13	14	8	10	16	21	15	7	7	15	17	12	8	5	11	13	16	12	11	10	8	0	2	0	0	9.26615	6.73571	9.88682	7.57018	9.9682	7.44004	9.83839	13.0486	16.982	13.5802	5.41435	7.16396	10.5732	13.5773	8.55233	9.87927	4.24918
NZ_CP037923.1	WP_000624314.1	sdaA	L-serine ammonia-lyase	454	9	5	8	20	12	8	7	11	11	8	8	10	17	11	13	8	7	12	13	17	6	3	12	0	0	0	0	0	1.94515	2.08527	3.35278	8.15149	6.33877	1.78797	1.87198	4.9429	4.96502	3.89335	2.22912	2.40526	6.11658	4.31977	4.69176	2.58184	1.37172
NZ_CP037923.1	WP_024260376.1	slp	outer membrane lipoprotein Slp	188	9	14	18	13	19	8	19	14	16	17	9	20	21	17	18	8	10	10	16	14	12	15	15	17	2	2	2	4	16.5174	26.8787	20.6779	17.859	29.6981	14.0866	32.5763	22.7432	24.4688	27.9913	15.6822	30.1451	29.9032	20.4919	23.4394	13.9516	21.3607
NZ_CP037923.1	WP_001296943.1	slyA	transcriptional regulator SlyA	144	9	6	9	8	7	4	4	3	3	4	15	12	14	11	14	11	5	8	9	8	3	4	3	3	0	2	0	0	12.4766	14.1229	12.3718	11.1157	9.95666	6.71715	7.24216	4.74404	4.91123	7.15663	31.1658	23.202	20.3353	15.8419	21.7562	17.6064	12.2353
NZ_CP037923.1	WP_000742110.1	thiL	thiamine-phosphate kinase	325	9	11	11	11	8	12	14	12	13	12	13	13	10	12	14	14	8	11	7	12	11	10	12	7	1	1	0	1	9.80741	10.494	7.26522	8.17853	5.29309	14.0379	13.8169	8.99923	8.77892	11.0882	13.2647	14.6932	8.41367	9.20429	12.1495	13.3492	10.0508
NZ_CP037923.1	WP_000098613.1	tkt	transketolase	663	9	7	6	7	6	4	4	3	5	4	14	14	15	14	13	10	8	12	12	9	5	4	8	0	0	0	2	0	3.60183	3.27137	2.5974	2.99728	2.20638	1.91964	1.1234	1.35325	1.74859	1.56747	4.07201	5.05214	4.63603	3.68065	4.79672	2.64991	3.22975
NZ_CP037923.1	WP_000003328.1	trmG	bifunctional tRNA (adenosine(37)-C2)-methyltransferase TrmG\ribosomal RNA large subunit methyltransferase RlmN	384	9	9	10	11	10	8	11	11	10	14	10	8	12	16	12	9	10	13	16	13	13	8	8	8	1	4	0	0	6.26094	5.85709	4.62781	4.84853	4.15689	4.96621	7.04065	5.04721	4.7258	6.56148	5.4172	5.44593	5.03517	7.26968	5.74078	5.38081	6.42405
NZ_CP037923.1	WP_000611335.1	uvrY	UvrY\SirA\GacA family response regulator transcription factor	218	9	11	11	12	12	14	9	11	11	15	11	14	17	15	13	12	14	18	17	15	13	16	19	10	4	3	0	0	14.6367	16.6102	11.8935	12.7652	13.3556	18.2526	13.9586	13.9058	12.1981	18.9123	16.3857	17.1237	17.2281	17.9109	14.7891	17.5511	21.3642
NZ_CP037923.1	WP_000723702.1	ydjG	NADH-dependent methylglyoxal reductase	326	9	9	9	6	5	8	6	7	7	6	6	8	5	5	7	6	6	8	6	3	15	15	12	7	0	0	0	0	6.83177	7.67127	5.5857	3.49388	3.29053	5.5466	5.20049	4.95093	4.07817	4.06525	4.10074	4.55302	3.03146	3.24225	5.32302	4.16885	4.95348
NZ_CP037923.1	WP_001136824.1	yeiP	elongation factor P-like protein YeiP	190	9	7	8	14	13	9	10	12	16	13	9	7	11	12	10	3	8	9	11	11	7	5	12	7	4	3	0	0	17.2313	10.9012	10.4578	19.1511	18.7925	14.596	19.4565	16.6184	16.8114	21.7665	13.3597	12.5576	12.7349	15.159	10.9062	5.69675	16.473
NZ_CP037923.1	WP_001295691.1	zur	zinc uptake transcriptional repressor Zur	171	9	8	11	7	10	8	11	9	11	10	7	8	9	6	8	6	10	10	12	12	10	8	11	8	5	4	0	0	13.735	14.4793	15.7066	9.33021	14.5296	13.1367	18.1361	12.9094	12.917	11.5429	10.9343	11.8497	11.4744	6.96998	9.3896	8.3188	15.871
NZ_CP037923.1	WP_000337088.1	asnB	asparagine synthase B	554	8	6	11	11	9	6	7	9	8	9	7	11	12	9	8	7	9	10	10	14	8	11	11	5	0	0	0	0	5.37471	3.84279	4.95162	5.04984	3.7677	3.88257	3.22183	4.09649	3.5582	3.55199	3.392	6.00593	4.20819	3.35902	3.28712	3.67166	4.52078
NZ_CP037923.1	EKN05	betB	betaine-aldehyde dehydrogenase	475	8	12	11	14	15	6	13	10	7	9	9	8	12	14	15	5	9	14	15	17	11	8	18	8	0	0	0	0	4.32346	8.02345	5.61218	7.85174	8.26801	3.05697	7.05506	5.85073	3.05213	4.59323	6.11958	6.21247	5.82521	7.07672	8.76898	2.33752	6.21535
NZ_CP037923.1	WP_000934051.1	clpA	ATP-dependent Clp protease ATP-binding subunit ClpA	758	8	9	8	7	8	12	12	12	7	9	17	19	18	20	16	20	22	21	23	23	21	17	29	14	3	3	2	0	3.2204	3.39403	1.51555	1.33858	1.47231	3.97392	3.89564	2.36691	1.28913	1.82323	6.03018	6.08832	4.36587	4.6511	4.08437	7.06822	8.77385
NZ_CP037923.1	WP_000242759.1	crp	cAMP-activated global transcriptional regulator CRP	210	8	12	16	19	16	8	10	18	15	19	13	13	26	23	20	10	12	26	30	25	13	9	17	11	5	4	0	2	7.06899	10.5195	11.4912	12.4186	10.1566	7.49475	8.10712	12.7807	10.7325	13.3494	13.4843	10.2957	16.0946	14.9331	16.8791	11.0516	14.0841
NZ_CP037923.1	WP_001309117.1	fabR	HTH-type transcriptional repressor FabR	216	8	13	9	6	10	10	11	10	13	15	9	9	9	12	10	11	12	10	8	10	18	18	16	13	2	4	0	0	9.85125	22.4775	7.68169	5.70752	10.5297	13.2396	14.3378	9.38253	13.5281	18.0932	8.37188	11.6489	7.78655	12.0099	9.93664	11.6711	17.9668
NZ_CP037923.1	WP_024260331.1	fabZ	3-hydroxyacyl-ACP dehydratase FabZ	151	8	8	5	8	7	6	6	6	4	3	8	6	6	6	6	4	7	6	6	8	6	7	6	3	2	2	0	2	11.6373	15.0139	7.45018	11.3537	9.06624	12.3789	11.422	6.43469	6.19778	2.8755	13.0681	10.2655	8.43618	7.82241	8.83395	8.62395	14.7498
NZ_CP037923.1	WP_001291774.1	glyS	glycine--tRNA ligase subunit beta	689	8	7	8	10	9	7	7	11	12	8	10	8	12	16	13	10	14	13	14	18	14	20	16	13	0	0	0	0	3.01135	3.06058	2.06343	2.83105	2.17539	2.62874	2.83395	3.4479	3.41346	2.63777	3.86437	2.16711	3.26534	4.16023	3.22868	3.78373	5.00407
NZ_CP037923.1	WP_000443521.1	hcxB	hydroxycarboxylate dehydrogenase HcXB	361	8	3	11	9	12	4	6	5	5	9	7	3	15	14	11	8	5	8	9	9	4	2	3	0	0	0	0	0	9.29	4.03343	8.40175	7.81006	8.79508	4.83413	6.17763	4.15557	4.07945	7.42569	6.31106	3.98221	11.5234	9.27628	9.59651	8.78292	5.98587
NZ_CP037923.1	WP_000825597.1	HP (YfdX-like)	YfdX family protein	207	8	12	6	8	12	8	8	12	11	9	10	11	11	13	10	9	11	10	9	9	17	15	16	11	2	9	2	1	8.52217	19.1426	4.71542	8.15102	11.2649	9.08518	9.11297	12.2625	9.75999	9.97874	12.4561	14.7673	10.9333	12.8534	11.1516	10.6596	17.5811
NZ_CP037923.1	WP_000331707.1	iscU	Fe-S cluster assembly scaffold IscU	128	8	6	23	21	19	6	10	24	21	23	8	6	15	18	22	8	6	22	18	21	9	8	11	10	2	2	2	2	15.6195	15.0707	41.9636	36.7576	34.2941	10.7618	18.4356	45.5499	35.0499	46.0725	16.1385	11.1962	24.8236	33.955	46.3693	15.8673	15.1562
NZ_CP037923.1	WP_005047937.1	minC	septum site-determining protein MinC	231	8	7	12	7	10	6	7	10	10	8	9	9	7	9	8	12	8	6	7	7	8	9	11	6	0	0	0	0	9.24198	10.5611	13.2282	5.99959	11.0509	6.53514	8.69099	11.9189	10.9084	9.02702	10.1792	10.8769	6.52783	8.05955	8.97015	16.2802	10.0311
NZ_CP037923.1	WP_001282349.1	mnmE	tRNA uridine-5-carboxymethylaminomethyl(34) synthesis GTPase MnmE	454	8	12	10	12	18	4	8	13	14	12	14	14	18	15	10	8	20	21	18	15	12	14	11	13	0	0	0	0	4.47965	8.1946	3.74533	5.251	8.14823	2.31505	5.186	5.11134	5.89799	4.90449	8.65333	7.9834	7.50689	6.39266	4.95139	4.04607	15.4172
NZ_CP037923.1	WP_001291435.1	N/A	HHA domain-containing protein	72	8	7	10	6	9	10	7	11	11	9	12	9	13	16	9	14	15	17	16	16	7	9	11	6	2	2	3	4	50.1188	41.4509	37.8869	22.9968	30.2165	43.4169	31.0284	43.6585	39.2115	34.6532	55.3231	43.1619	48.5421	60.4108	40.4183	61.0474	74.6069
NZ_CP037923.1	WP_000878140.1	N/A	DUF1428 domain-containing protein	117	8	4	10	9	11	7	9	12	11	11	7	7	8	9	10	9	4	11	11	13	9	6	14	4	0	0	0	0	18.3852	8.20455	17.6173	15.7023	19.7718	15.3802	17.9767	22.7518	17.9667	19.3593	16.9364	15.0171	12.9879	14.4575	19.3913	23.1107	5.78522
NZ_CP037923.1	WP_001044871.1	N/A	zinc ribbon-containing protein	160	8	3	11	6	9	2	3	11	10	10	7	5	6	8	12	5	4	7	8	10	6	4	5	3	0	0	0	0	11.8095	5.80813	12.4275	8.30145	8.81331	2.11736	4.93179	15.4086	12.5236	14.2112	13.4333	9.59268	8.2861	7.51155	14.2499	8.81861	7.41935
NZ_CP037923.1	WP_001195431.1	N/A	SDR family oxidoreductase	268	8	8	7	9	9	6	6	8	7	11	7	9	12	8	12	4	3	11	10	8	8	4	5	6	0	0	0	0	7.75683	7.40798	7.13116	8.14564	7.78973	5.17802	5.09701	7.75093	5.76886	9.56983	6.64848	7.01241	8.10047	6.15484	10.3849	3.33497	2.57575
NZ_CP037923.1	WP_001018040.1	N/A	PhoH family protein	346	8	8	10	9	7	9	9	11	9	7	10	7	6	7	8	5	9	9	7	8	13	8	13	6	0	4	5	3	7.13319	9.48657	6.5661	6.29812	4.60514	6.67358	7.40669	8.01748	6.80801	4.9017	5.70173	6.70181	3.25783	4.83029	4.92427	5.24924	7.99712
NZ_CP037923.1	WP_000346002.1	N/A	UDP-glucose--(galactosyl) LPS alpha1,2-glucosyltransferase	337	8	6	6	9	10	5	7	8	5	6	4	6	8	11	6	2	7	7	7	8	7	4	7	6	0	0	0	0	5.74977	4.19166	2.90382	5.03762	5.96891	3.09876	4.67862	4.01885	2.34688	3.17368	2.54376	3.46941	4.35027	5.95312	3.46658	1.28675	4.1252
NZ_CP037923.1	WP_000612889.1	N/A	FAD-binding and (Fe-S)-binding domain-containing protein	1018	8	6	7	3	7	1	2	2	4	4	10	12	17	16	15	4	6	14	10	15	6	3	3	0	0	0	0	0	1.19384	1.54352	1.49218	0.694611	1.17004	0.393473	0.7712	0.354937	0.629762	0.877451	2.42376	3.44615	2.42621	2.46813	2.73053	1.30386	1.88435
NZ_CP037923.1	WP_000825771.1	N/A	YcjX family protein	465	8	3	10	7	9	11	4	11	9	9	2	1	5	5	6	4	2	10	8	8	6	5	6	0	0	0	0	0	5.10961	2.84579	5.21017	3.0131	4.78522	6.5716	3.0847	4.96906	4.14603	3.69824	1.38898	0.655226	2.37232	2.75133	2.61106	3.28153	1.40105
NZ_CP037923.1	WP_005048063.1	ndh	NADH-quinone dehydrogenase	434	8	9	19	13	14	10	10	20	15	15	6	9	16	18	14	8	9	19	16	13	8	12	12	6	0	0	0	0	4.44472	5.53617	12.6287	7.41883	7.9452	5.51092	5.43547	12.2235	10.7534	9.1434	3.97407	5.94086	9.57451	9.34069	8.46483	5.51524	7.82615
NZ_CP037923.1	WP_000476093.1	nudJ	phosphatase NudJ	153	8	5	8	9	7	9	11	6	10	14	4	8	8	10	10	6	6	7	9	8	10	6	8	6	0	0	0	0	15.7328	13.5293	13.3737	15.1472	10.9435	16.2505	23.3399	9.70672	17.0831	23.2499	7.76011	16.1127	12.4685	15.491	17.886	12.9457	17.422
NZ_CP037923.1	WP_000386733.1	nuoB	NADH-quinone oxidoreductase subunit NuoB	220	8	8	7	8	8	5	6	5	7	5	10	8	9	11	11	7	8	11	10	10	6	4	5	5	3	3	2	0	6.79633	10.3075	4.83367	5.3812	5.35119	4.21063	4.87686	4.11263	5.40291	4.41969	6.83618	8.22531	6.00598	7.29666	6.42945	7.69778	10.5031
NZ_CP037923.1	WP_000865562.1	ompC	porin OmpC	373	8	4	4	6	4	10	10	6	6	4	9	9	6	4	2	6	6	3	5	8	8	3	8	5	0	1	0	2	4.33821	2.90326	2.69204	3.92596	2.15543	5.7027	5.2702	3.23329	3.48539	2.44096	5.07941	4.39873	3.68332	2.14101	0.314432	3.82938	3.64054
NZ_CP037923.1	WP_001162183.1	pmbA	metalloprotease PmbA	450	8	12	19	18	14	18	15	14	20	12	15	19	16	18	15	17	15	15	20	16	25	18	26	14	0	1	0	0	4.65946	7.31327	9.34177	7.58058	6.52197	10.9855	8.58917	5.86006	9.05113	5.04887	8.66972	11.3563	6.46445	7.90318	6.37927	9.03742	8.2433
NZ_CP037923.1	WP_001295467.1	purC	phosphoribosylaminoimidazolesuccinocarboxamide synthase	237	8	6	19	18	19	8	5	13	14	12	16	15	28	25	27	15	8	22	26	29	5	5	7	7	5	3	4	2	8.60587	7.45636	16.8533	16.2849	16.3598	10.0187	5.45688	10.7478	11.0309	11.4766	17.9179	15.9644	24.6624	21.8914	25.1029	15.2773	11.0101
NZ_CP037923.1	WP_001040205.1	rbfA	30S ribosome-binding factor RbfA	133	8	8	11	8	9	9	10	12	11	13	5	5	9	6	7	7	8	10	7	8	14	11	13	10	2	3	1	0	16.2449	16.481	13.2127	10.683	12.3175	17.7653	18.6319	18.3212	17.3927	21.1133	9.60612	9.16738	10.2518	8.3847	10.8176	12.4465	16.6298
NZ_CP037923.1	WP_000612053.1	rffA	dTDP-4-amino-4,6-dideoxygalactose transaminase	376	8	12	11	11	10	5	4	6	4	5	11	11	10	13	14	3	2	5	4	4	4	4	7	2	0	0	0	0	7.19315	11.0958	6.37447	6.38697	6.19043	4.23923	3.66194	3.78636	2.13972	3.00154	8.62108	10.7454	6.87096	8.08164	10.9323	0.923337	0.920485
NZ_CP037923.1	WP_000886683.1	serS	serine--tRNA ligase	430	8	6	7	5	8	8	9	9	8	9	5	6	7	8	5	5	5	9	8	8	7	8	8	7	0	0	0	0	5.15555	3.8403	2.86089	2.48249	2.75502	4.05037	6.00835	3.64326	3.5595	3.96804	3.07766	3.704	2.98299	3.88156	2.16732	3.06936	3.29689
NZ_CP037923.1	WP_000916320.1	thiQ	thiamine ABC transporter ATP-binding protein ThiQ	232	8	1	4	3	4	10	4	4	4	4	7	5	3	2	3	6	3	4	2	2	6	5	6	3	0	0	0	0	10.1909	1.65648	2.52016	2.48783	3.65718	11.7292	3.42403	3.34907	3.39282	2.68207	8.53125	5.24928	2.2147	1.42989	2.21599	5.96889	4.0917
NZ_CP037923.1	WP_001144202.1	thrS	threonine--tRNA ligase	642	8	4	8	17	12	10	7	5	8	8	12	15	15	15	15	12	13	17	9	15	9	8	9	6	0	0	0	0	2.54845	1.70746	2.12667	4.36543	3.34758	3.44548	2.64552	1.96757	2.26478	2.26374	3.9091	5.04909	3.99638	3.72194	3.87457	4.04808	5.8547
NZ_CP037923.1	WP_000357740.1	uvrA	excinuclease ABC subunit UvrA	940	8	16	10	6	7	3	5	2	4	4	20	27	24	21	16	24	19	26	25	21	14	10	9	7	1	0	0	0	1.80846	4.27204	2.08966	1.105	1.21044	0.631148	1.16065	0.32771	0.658209	0.731506	4.17218	6.85476	5.82666	4.40035	3.28914	5.94733	5.91132
NZ_CP037923.1	WP_005047153.1	yfeX	porphyrinogen peroxidase	299	8	10	13	15	19	12	15	19	14	16	11	14	16	15	12	8	10	13	14	11	16	11	15	9	1	1	0	0	8.41838	13.2663	10.2797	12.8501	15.3973	12.7374	17.0465	15.631	11.2209	14.5107	11.0295	15.597	12.2909	11.1323	10.9459	8.7472	11.816
NZ_CP037923.1	WP_005051894.1	yghU	glutathione-dependent disulfide-bond oxidoreductase	288	8	7	7	9	7	7	7	6	6	7	8	8	8	8	8	9	6	8	8	5	11	8	12	7	1	0	0	0	7.20302	7.19997	4.24588	6.74236	3.93213	5.85004	5.48761	4.13779	3.87055	4.3116	6.9442	7.66227	5.81959	5.26334	5.76011	7.72759	6.54429
NZ_CP037923.1	WP_000148513.1	zraR	sigma-54-dependent response regulator transcription factor ZraR	441	8	3	2	3	3	3	3	1	0	0	4	2	4	2	3	2	2	0	1	1	2	2	4	1	0	0	0	0	4.35626	2.23639	1.58679	1.59614	2.21997	1.6937	2.55516	0.586617	0	0	3.30141	1.68331	1.83462	1.525	2.35692	1.27572	1.38461
NZ_CP037923.1	WP_000567518.1	add	adenosine deaminase	333	7	4	8	7	9	8	5	10	11	7	3	3	6	8	7	5	3	5	7	8	6	4	9	4	0	0	0	0	8.97086	6.53095	6.78573	6.17769	6.83425	8.66325	6.64618	7.36391	9.30053	7.34106	4.17673	4.3448	5.30614	7.09363	6.40305	6.94974	5.23698
NZ_CP037923.1	WP_001025294.1	argS	arginine--tRNA ligase	577	7	10	14	10	10	5	6	8	8	11	15	11	21	21	12	11	14	18	15	22	15	9	15	7	0	0	0	0	2.74594	3.55885	4.24559	2.7247	3.89511	1.6198	2.18997	2.68632	2.52165	3.93729	4.74461	4.6794	6.38	6.38731	4.67285	4.90345	8.27585
NZ_CP037923.1	WP_000439874.1	aroB	3-dehydroquinate synthase	362	7	7	6	8	7	8	7	9	5	9	7	6	8	8	7	4	6	11	11	6	9	12	12	5	0	4	0	0	6.73061	6.09836	3.57248	4.82825	3.99603	6.29457	4.90618	5.40866	3.37651	3.99405	4.6937	4.17989	4.1483	3.96366	4.08443	2.84176	5.38228
NZ_CP037923.1	WP_000462668.1	aspC	aspartate transaminase	396	7	9	10	7	8	7	8	5	3	6	14	13	10	11	12	12	6	11	11	12	6	3	7	2	0	0	2	0	4.3061	6.03791	4.33361	3.08446	2.85779	4.23304	4.47933	1.91178	1.08565	2.59338	7.52968	7.3403	4.41204	3.98493	5.00005	6.16341	3.01332
NZ_CP037923.1	WP_000675515.1	bfr	bacterioferritin	158	7	6	6	4	5	4	5	5	5	6	6	8	6	10	5	3	3	8	8	5	5	4	5	2	0	0	0	0	12.1896	11.101	8.34993	5.75257	7.18895	6.65299	6.00387	6.27652	7.32445	7.56052	10.3615	13.6003	8.31836	10.7832	6.95096	4.57672	6.11675
NZ_CP037923.1	WP_000651599.1	can	carbonate dehydratase	220	7	7	11	7	7	7	4	8	11	9	7	7	9	8	9	5	6	9	10	7	9	8	6	7	0	0	0	0	7.94665	10.546	11.176	8.2514	7.30848	10.5548	5.77845	8.8018	10.662	9.9592	9.38293	7.44054	8.24888	6.11246	9.7321	5.44798	8.30785
NC_024996.1	WP_010921719.1	capU	putative hexosyltransferase CapU	362	7	6	15	14	13	9	6	10	9	6	13	13	20	23	18	11	7	21	18	16	0	2	1	0	0	0	0	0	7.00961	5.37577	10.3516	8.54276	8.42592	7.03063	4.6062	7.0033	6.1304	4.77274	9.63876	12.8871	10.9739	11.7732	11.9266	7.92023	7.8195
NZ_CP037923.1	WP_005068122.1	dcp	peptidyl-dipeptidase Dcp	681	7	0	8	8	5	0	0	2	4	3	17	7	10	8	8	5	0	3	6	4	5	3	7	2	0	0	0	0	2.20917	0	2.17269	2.66515	1.45261	0	0	0.431971	1.27745	0.65187	7.51356	2.33832	2.9327	2.12746	2.55439	1.42549	0
NZ_CP037923.1	WP_000413677.1	ddlA	D-alanine--D-alanine ligase	364	7	5	7	6	6	6	4	5	5	6	6	5	6	5	6	7	4	5	4	6	8	5	7	4	0	0	0	0	4.25352	3.21673	3.16292	2.79788	2.67699	3.45753	2.44369	2.11214	2.56224	2.75979	3.06544	2.2864	2.83129	1.92756	3.52988	2.90143	2.26332
NZ_CP037923.1	WP_000426458.1	dsdA	D-serine ammonia-lyase	442	7	6	15	15	14	12	9	11	13	14	4	6	9	4	8	9	6	11	10	8	13	18	16	10	0	0	0	0	7.17718	6.26355	8.44491	8.48229	9.45282	9.8588	8.29794	5.87223	8.079	8.6829	2.70885	4.56739	5.7511	3.6482	5.66961	5.76737	5.70171
NZ_CP037923.1	WP_000853753.1	fbp	class 1 fructose-bisphosphatase	332	7	6	19	18	13	6	5	18	14	11	6	7	17	24	20	8	6	15	17	12	6	9	8	3	0	0	0	0	5.08374	6.17012	11.2968	12.3115	7.10339	4.11054	4.05866	13.2294	9.29733	9.29988	5.189	6.25042	11.8104	15.68	14.7763	6.76129	7.33335
NZ_CP037923.1	WP_000066675.1	fumB	class I fumarate hydratase	548	7	6	20	5	21	8	19	7	28	5	4	22	22	6	23	4	7	7	24	21	24	27	29	18	0	0	0	0	4.14949	6.46159	3.84517	3.72275	5.89462	6.37132	5.64828	4.61711	5.66307	3.90142	3.20437	6.33434	4.78421	3.94504	5.57605	3.21313	4.60169
NZ_CP037923.1	WP_000843867.1	glnH	glutamine ABC transporter substrate-binding protein GlnH	248	7	8	7	6	7	6	8	5	6	4	14	11	8	13	12	12	16	11	9	10	8	8	12	6	2	1	1	0	6.81211	8.42303	5.51405	4.80096	5.13144	4.86958	7.91079	4.59891	5.17102	2.77224	13.6246	10.8501	5.96803	10.706	10.6779	11.7212	21.1464
NZ_CP037923.1	WP_001287126.1	glnS	glutamine--tRNA ligase	554	7	6	13	10	7	11	8	6	11	7	15	10	10	14	11	13	10	21	19	20	11	7	14	3	0	0	0	0	3.10341	3.8775	4.69167	4.10185	2.82761	5.17637	3.44604	1.96828	4.56236	3.47126	7.52178	5.17393	3.63243	6.26905	4.64819	6.36229	5.51357
NZ_CP037923.1	WP_001031724.1	gph	phosphoglycolate phosphatase	252	7	6	3	4	3	7	3	3	5	3	5	4	2	2	3	6	3	5	4	4	5	7	6	4	0	0	0	0	6.77467	7.02704	2.66303	2.73018	2.60707	8.59719	4.69576	3.22406	3.61586	2.71124	6.28887	5.51905	1.50986	1.43096	2.51911	6.22947	3.79746
NZ_CP037923.1	WP_000116080.1	hemN	oxygen-independent coproporphyrinogen III oxidase	457	7	1	8	11	12	7	6	8	12	10	9	4	14	15	15	6	4	17	13	20	5	6	13	8	1	0	0	0	4.80184	0.644785	3.3896	4.37359	5.7227	3.94011	4.45991	4.1587	5.92343	5.99316	5.60356	2.44776	6.98308	6.8865	7.16354	3.05533	1.44108
NZ_CP037923.1	WP_005049047.1	metG	methionine--tRNA ligase	677	7	4	6	6	8	10	6	7	9	8	4	6	9	11	11	7	7	16	8	15	10	9	12	8	0	2	1	1	3.05995	2.21408	2.21042	1.59649	3.09469	3.77293	2.69089	2.82842	3.07306	2.61122	2.178	2.663	2.811	2.61792	4.45757	3.03307	3.90787
NZ_CP037923.1	WP_000091007.1	mntR	manganese-binding transcriptional regulator MntR	155	7	8	10	10	16	6	9	11	13	13	7	6	11	9	6	6	6	10	8	8	7	7	16	4	0	0	0	0	8.52571	17.7341	13.6406	15.3859	22.5795	11.6299	17.4265	16.8404	19.3464	21.2905	8.64124	9.3733	14.8708	10.6213	8.10894	8.93047	14.4653
NC_024996.1	WP_005015412.1	N/A	type II toxin-antitoxin system RelB\DinJ family antitoxin	126	7	8	10	10	8	6	8	10	9	9	10	15	12	12	13	11	9	11	16	17	9	8	7	4	1	4	0	1	18.5921	20.934	18.8369	17.7526	14.8396	14.924	19.3603	20.1626	19.2908	19.2807	20.3895	29.6073	19.2875	24.5486	20.2184	25.6827	25.2222
NZ_CP037923.1	WP_000990752.1	N/A	bifunctional 3-demethylubiquinone 3-O-methyltransferase\2-octaprenyl-6-hydroxy phenol methylase	240	7	10	6	10	9	9	7	8	5	6	9	7	8	5	5	7	7	8	6	5	10	10	8	8	3	2	0	0	8.54512	16.0758	5.84162	9.56283	8.70842	9.48338	5.69456	8.13853	5.08181	5.73264	10.1268	8.78652	7.94413	4.7328	5.26454	8.62714	10.4177
NZ_CP037923.1	WP_000532920.1	N/A	YebC\PmpR family DNA-binding transcriptional regulator	238	7	8	8	8	12	16	9	11	11	8	10	5	7	10	6	9	5	8	8	11	13	10	10	3	0	1	1	1	9.32882	12.037	7.76134	7.8694	12.212	20.1958	11.1034	11.2023	11.1402	7.78957	13.4881	6.23875	5.45765	8.2659	5.35102	12.1608	5.75506
NZ_CP037923.1	WP_000023919.1	N/A	LutB\LldF family L-lactate oxidation iron-sulfur protein	475	7	6	9	11	9	6	7	12	10	9	8	8	13	8	10	8	9	12	13	10	7	6	9	3	0	0	0	0	3.133	3.05282	2.69554	3.89063	2.70598	2.71315	2.95678	4.42025	4.00181	3.56836	4.12006	4.04542	5.39404	2.73537	3.97072	4.19221	4.73102
NZ_CP037923.1	WP_000115305.1	nadA	quinolinate synthase NadA	347	7	8	13	8	7	6	8	4	5	4	3	6	11	7	7	3	8	8	7	5	5	6	8	2	0	0	0	0	6.96078	10.6716	11.7694	8.17906	7.22253	6.10442	6.24464	3.88934	5.2383	3.03023	3.36598	6.01027	8.12709	5.25152	6.66396	4.41795	8.35303
NZ_CP037923.1	WP_000963837.1	ndk	nucleoside-diphosphate kinase	143	7	5	7	6	6	6	9	6	6	5	5	7	6	5	5	6	7	7	5	6	9	8	12	6	0	2	0	0	17.3295	14.3706	11.6092	10.8123	12.7028	14.0094	16.2888	11.2641	11.4218	10.271	10.9034	17.0642	12.6291	10.6921	12.0093	11.3046	21.7464
NZ_CP037923.1	WP_024260352.1	pntA	Re\Si-specific NAD(P)(+) transhydrogenase subunit alpha	510	7	13	12	10	11	10	25	15	16	15	8	13	14	10	14	9	10	20	22	16	24	24	22	14	0	0	0	1	3.89923	8.82812	5.15653	4.5053	6.05205	4.36917	16.5208	6.81231	6.3688	6.33601	4.18114	7.16142	6.06547	3.15907	6.91687	5.1348	7.87572
NZ_CP037923.1	WP_005065284.1	prlC	oligopeptidase A	680	7	6	9	7	7	7	5	7	5	9	5	3	6	7	3	3	5	8	8	4	9	8	10	5	0	0	0	0	2.19419	2.44703	2.57496	1.677	1.73474	2.51213	1.71858	1.61435	1.38647	2.58499	1.97557	1.37261	1.64118	2.06431	0.857506	0.973704	1.64522
NZ_CP037923.1	WP_000866821.1	purD	phosphoribosylamine--glycine ligase	429	7	2	6	7	7	5	10	7	5	5	9	7	9	12	11	6	4	7	16	12	7	4	6	5	0	0	0	0	4.94068	1.79616	3.12472	3.85917	3.51899	3.75875	7.73391	4.40689	2.41492	2.38585	5.35865	5.06674	5.06333	5.31371	6.43081	2.61714	2.76637
NZ_CP037923.1	WP_000876013.1	rcsC	two-component system sensor histidine kinase RcsC	949	7	7	8	6	12	4	6	8	10	11	26	21	21	17	17	17	17	19	17	19	7	17	20	19	0	0	0	0	1.39492	1.94648	1.61546	1.17573	2.05748	0.890794	1.98908	1.51462	2.03662	2.37276	7.47015	5.92801	3.87414	3.43819	3.99136	3.93859	5.16387
NZ_CP037923.1	WP_000043335.1	rimM	ribosome maturation factor RimM	182	7	10	9	8	8	9	11	10	9	13	8	10	5	8	5	11	10	10	8	6	15	12	16	8	1	2	0	0	7.62136	14.9106	7.40574	7.24713	5.85705	10.7244	15.2234	9.01176	9.40389	13.2867	7.06184	12.4315	3.72865	7.90588	4.80376	10.3972	16.2891
NZ_CP037923.1	WP_000809011.1	rpoN	RNA polymerase factor sigma-54	477	7	4	8	8	6	7	5	6	9	5	5	2	11	9	5	7	5	10	11	12	9	6	16	7	0	0	0	0	3.8637	2.1034	3.73364	3.51088	2.47969	3.6965	3.26803	3.62201	5.78197	2.21297	2.94999	0.894862	4.54669	3.72694	1.10364	3.79791	2.2943
NZ_CP037923.1	WP_000809275.1	rsmI	16S rRNA (cytidine(1402)-2'-O)-methyltransferase	286	7	6	1	1	2	6	6	1	2	4	6	5	3	6	2	4	1	5	4	5	7	6	7	3	0	0	0	0	8.3299	8.25293	0.742632	1.06745	1.36311	6.91323	6.7666	0.709594	1.28483	3.26052	7.18528	5.15184	1.93387	5.73622	1.23672	4.58935	1.31517
NZ_CP037923.1	WP_001235263.1	sdhB	succinate dehydrogenase iron-sulfur subunit SdhB	238	7	8	11	15	13	8	3	9	11	8	10	10	13	16	10	8	8	12	9	13	7	4	9	7	0	0	0	0	7.73894	8.59069	9.97561	13.2624	10.7917	7.193	3.91659	7.76067	9.0753	8.35142	11.6224	9.25813	10.8633	12.8456	8.09204	7.25855	10.7325
NZ_CP037923.1	WP_000905789.1	secA	preprotein translocase subunit SecA	901	7	5	8	12	7	5	3	7	5	10	11	13	12	14	10	10	12	15	12	11	10	14	20	12	1	4	7	0	2.14572	2.18608	2.13196	2.78865	1.7006	1.65497	1.06598	1.79993	1.40318	2.31685	3.39186	4.56995	2.36001	2.69212	2.85063	3.15804	3.23911
NC_024996.1	WP_000065502.1	spa15	type III secretion system chaperone Spa15\SpaK	133	7	6	4	7	4	4	3	5	4	5	5	5	6	5	4	3	4	1	3	2	3	5	6	2	1	1	1	1	11.2905	12.6656	7.43506	14.0384	7.07201	8.61523	7.36943	8.78953	6.3956	9.29822	11.1086	11.4295	10.0366	8.74638	7.0769	6.6639	10.3259
NZ_CP037923.1	WP_001181461.1	sucA	2-oxoglutarate dehydrogenase E1 component	933	7	13	14	15	6	9	7	8	8	12	11	11	15	22	18	8	11	14	18	16	12	8	8	6	1	2	5	2	2.54049	4.63569	3.28039	4.26859	1.38281	2.80326	2.61093	1.81818	2.1574	2.9277	3.19753	3.76368	3.11481	4.96916	4.83078	2.28074	3.73206
NZ_CP037923.1	WP_001367866.1	tyrS	tyrosine--tRNA ligase	424	7	9	7	8	9	5	9	8	8	8	9	7	12	14	12	10	7	13	15	15	13	12	15	11	1	1	0	0	5.34268	7.43509	4.04682	4.31235	6.16154	3.14295	6.74309	5.48055	5.55973	4.97675	6.90166	5.37166	6.53454	7.76103	6.67834	5.13145	6.89643
NC_024996.1	WP_004970430.1	virK	virulence factor VirK	316	7	5	14	13	13	9	7	11	12	10	4	6	18	12	13	4	7	13	16	13	8	9	7	8	0	0	0	0	4.23747	2.90858	7.08486	7.17191	6.91568	4.90759	4.21652	6.91841	6.73168	5.8143	2.6939	3.84386	8.41936	5.84295	6.84542	2.75836	5.63247
NZ_CP037923.1	WP_001138904.1	yajQ	nucleotide binding protein YajQ	163	7	8	5	5	7	9	6	7	6	8	8	8	6	7	7	9	10	7	6	8	11	9	8	8	16	12	23	14	11.1566	14.9064	6.44418	6.79348	8.90232	13.3138	9.93226	8.70335	5.85913	9.59555	12.3116	12.0827	7.7975	8.67107	9.55328	14.9991	16.8418
NZ_CP037923.1	WP_024260246.1	ycaO	30S ribosomal protein S12 methylthiotransferase accessory factor YcaO	586	7	4	7	8	8	8	8	7	11	6	10	8	8	8	6	6	7	6	8	12	7	6	6	5	1	0	0	0	2.05829	1.59301	2.15359	3.00646	4.1006	2.57471	3.56558	3.00001	4.00924	2.24071	3.73337	3.13024	3.32918	2.65268	2.59738	2.52484	2.83942
NZ_CP037923.1	WP_001614076.1	aldB	aldehyde dehydrogenase AldB	512	6	4	2	5	3	6	3	3	4	2	2	3	3	2	2	2	0	1	1	2	3	1	3	0	0	0	0	0	1.71132	0.782442	0.905066	0.993106	0.544138	2.54383	0.695419	0.812744	0.881673	0.62458	0.685801	0.889118	0.819663	0.544394	0.791955	0.64824	0
NZ_CP037923.1	WP_000818618.1	aroK	shikimate kinase AroK	173	6	6	4	6	8	11	10	11	10	11	6	9	9	11	9	6	7	9	9	9	6	9	9	10	0	0	0	0	10.7334	10.0692	5.13896	8.41649	9.76824	19.3117	15.4258	10.7694	12.7135	15.6556	7.39757	15.2575	11.6935	14.0256	13.5105	8.86315	11.5313
NZ_CP037923.1	WP_001068682.1	bcp	thioredoxin-dependent thiol peroxidase	156	6	4	7	9	9	4	3	7	7	9	3	5	8	7	8	5	5	6	7	6	8	9	7	5	0	0	0	1	8.19467	7.39531	9.97478	10.0438	13.6396	8.29035	5.34585	12.1485	9.82206	14.2344	5.24291	9.46138	10.4183	9.76465	12.322	10.2956	11.5523
NZ_CP037923.1	WP_000708527.1	cca	fused tRNA nucleotidyltransferase\2',3'-cyclic phosphodiesterase\2' nucleotidase\phosphatase Cca	412	6	4	8	8	8	5	3	5	4	5	7	7	11	10	9	5	4	11	9	6	7	5	6	5	0	0	0	0	2.80436	2.45032	3.27801	3.17518	3.18979	2.18164	1.58335	1.93944	1.28832	1.73636	3.14175	3.41545	4.11503	3.80107	3.71127	2.11385	2.12527
NZ_CP037923.1	WP_000520781.1	clpS	ATP-dependent Clp protease adapter ClpS	106	6	5	7	10	6	7	4	6	9	6	4	4	6	7	7	6	3	7	5	9	4	4	5	3	0	0	0	0	11.0374	10.5317	11.4668	19.5893	10.5881	15.8092	9.41931	12.2787	14.7045	11.089	10.4172	9.36358	10.6851	13.0373	14.5099	14.0895	6.91551
NZ_CP037923.1	WP_000349881.1	cysG	siroheme synthase CysG	457	6	3	8	8	9	4	4	2	4	2	12	17	21	18	20	15	12	20	23	20	1	0	0	0	0	0	0	0	4.48038	2.1625	3.7088	3.71379	5.30888	2.78621	1.86154	0.787928	1.75401	1.12628	8.01749	12.2872	10.6312	8.87571	12.023	9.86393	8.91134
NZ_CP037923.1	WP_005053747.1	deoC	deoxyribose-phosphate aldolase	259	6	8	4	7	6	10	8	6	6	8	6	7	4	4	4	8	9	3	5	4	11	10	10	12	0	0	0	0	6.06234	10.7642	2.35203	4.92831	4.07304	10.324	7.96342	4.98919	3.28395	7.70731	6.81546	8.25806	2.25347	1.74393	2.62192	7.26271	10.3271
NZ_CP037923.1	WP_000059111.1	dnaA	chromosomal replication initiator protein DnaA	467	6	3	8	5	4	6	10	7	9	7	11	10	13	11	12	8	11	11	11	13	3	11	9	7	0	0	0	0	3.00464	2.05461	3.73655	3.15603	1.24475	3.79632	4.38989	3.89042	3.61655	3.08425	6.28031	6.1194	6.15663	4.30168	5.31687	4.94782	6.72553
NZ_CP037923.1	WP_000918363.1	dnaB	replicative DNA helicase	471	6	8	6	8	8	9	6	5	6	3	13	10	13	14	12	10	7	8	6	9	7	7	5	3	0	0	0	0	3.20473	4.58657	2.13991	2.83429	2.44383	3.90133	2.79367	1.85076	2.07604	1.11112	6.35067	4.26883	4.43256	5.3859	5.23315	5.02302	4.57021
NZ_CP037923.1	WP_000817168.1	fabB	beta-ketoacyl-ACP synthase I	413	6	5	12	10	12	9	7	9	9	3	7	5	8	10	8	6	3	7	5	5	8	6	8	4	0	0	2	0	4.23824	3.58363	3.60773	4.05658	5.94461	5.7175	3.6637	2.90627	3.18606	1.2743	4.53664	3.49252	4.06733	4.71161	4.6197	4.05371	1.8825
NZ_CP037923.1	WP_001295699.1	feoC	[Fe-S	78	6	0	5	3	6	9	0	2	3	0	0	3	6	4	4	3	1	2	3	3	11	1	5	1	0	0	0	0	29.0017	0	19.9655	10.2596	24.0642	35.8907	0	4.70068	8.45999	0	0	8.3651	22.3859	9.72295	14.8092	5.19794	2.57175
NZ_CP037923.1	WP_000611911.1	fnr	fumarate\nitrate reduction transcriptional regulator Fnr	250	6	5	14	15	8	7	7	15	12	11	5	6	13	12	14	7	6	11	12	15	10	7	11	7	3	3	1	1	8.14974	6.03756	12.1076	10.5627	6.30469	8.88197	7.88965	12.69	9.97131	9.86404	6.54733	6.5648	8.71434	10.7734	12.4812	8.14868	6.44407
NZ_CP037923.1	WP_000373026.1	gdhA	NADP-specific glutamate dehydrogenase	447	6	5	6	10	8	4	3	3	3	5	11	16	16	10	9	10	6	11	11	9	4	2	3	2	0	1	0	0	2.98649	3.00673	2.9267	4.4977	3.51494	1.45891	1.43007	1.51894	1.5741	2.03431	6.626	9.95594	7.30453	5.14593	5.08555	5.10346	4.82098
NZ_CP037923.1	WP_001148001.1	greA	transcription elongation factor GreA	158	6	3	8	5	6	5	6	8	8	7	7	5	7	9	6	7	4	5	6	7	3	5	7	3	0	1	0	0	11.9008	5.46826	8.63532	5.92107	9.095	8.02308	11.0372	11.1275	10.9844	9.07543	9.06534	7.11297	10.0399	10.3693	8.9844	5.36075	6.9387
NZ_CP037923.1	WP_000853972.1	hemG	menaquinone-dependent protoporphyrinogen IX dehydrogenase	181	6	5	5	7	7	6	5	9	6	6	7	6	9	8	9	3	7	12	6	4	7	5	12	6	0	1	0	0	6.79499	6.29886	6.13095	4.80066	8.1586	6.6368	5.17413	12.4495	5.12105	7.82443	7.82185	7.15292	7.07379	5.72613	10.731	3.04378	10.2093
NZ_CP037923.1	WP_001012613.1	ilvG	acetolactate synthase 2 catalytic subunit	548	6	0	3	6	3	2	0	3	3	1	1	0	1	3	5	4	0	5	5	5	7	0	6	0	0	0	0	0	3.20266	0	1.56062	2.34984	1.6509	1.51444	0	1.30437	1.45974	0.505141	0.723934	0	0.564289	1.75622	1.84633	2.86306	0
NZ_CP037923.1	WP_044023908.1	infC	translation initiation factor IF-3	180	6	5	11	9	11	8	8	11	13	14	5	7	10	11	13	8	8	17	14	16	6	9	8	7	3	2	0	0	10.8567	9.58202	17.3672	11.7025	17.0683	12.3238	13.5043	17.182	17.93	17.5582	9.49771	14.0234	13.0953	14.815	18.8717	15.0105	18.8491
NC_024996.1	WP_010921664.1	ipgA	type III secretion system chaperone IpgA	129	6	2	7	3	5	4	2	4	2	3	17	16	14	19	15	13	6	11	11	13	3	3	18	8	3	2	1	1	21.7695	3.44961	10.581	5.19351	6.93059	14.4559	3.22974	5.77425	2.3891	3.34934	42.1212	37.7366	19.4401	27.0258	18.4891	29.7951	10.696
NZ_CP037923.1	WP_000792969.1	iraP	anti-adapter protein IraP	86	6	9	12	12	10	9	6	10	12	6	8	7	8	12	10	10	8	12	6	12	13	6	15	4	0	1	0	0	27.139	46.0555	45.5148	45.9636	40.001	41.8111	31.416	37.9721	46.1106	24.158	31.1887	32.0634	34.2561	36.8108	37.3494	48.6085	46.783
NZ_CP037923.1	WP_000028953.1	iscA	iron-sulfur cluster assembly protein IscA	107	6	3	4	4	2	3	2	3	4	2	5	1	3	3	4	3	3	4	4	3	3	2	3	2	1	1	0	0	11.1137	6.47937	4.20172	6.53457	2.57056	5.16657	3.21649	4.77969	4.50762	2.86079	9.84553	1.94685	3.67182	4.42381	6.43249	5.87202	8.69062
NZ_CP037923.1	WP_001295373.1	iscS	cysteine desulfurase	404	6	7	8	5	10	4	7	8	7	11	5	6	7	10	11	3	4	10	8	7	9	8	6	3	0	0	0	0	3.35642	3.78759	3.63419	2.25372	4.3799	1.59046	3.09335	3.76343	3.32803	5.57516	2.2065	3.26056	3.05582	4.04622	5.69625	1.31683	2.35131
NZ_CP037923.1	WP_005049683.1	kch	voltage-gated potassium channel protein	417	6	9	9	7	8	7	8	9	8	7	3	7	11	9	9	4	3	14	9	10	8	5	8	4	0	0	0	0	5.25882	5.2676	5.04378	5.2166	4.31928	4.96184	5.25376	5.87561	5.75316	5.37118	2.35698	4.15203	7.03699	6.04552	4.9352	2.70107	1.36663
NZ_CP037923.1	WP_001130216.1	luxS	S-ribosylhomocysteine lyase	171	6	6	13	10	12	8	6	12	13	14	5	6	12	11	12	4	7	13	10	12	7	7	10	9	0	1	0	0	9.99088	11.7322	17.9852	13.007	14.1051	11.4339	10.2941	16.4315	14.7212	20.3495	7.9024	8.97693	15.344	13.7466	16.6569	6.94277	12.1461
NZ_CP037923.1	WP_005047976.1	mnmA	tRNA 2-thiouridine(34) synthase MnmA	368	6	6	6	9	7	9	8	5	6	3	3	4	10	10	6	2	4	6	4	6	4	4	6	0	0	0	0	0	5.73112	5.70626	4.95265	7.34838	6.46214	12.2515	9.37448	4.83485	5.36617	3.06903	3.2675	3.78138	8.04338	7.69513	5.97914	2.88942	6.27818
NZ_CP037923.1	WP_000272188.1	N/A	DUF3461 family protein	128	6	7	13	9	12	7	8	15	12	13	10	11	13	14	20	10	7	11	10	9	11	7	11	7	3	0	3	0	12.131	14.1974	20.2104	11.1549	17.2891	8.62343	10.5294	29.1385	18.6115	20.1161	19.0481	13.7677	15.4489	21.919	34.7852	19.5041	10.2302
NZ_CP037923.1	WP_001056505.1	N/A	ferritin-like domain-containing protein	166	6	7	9	6	4	5	5	3	3	3	11	7	6	7	7	7	4	8	9	6	6	7	6	2	0	0	0	0	11.3023	11.6082	14.1458	9.5102	6.29189	8.59249	8.71911	4.14237	5.06088	4.33043	18.9977	12.4747	9.58777	8.39399	11.9773	10.8474	9.5246
NZ_CP037923.1	WP_005049719.1	N/A	CMD domain-containing protein	375	6	6	16	17	9	8	9	17	17	11	5	5	13	12	13	4	4	11	12	11	10	6	11	8	0	0	0	0	4.16112	4.15029	9.13741	8.73439	5.04353	4.62595	6.05748	7.89418	8.11755	5.56232	2.73062	2.97634	6.25174	5.02049	6.76669	2.03286	2.78025
NZ_CP037923.1	WP_000370403.1	N/A	lactate utilization protein C	231	6	5	6	8	8	8	6	11	9	6	2	2	8	6	5	2	2	5	6	5	9	5	2	3	0	0	0	0	5.13298	4.97087	4.03184	5.99204	5.5717	6.79914	4.68297	7.36712	5.67437	4.27535	1.66183	1.51105	5.57664	3.23691	3.44339	1.85326	1.91021
NZ_CP037923.1	WP_005065225.1	N/A	DUF3748 domain-containing protein	406	6	11	8	7	5	7	7	6	8	3	16	13	11	12	10	7	10	12	9	8	12	3	11	7	0	0	0	0	4.3005	8.68254	4.45444	5.0408	3.2349	5.59578	4.75777	3.93643	5.25555	1.62378	11.7076	10.3321	5.17731	6.7195	6.62822	5.45264	7.60148
NC_024996.1	WP_010921718.1	N/A	hypothetical protein	970	6	4	0	1	0	3	2	0	0	0	11	8	9	11	11	3	7	3	3	7	5	5	6	0	0	0	0	0	1.90025	1.25507	0	0.364491	0	1.03686	0.733181	0	0	0	2.80204	2.09756	1.68608	2.22867	2.38411	1.20641	1.43106
NZ_CP037923.1	WP_001110583.1	N/A	ATP-binding cassette domain-containing protein	200	6	2	4	1	5	4	4	0	0	0	7	4	6	4	3	4	0	5	3	4	4	0	8	1	0	0	0	0	8.11341	3.17141	3.69698	0.654337	2.33672	4.48716	4.13842	0	0	0	6.70404	2.94567	6.85036	4.01129	3.42173	4.92814	0
NC_024996.1;NC_024996.1;NC_024996.1;NC_024996.1;NZ_CP037923.1;NZ_CP037923.1;NZ_CP037923.1;NZ_CP037923.1;NZ_CP037923.1;NZ_CP037923.1;NZ_CP037923.1	H6S51;H6S51;H6S51;H6S51;EKN05;EKN05;EKN05;EKN05;EKN05;EKN05;EKN05	N/A	transposase	353	6	6	12	11	10	0	5	14	11	10	7	7	10	0	10	0	8	24	26	22	4	1	7	7	0	0	0	0	2.75397	4.72657	3.90401	1.91751	2.85801	0	3.35079	3.20768	2.59427	3.43735	2.83617	4.72407	3.07764	0	3.1381	0	6.98476
NZ_CP037923.1;NZ_CP037923.1;NZ_CP037923.1	EKN05;EKN05;EKN05	N/A	transposase	353	6	0	0	0	0	0	0	0	0	0	6	0	0	0	0	0	0	0	0	0	0	0	0	0	0	0	0	0	1.32218	0	0	0	0	0	0	0	0	0	1.2437	0	0	0	0	0	0
NZ_CP037923.1	WP_000918073.1	narX	nitrate\nitrite two-component system sensor histidine kinase NarX	598	6	8	7	9	6	6	6	7	4	3	8	8	3	7	5	5	7	7	5	5	9	6	16	10	0	0	0	0	2.45421	2.97724	2.91134	4.02859	2.72728	1.99302	3.1602	2.45149	1.52232	1.04605	2.98963	3.63088	1.52672	2.90508	2.07893	2.38718	3.12209
NZ_CP037923.1	WP_000187769.1	nrdD	anaerobic ribonucleoside-triphosphate reductase	712	6	8	4	2	4	10	12	2	2	2	2	8	2	1	0	3	6	2	2	1	10	11	7	5	0	0	0	0	1.4205	3.02711	1.02107	0.398074	1.09554	2.72617	3.62427	0.460417	0.244203	0.547495	0.734916	2.76226	0.400338	0.159448	0	0.902258	2.33346
NZ_CP037923.1	WP_000543539.1	nrdR	transcriptional regulator NrdR	149	6	7	5	4	4	5	6	3	3	4	8	7	5	4	6	7	4	8	9	4	6	6	8	3	0	0	0	0	9.51232	14.8139	6.694	5.53488	5.40888	9.1784	11.6147	2.95278	6.04601	7.52706	13.2352	14.132	6.13975	3.68504	8.5344	12.3127	8.41438
NZ_CP037923.1	WP_000917107.1	nudF	ADP-ribose diphosphatase	209	6	4	6	8	7	7	8	5	5	1	6	7	6	8	4	5	5	6	5	8	6	4	6	4	0	0	0	0	9.55832	7.29661	7.38782	11.3562	9.18311	9.07171	14.1138	8.13357	5.30233	0.787903	9.02929	10.3711	6.73221	9.52792	4.74579	6.01436	9.04168
NZ_CP037923.1	WP_001157751.1	ompR	two-component system response regulator OmpR	239	6	4	3	2	2	6	7	4	4	4	5	7	7	7	7	5	7	4	6	5	9	7	11	11	0	0	0	0	6.0562	4.81419	2.87443	2.06989	1.43137	5.83019	5.94629	2.81192	2.3307	1.43276	6.13274	7.49961	5.22206	6.05548	4.78372	5.26021	10.1749
NZ_CP037923.1	WP_001295296.1	ompX	outer membrane protein OmpX	171	6	6	1	1	3	6	5	4	3	7	1	7	2	1	2	4	4	3	2	1	5	6	4	5	0	4	0	3	11.5884	12.1294	1.13665	1.18874	3.91204	10.5173	9.33884	7.60705	3.21105	10.1918	1.10232	10.5132	1.89292	1.08691	2.1254	3.78968	7.22987
NC_024996.1	WP_000705601.1	ospG	type III secretion system effector protein kinase OspG	196	6	6	7	6	8	5	5	7	7	7	9	8	7	3	7	6	6	6	8	7	5	6	0	0	0	0	0	1	10.2128	13.6657	8.46787	7.12484	11.8145	7.97289	11.0229	9.28624	8.38051	7.70623	13.478	15.3164	9.85187	3.93777	11.3066	11.6805	13.8464
NZ_CP037923.1	WP_001281881.1	parC	DNA topoisomerase IV subunit A	752	6	0	0	0	0	4	2	3	3	0	4	0	3	3	2	3	2	5	7	6	10	6	11	6	0	0	0	0	0.879373	0	0	0	0	1.34188	0.665704	0.829277	1.09807	0	0.827138	0	0.694665	0.843584	0.425222	0.578804	0.256104
NZ_CP037923.1	WP_000359445.1	pepT	peptidase T	408	6	4	2	5	6	4	6	2	2	0	6	4	6	7	5	0	3	3	2	8	3	4	4	2	0	0	0	0	4.3579	2.3101	0.371404	1.45845	2.63	1.86115	2.08688	0.472129	0.637873	0	3.18626	1.92986	2.36086	2.89349	2.11471	0	1.70769
NZ_CP037923.1	WP_000974368.1	pgm	phosphoglucomutase (alpha-D-glucose-1,6-bisphosphate-dependent)	546	6	4	5	7	7	4	5	3	4	6	8	3	8	7	6	3	2	6	6	6	4	8	2	3	0	0	0	0	2.97868	2.74798	1.89346	3.93321	3.4388	1.85262	2.85719	1.27125	1.76698	2.84421	3.81296	1.52118	3.45528	2.59567	3.3387	1.14653	0.904625
NZ_CP037923.1	WP_024260339.1	pncB	nicotinate phosphoribosyltransferase	400	6	9	12	12	10	12	9	14	14	17	9	13	16	18	12	10	10	18	18	19	11	14	13	15	0	0	0	0	3.26536	6.91295	5.307	6.14001	5.3945	6.70047	5.93147	6.83936	7.15688	8.46025	5.05236	7.58238	8.16155	7.79617	4.95942	5.73986	6.97066
NZ_CP037923.1	WP_001294227.1	queG	tRNA epoxyqueuosine(34) reductase QueG	379	6	4	7	3	7	4	8	2	7	6	8	7	4	7	7	6	6	5	10	5	10	7	12	4	0	0	0	0	4.53017	3.86049	3.92724	2.21746	3.77189	2.94563	6.21788	1.19628	4.07616	2.70439	7.27947	4.83559	2.21507	3.50193	3.86434	4.9365	3.43373
NZ_CP037923.1	WP_000699405.1	rfbB	dTDP-glucose 4,6-dehydratase	361	6	14	12	12	13	6	10	11	12	6	14	11	13	10	13	10	11	11	8	13	9	13	9	5	0	0	0	0	5.34978	13.1473	6.09439	7.29593	6.87367	5.53558	9.15469	7.7032	8.28388	4.00332	9.45015	9.76558	7.36442	5.99347	7.7828	6.47679	7.85278
NZ_CP037923.1	WP_000684350.1	rimK	30S ribosomal protein S6--L-glutamate ligase	300	6	4	5	4	6	8	5	3	5	5	5	5	8	8	7	2	3	5	4	5	5	5	3	3	0	0	0	0	6.47233	4.69309	5.18645	3.7822	4.14238	7.25306	5.9677	1.89111	3.25379	4.05413	4.59315	5.78964	5.72894	6.28598	5.71714	2.4079	3.7946
NZ_CP037923.1	WP_001196062.1	rplI	50S ribosomal protein L9	149	6	8	7	8	7	7	7	7	7	7	7	6	9	10	9	6	7	8	8	9	10	9	10	6	2	4	0	2	9.16212	17.941	7.50512	9.6567	8.58705	12.4602	12.8796	9.34449	8.757	9.33949	10.7362	9.29748	10.2459	10.3117	11.2537	8.48077	14.8689
NZ_CP037923.1	WP_001085926.1	rplK	50S ribosomal protein L11	142	6	5	4	5	4	6	6	5	6	5	6	5	8	6	9	6	9	7	7	4	5	8	5	7	3	5	5	4	9.57076	8.79813	4.11795	5.33599	4.43034	10.0941	9.29856	5.25877	6.66539	5.7188	8.49526	7.92786	10.8836	7.59942	10.7945	10.1391	20.0067
NZ_CP037923.1	WP_001132957.1	serB	phosphoserine phosphatase	322	6	7	12	15	17	5	5	12	12	11	7	5	9	7	9	5	3	12	11	10	6	10	12	7	0	0	0	0	4.50157	8.11093	8.03116	9.09767	10.7729	3.6359	3.72234	7.94905	8.00907	7.63922	4.91416	4.23236	6.03004	4.40448	5.98713	4.54224	3.09387
NZ_CP037923.1	WP_000055909.1	tldD	metalloprotease TldD	481	6	9	9	8	7	6	6	10	5	5	7	8	13	7	8	8	9	8	8	6	7	8	9	6	0	0	0	0	4.24421	6.80443	5.49992	4.23185	3.38836	2.75483	3.10208	5.68594	2.61174	3.67696	4.85235	4.84167	6.57384	3.77002	3.70911	4.26452	6.08436
NZ_CP037923.1	WP_000045183.1	udp	uridine phosphorylase	253	6	4	5	6	6	9	7	4	5	6	8	9	5	8	7	5	3	5	6	9	5	3	8	4	0	2	1	0	6.8177	3.83345	5.24469	6.23661	5.84413	9.14955	9.14595	3.45059	3.21375	7.14971	7.47252	6.40419	4.07542	6.94619	7.50409	4.86903	2.95468
NZ_CP037923.1	WP_000323571.1	uspA	universal stress protein UspA	144	6	2	8	7	10	4	6	5	7	6	4	3	3	4	5	1	1	4	2	1	4	2	7	2	0	0	0	0	8.12441	8.2382	19.3514	16.5898	21.4552	7.98692	18.6135	10.5659	17.5236	11.3034	7.63884	9.35835	6.07589	9.96198	11.999	1.04772	5.07981
NZ_CP037923.1	WP_000844159.1	uxuR	Uxu operon transcriptional regulator	257	6	9	12	7	8	5	6	5	5	8	10	10	16	14	14	11	8	10	11	12	6	5	8	4	2	0	0	0	6.35863	11.4873	11.9861	7.5995	8.51118	5.64937	6.11984	4.8619	4.69666	8.09657	9.58204	12.1752	14.4621	12.2009	15.7482	13.0917	10.4996
NZ_CP037923.1	WP_001151437.1	wrbA	NAD(P)H:quinone oxidoreductase	198	6	2	3	4	2	6	0	3	3	4	2	3	4	6	4	0	1	3	6	2	6	5	7	3	0	0	0	0	6.62427	4.12648	2.29148	4.85821	1.73311	6.24583	0	2.47209	2.32775	2.8539	1.84402	2.69829	3.11399	5.02456	4.87297	0	1.01337
NZ_CP037923.1	WP_000937942.1	xseA	exodeoxyribonuclease VII large subunit	456	6	7	4	5	2	3	5	8	7	2	9	11	11	9	6	12	11	15	12	13	7	4	7	5	0	0	0	0	3.72908	4.87702	2.16956	2.46873	0.698821	2.15321	2.58775	3.83117	2.77046	0.651971	4.00488	5.79265	4.17849	3.55152	2.08267	6.87965	7.20415
NZ_CP037923.1	WP_001199784.1	yajO	1-deoxyxylulose-5-phosphate synthase YajO	324	6	4	6	7	8	9	5	9	11	8	8	9	16	15	14	9	4	10	13	9	11	10	13	8	0	0	0	0	4.27304	4.33627	3.85917	4.74037	5.67449	7.64671	3.97261	6.74712	6.82711	6.12886	4.94056	6.88835	9.88373	8.71252	9.20176	6.09209	4.31495
NZ_CP037923.1	WP_005050098.1	ydfG	bifunctional NADP-dependent 3-hydroxy acid dehydrogenase\3-hydroxypropionate dehydrogenase YdfG	248	6	6	14	9	12	14	11	11	12	8	7	8	8	11	12	6	6	11	9	9	11	12	10	7	0	0	0	0	8.87635	10.1707	19.6799	12.32	17.1555	19.1593	16.9446	15.2568	16.7672	9.89522	8.89784	10.0855	9.14649	14.1659	16.4931	8.26229	10.6624
NZ_CP037923.1	WP_000807346.1	yegS	lipid kinase YegS	299	6	3	8	8	6	8	4	9	9	8	4	4	2	3	5	5	3	4	7	5	12	14	16	16	0	0	0	0	3.32488	2.5335	4.99967	4.37049	3.33585	6.05109	2.93028	5.51334	5.17527	4.69064	2.83336	3.45974	0.979	1.44346	2.79263	3.18889	1.96189
NZ_CP037923.1	WP_001295378.1	ygfB	UPF0149 family protein YgfB	192	6	1	2	2	5	2	0	2	3	3	5	3	6	5	4	5	0	3	4	8	4	1	3	1	0	0	0	0	6.52998	2.72178	2.77019	1.58623	6.43551	2.22015	0	2.64672	2.60735	4.10603	6.749	5.30901	5.87385	5.15358	5.33798	6.04855	0
NZ_CP037923.1	WP_000074527.1	alaA	alanine transaminase AlaA	405	5	6	7	7	5	4	2	5	4	4	8	7	10	9	8	3	5	9	8	8	3	2	4	3	0	0	0	0	2.87307	3.68207	2.66786	2.92557	1.79645	2.3906	0.958494	2.4082	1.42433	1.6558	5.33137	4.38378	4.95714	3.69163	3.46528	1.90704	3.47694
NZ_CP037923.1	WP_001109193.1	aroG	3-deoxy-7-phosphoheptulonate synthase AroG	350	5	5	3	2	2	4	4	3	3	3	6	8	8	4	3	2	3	6	4	5	4	4	6	3	0	0	0	0	3.5964	5.01142	1.07001	0.736411	0.691628	3.38162	3.32732	1.58502	1.47358	1.57137	4.87906	5.24352	4.19505	2.75354	1.71546	1.69082	2.68615
NZ_CP037923.1	WP_000069437.1	aspA	aspartate ammonia-lyase	478	5	3	5	9	5	6	7	5	7	8	6	6	6	6	8	6	7	10	8	12	8	6	6	5	0	0	0	0	2.54161	1.73156	1.64364	3.47669	1.79718	2.83057	3.17582	1.85217	2.45729	2.82209	3.0842	3.07984	1.71634	2.15196	2.95716	2.79316	3.4085
NZ_CP037923.1	WP_000048979.1	azoR	FMN-dependent NADH-azoreductase	201	5	4	5	7	5	4	5	7	5	8	5	3	3	4	6	4	6	7	7	7	9	6	7	5	0	0	0	0	5.27431	3.82584	5.24567	6.39826	3.99922	5.74995	6.20492	6.66013	5.53035	7.98101	4.80981	3.02301	2.76336	3.00538	4.66467	3.84618	7.56223
NZ_CP037923.1	WP_005053639.1	caiD	crotonobetainyl-CoA hydratase	261	5	4	3	3	2	5	3	4	4	3	5	3	7	6	4	5	5	4	4	4	6	4	10	3	0	0	0	0	4.31186	3.8201	2.20784	2.4621	1.60263	5.37915	2.99394	2.80759	1.67096	2.42923	4.44425	1.51655	4.67132	3.90908	3.08707	4.76695	4.60213
NZ_CP037923.1	WP_000098906.1	cfa	cyclopropane fatty acyl phospholipid synthase	382	5	2	5	6	7	4	7	6	5	6	7	5	9	9	9	6	3	8	9	9	7	6	9	6	0	0	0	0	3.16029	1.49357	2.19933	3.0179	3.64049	2.17063	3.85134	2.32673	2.3039	2.95037	4.22349	4.14889	4.1382	3.43306	3.95751	3.99146	2.22957
NZ_CP037923.1	WP_000034825.1	cspE	transcription antiterminator\RNA stability regulator CspE	69	5	5	8	8	8	8	5	6	7	10	4	4	6	7	8	3	4	5	6	4	6	5	9	6	2	3	3	1	19.8907	20.4072	24.7345	14.0158	21.0794	21.1612	16.3626	19.0547	24.2024	30.6649	11.1278	14.2642	14.0504	17.0693	27.1391	10.8783	14.3499
NZ_CP037923.1	WP_001118475.1	dnaJ	molecular chaperone DnaJ	376	5	2	1	1	1	4	4	1	1	0	2	6	6	5	2	3	5	7	6	4	3	2	5	1	0	3	3	0	4.32803	1.97886	1.00742	1.01708	0.844829	2.38459	2.11746	0.974736	0.990036	0	1.64383	4.62029	3.26633	2.22544	1.3932	1.49679	3.52646
NZ_CP037923.1	WP_000044679.1	fabF	beta-ketoacyl-ACP synthase II	413	5	3	3	2	4	5	5	4	4	3	5	6	7	7	7	6	2	8	10	8	8	4	3	3	0	0	0	0	3.87815	2.92241	1.92605	1.29195	1.52655	4.06158	4.40123	2.84196	2.24859	2.40472	4.03187	3.18444	2.49868	4.34435	4.53323	4.93944	2.01868
NZ_CP037923.1	WP_000993449.1	glgP	glycogen phosphorylase	815	5	6	9	9	7	0	1	1	2	5	13	8	15	14	9	3	9	8	7	3	5	4	4	3	0	0	0	0	1.35054	1.64586	2.35129	2.05552	1.27786	0	0.215545	0.200515	0.272168	0.854692	3.91499	1.52549	3.10428	3.05818	2.09116	0.581351	2.49116
NZ_CP037923.1	WP_001209897.1	glpB	glycerol-3-phosphate dehydrogenase subunit GlpB	419	5	8	14	13	11	6	10	15	15	12	3	5	2	6	7	2	4	8	9	8	10	5	7	6	0	0	0	0	3.81079	6.96334	9.03192	7.59159	8.12537	3.88986	7.83135	10.0545	8.44807	8.87787	1.2926	3.90728	1.28797	3.45786	3.40571	1.31689	3.15364
NZ_CP037923.1	WP_000883028.1	glsA	glutaminase A	310	5	2	3	3	6	0	3	0	4	2	4	4	7	5	3	0	0	2	0	0	3	3	3	2	0	0	0	0	5.50457	3.71265	2.57236	2.16019	4.99002	0	2.71815	0	2.82867	1.28079	5.99367	3.7765	4.42354	2.57701	2.12994	0	0
NZ_CP037923.1	WP_000081672.1	gltD	glutamate synthase subunit GltD	472	5	4	8	7	4	5	1	2	5	3	7	3	6	5	8	6	6	5	3	3	9	4	7	5	0	0	0	0	1.82164	2.60992	3.6236	2.71693	1.37655	2.30485	0.337193	0.694057	1.47982	1.10656	2.77811	1.74513	2.58942	2.08935	3.29168	2.61506	3.00481
NZ_CP037923.1	WP_000312488.1	hflK	FtsH protease activity modulator HflK	419	5	1	4	3	4	4	3	3	2	1	7	7	9	8	8	3	6	9	10	6	3	2	4	4	0	0	0	0	2.18607	0.391034	1.85779	1.02937	1.33126	1.61021	1.35832	0.918854	0.770215	0.371007	3.09713	4.56802	4.03336	2.32354	3.18568	1.54123	2.97761
NZ_CP037923.1	WP_001107134.1	hisS	histidine--tRNA ligase	424	5	4	5	6	5	1	5	2	2	3	7	11	11	12	8	4	6	9	8	8	2	5	3	3	0	0	0	0	3.67971	2.44766	2.6575	2.71637	2.55758	0.327769	2.41638	1.03155	0.966741	1.46834	4.24896	6.24958	4.25587	5.00217	4.19209	2.25729	3.89874
NZ_CP037923.1	WP_000620546.1	holA	DNA polymerase III subunit delta	343	5	6	4	7	9	7	4	5	7	6	7	7	11	11	11	6	7	11	11	10	7	5	8	4	0	0	0	0	3.88917	5.03233	2.15478	4.5225	6.42992	5.47593	2.659	3.04985	5.10027	4.64928	5.86181	6.04654	7.99016	6.26652	6.22115	4.69614	6.37255
NZ_CP037923.1;NZ_CP037923.1;NZ_CP037923.1;NZ_CP037923.1	WP_085947598.1;WP_085955971.1;WP_094096863.1;WP_136350407.1	HP (IS3-like)	IS3-like element IS3 family transposase	387	5	4	9	6	6	3	7	9	8	5	13	12	15	16	14	9	6	16	15	16	6	5	8	5	3	2	2	1	2.55415	2.80648	5.265	1.84049	2.55205	1.5421	3.04763	4.72494	4.78641	2.16666	8.30853	6.43593	5.73109	6.21867	7.31201	6.44572	3.41248
NZ_CP037923.1	WP_001143120.1	HP (YccJ-like)	YccJ family protein	75	5	4	9	8	7	7	3	7	6	9	2	3	4	4	5	3	6	5	4	4	5	4	6	4	0	2	0	0	24.2051	23.4988	26.3942	22.5722	19.4537	28.2771	14.7598	22.4513	19.0305	25.8927	6.42879	12.6712	10.0222	10.2268	14.9352	11.1465	30.0125
NZ_CP037923.1	WP_001241357.1	iscR	Fe-S cluster assembly transcriptional regulator IscR	162	5	4	5	5	6	5	3	3	7	7	5	7	11	12	5	8	5	9	10	13	5	5	6	6	4	1	0	0	8.33054	8.11821	7.11618	7.73317	8.1007	9.36739	6.80651	3.77341	10.1459	10.0998	8.43271	10.836	9.38285	14.1837	7.80532	10.2699	10.8219
NZ_CP037923.1	WP_001403387.1	iucA	NIS family aerobactin synthetase IucA	574	5	7	5	7	7	3	3	6	5	5	10	6	13	16	12	6	5	11	14	12	4	2	4	1	0	0	0	0	2.68933	5.30364	2.59912	3.68915	3.67559	0.979624	1.4149	2.47611	1.9032	2.15561	4.58977	3.33095	5.41522	6.07749	5.56203	1.91331	3.13022
NZ_CP037923.1	WP_000042384.1	leuB	3-isopropylmalate dehydrogenase	363	5	3	2	5	5	4	4	5	4	5	5	7	4	9	5	3	3	5	3	4	6	3	7	3	0	0	0	0	2.82478	2.34493	1.29733	2.78354	2.90298	2.5599	2.56453	2.77993	2.27523	2.48384	2.68362	4.19038	1.58742	4.82506	2.28587	1.75106	2.31057
NZ_CP037923.1	WP_000443652.1	ligA	NAD-dependent DNA ligase LigA	671	5	11	5	4	5	7	9	6	7	8	10	9	11	13	4	9	12	9	10	9	11	12	14	10	0	0	0	0	1.59241	3.17899	1.31873	0.854526	1.02858	2.35035	3.06769	1.45342	1.82214	2.00278	3.81659	3.06618	3.16703	3.61043	0.879049	3.55766	5.52863
NZ_CP037923.1	WP_000224097.1	lptB	LPS export ABC transporter ATP-binding protein	241	5	7	5	7	5	4	3	6	4	5	5	3	6	3	4	5	4	6	3	5	7	7	7	2	0	0	0	0	5.14164	8.76441	4.16409	6.53378	3.77645	3.64846	3.24183	5.54469	3.35937	5.05514	5.02332	3.26018	5.11407	1.91138	3.31351	4.64174	3.62923
NZ_CP037923.1	WP_000433464.1	maeA	malate dehydrogenase	565	5	4	4	5	5	6	3	3	1	2	9	7	7	8	4	7	3	4	5	5	3	5	4	2	0	0	0	0	2.23013	2.16109	1.94948	2.27923	1.48538	2.01798	0.545366	1.23871	0.464619	0.90466	4.11044	2.26053	2.35124	3.15697	1.66121	2.00971	0.951988
NZ_CP037923.1	WP_000841001.1	maoP	macrodomain Ori organization protein MaoP	112	5	6	4	5	8	9	8	11	9	9	10	9	11	11	12	9	9	9	14	16	10	8	11	10	0	0	0	0	11.5602	14.3772	8.97503	11.7673	15.6487	19.1385	16.9554	25.6096	15.0684	20.6629	21.2766	19.9704	16.8704	16.3911	28.2572	18.5831	21.6888
NZ_CP037923.1	WP_000101055.1	minD	septum site-determining protein MinD	270	5	3	4	4	4	4	3	6	5	7	7	6	8	7	9	6	4	9	6	8	6	4	8	3	0	3	0	0	2.93251	2.72684	2.84379	2.25873	2.41558	3.24037	2.57774	4.49015	2.88443	4.66423	5.34181	4.79567	4.58139	4.0265	6.12895	4.81877	3.56065
NZ_CP037923.1	WP_000913396.1	mreB	rod shape-determining protein MreB	347	5	9	23	21	20	4	4	21	20	19	13	15	23	26	27	8	11	24	22	18	6	8	5	7	1	0	0	0	3.5902	7.33961	12.7984	11.8221	10.9376	3.38364	3.52811	11.4776	10.986	12.3773	8.10287	12.9848	13.1204	13.9406	16.513	5.58339	8.71135
NZ_CP037923.1	WP_000228269.1	mtlR	mannitol operon repressor MtlR	195	5	5	2	6	3	6	4	4	6	6	6	6	7	5	4	7	9	4	4	6	10	6	8	7	2	3	0	0	5.1829	5.10176	2.64134	5.96987	3.77595	6.494	4.19015	4.45736	6.56327	6.63598	5.14084	6.51647	7.29585	5.38712	3.76535	8.24318	9.78106
NC_024996.1	WP_000609862.1	mxiM	type III secretion system protein MxiM	135	5	10	10	9	11	11	8	7	7	5	8	12	13	11	8	3	12	7	7	10	6	14	7	7	3	3	0	1	7.63891	18.0785	13.8515	12.4456	16.2371	14.9336	10.6774	11.185	11.8337	7.05205	11.82	19.4627	16.9478	15.0965	8.75438	4.68768	22.831
NZ_CP037923.1	WP_000147081.1	N/A	helix-turn-helix transcriptional regulator	102	5	4	4	5	3	4	4	5	5	5	5	3	8	5	3	4	0	6	6	6	7	4	8	2	0	0	0	0	10.8882	6.39845	5.77631	8.30484	4.45321	8.3299	8.75587	8.49738	7.3065	7.83376	10.3926	4.14529	12.8716	5.13586	4.6317	8.73366	0
NZ_CP037923.1	WP_000126296.1	N/A	helix-turn-helix domain-containing protein	139	5	5	4	3	3	6	5	5	4	5	3	3	3	0	3	4	4	9	7	7	3	6	9	5	0	0	0	0	10.6873	9.4678	5.52518	4.22178	5.48573	8.81497	9.47043	9.0128	6.22107	7.05713	4.46953	4.60672	3.30341	0	7.94437	5.66378	7.06913
NZ_CP037923.1	WP_000534313.1	N/A	AIDA repeat-containing protein	418	5	7	5	7	4	9	7	5	7	5	6	5	9	6	6	2	6	5	8	5	3	8	6	5	0	0	0	0	3.94556	6.21243	3.04832	3.90447	2.2727	4.89271	4.49189	3.09003	4.67337	3.73742	4.19973	2.70316	5.00048	3.77844	4.405	0.967562	4.0359
NZ_CP037923.1	WP_000075384.1	N/A	LacI family DNA-binding transcriptional regulator	332	5	3	5	4	4	7	6	5	8	7	7	7	4	6	4	8	5	7	8	9	11	7	10	4	0	0	0	0	3.47204	1.17355	3.43401	2.50616	2.61148	3.35685	2.87923	3.38594	5.63332	4.25104	4.47993	2.507	2.77471	3.60061	2.65748	6.78052	4.2962
NZ_CP037923.1	WP_136350421.1	N/A	IS3-like element IS600 family transposase	385	5	7	0	0	5	6	4	4	0	4	5	7	5	0	7	0	0	4	0	0	0	5	0	4	0	0	0	0	2.28668	3.57719	0	0	1.92452	2.62636	2.36907	1.93561	0	2.07446	2.50262	4.50938	2.78464	0	2.76409	0	0
NZ_CP037923.1	WP_000113496.1	N/A	DUF1073 domain-containing protein	488	5	0	2	2	1	2	0	0	0	0	9	3	5	6	3	2	0	1	3	5	3	1	4	0	0	0	0	0	2.28659	0	0.705089	0.62793	0.544049	0.47607	0	0	0	0	4.9379	1.20519	1.9539	2.45842	1.43981	1.17874	0
NZ_CP037923.1	WP_000619389.1	nfuA	Fe-S biogenesis protein NfuA	191	5	5	3	3	3	6	3	3	3	3	4	4	5	5	4	3	4	5	3	4	5	4	5	5	2	2	1	3	7.06242	8.10452	2.30973	2.3759	2.26465	7.77803	2.89342	2.38518	2.57557	2.43921	4.41488	4.94615	5.28518	5.20667	4.23049	2.68763	6.43606
NZ_CP037923.1	WP_000254708.1	pcm	protein-L-isoaspartate O-methyltransferase	208	5	1	4	4	4	5	4	3	3	6	2	0	3	3	2	1	0	6	6	5	4	3	5	2	0	0	0	0	5.9086	2.295	5.30249	3.14544	3.98784	4.43136	5.73797	3.63551	3.53523	7.19805	1.92876	0	1.75352	1.6749	1.16451	1.17006	0
NZ_CP037923.1	WP_001282319.1	pdxH	pyridoxamine 5'-phosphate oxidase	218	5	6	4	5	2	3	5	4	5	5	4	4	5	4	5	4	3	6	5	4	4	7	5	2	0	0	0	0	4.38267	7.70246	3.64388	4.10986	1.95332	3.76843	4.4904	3.51449	3.8762	5.01967	4.47134	5.50135	4.08879	3.63804	4.40509	4.68545	2.06177
NZ_CP037923.1	WP_000591795.1	pfkA	6-phosphofructokinase	320	5	9	9	7	5	4	6	6	5	9	5	5	6	10	9	4	6	10	10	8	5	7	9	4	0	0	0	0	4.59536	7.84103	5.06292	4.35765	2.95261	2.92091	4.98208	4.242	3.15566	5.85809	3.59401	3.75172	3.37359	5.65409	5.58389	2.75301	4.7992
NZ_CP037923.1	WP_001285288.1	proB	glutamate 5-kinase	367	5	6	5	6	5	3	6	7	11	7	5	3	4	4	5	2	3	7	8	9	8	6	10	4	0	0	2	0	3.37099	5.27015	2.21412	2.29386	2.21907	1.66519	4.44298	2.74518	5.25333	3.60536	3.27117	2.86743	2.53945	2.40485	2.46226	1.99996	3.30687
NZ_CP037923.1	WP_024260303.1	proV	glycine betaine\L-proline ABC transporter ATP-binding protein ProV	400	5	12	5	7	4	8	7	2	4	5	10	13	13	10	8	7	6	13	10	12	9	5	8	0	0	0	0	0	2.80129	6.88607	1.59715	4.01477	2.02399	4.8807	4.28552	0.951052	1.65318	2.64613	5.11279	8.82315	6.64979	6.02313	4.89108	4.59569	6.01772
NZ_CP037923.1	WP_000334194.1	purF	amidophosphoribosyltransferase	505	5	9	4	1	3	4	2	2	3	3	15	13	21	17	11	14	8	12	13	10	4	7	6	4	0	0	0	0	3.43476	4.72121	1.78118	0.556045	1.89105	2.42114	0.58095	1.07689	1.6772	1.36092	9.96097	8.16719	8.63439	8.42519	5.42341	7.65242	5.2372
NZ_CP037923.1	WP_000813187.1	recJ	single-stranded-DNA-specific exonuclease RecJ	577	5	2	4	5	4	0	0	6	5	5	7	6	5	8	10	2	7	2	3	3	7	0	4	0	0	0	0	0	2.00562	1.13462	1.078	1.58374	1.03755	0	0	1.89142	1.46043	1.6478	2.40156	2.70738	1.44324	2.49935	3.37676	0.815326	2.95367
NZ_CP037923.1	WP_000534858.1	relB	type II toxin-antitoxin system antitoxin RelB	79	5	7	10	8	8	6	8	7	9	6	11	8	10	7	8	11	10	12	13	12	8	8	10	6	0	4	2	2	11.9329	28.0736	17.4561	16.4222	19.5325	22.463	28.0363	18.7455	25.7444	14.7449	26.3707	27.6543	23.881	17.344	23.6663	36.4732	36.6167
NZ_CP037923.1	WP_001207526.1	rihA	pyrimidine-specific ribonucleoside hydrolase RihA	311	5	1	3	1	1	4	4	5	4	5	3	1	0	2	1	4	3	3	2	3	4	2	3	2	0	0	0	0	3.66077	0.70379	1.57713	0.474928	0.353203	2.07694	1.69885	2.23745	2.3618	1.86094	1.55162	0.550989	0	0.763257	0.49094	3.12375	1.83243
NZ_CP037923.1	WP_000135058.1	rpoZ	DNA-directed RNA polymerase subunit omega	91	5	5	3	4	3	5	5	4	6	5	3	4	3	3	2	4	5	2	2	2	9	6	7	7	0	0	0	0	16.4923	19.258	9.99402	12.2528	10.0365	16.1489	16.1316	12.3392	14.4192	13.7893	10.9734	10.9229	8.03638	8.24158	7.06517	16.0042	22.7192
NZ_CP037923.1	WP_000940121.1	rpsE	30S ribosomal protein S5	167	5	6	5	5	4	3	8	9	9	8	6	6	14	5	10	6	8	9	12	12	7	11	8	8	2	2	1	2	7.49324	11.9909	5.76142	5.49309	4.82765	4.21449	15.6159	13.3325	11.0872	12.8344	8.17373	8.80869	15.4552	5.62615	12.0347	9.19876	14.9361
NZ_CP037923.1	WP_001216676.1	rpsF	30S ribosomal protein S6	131	5	5	7	9	7	7	4	4	4	6	11	7	9	8	10	6	7	5	7	8	9	5	8	5	0	0	0	2	11.7555	11.0361	13.9312	14.5242	11.8782	12.7883	6.07378	6.71388	6.49107	9.33481	23.399	14.4127	16.87	15.0933	21.5736	10.2971	15.8639
NZ_CP037923.1	WP_000734287.1	speD	adenosylmethionine decarboxylase	264	5	8	5	5	5	3	7	4	5	6	4	6	6	7	10	7	9	14	12	14	7	4	5	2	0	0	0	0	7.54028	11.3799	5.53645	5.36553	5.78214	4.51099	10.7766	3.76672	5.42471	7.42374	5.9147	9.20945	6.36615	7.28837	10.1655	10.3538	14.9928
NZ_CP037923.1	WP_000025451.1	sucD	succinate--CoA ligase subunit alpha	289	5	3	4	6	5	4	5	4	4	3	4	4	6	4	6	7	4	5	4	5	4	3	3	2	0	0	0	0	4.99354	3.20768	2.43962	3.72656	2.73123	4.76568	4.79944	2.49889	2.41002	2.24624	4.11666	3.86165	2.83685	2.33681	4.04227	7.49847	5.1285
NZ_CP037923.1	WP_000781046.1	thrC	threonine synthase	428	5	4	3	5	3	5	0	1	1	0	9	10	6	7	5	1	2	3	2	1	0	1	2	3	0	0	0	0	3.10719	2.5563	1.97284	1.85376	1.11235	2.11249	0	0.420983	0.551509	0	4.31995	5.32513	2.0399	2.60954	2.21939	0.860669	1.10706
NZ_CP037923.1	WP_000323557.1	uspD	universal stress protein UspD	142	5	6	3	6	7	7	5	8	10	8	2	5	6	6	2	4	3	5	4	9	11	12	12	10	0	0	2	1	9.5578	12.3408	3.63488	9.11329	11.3921	14.3244	9.30039	11.9486	12.928	10.8153	3.98406	8.77888	6.51875	8.31571	2.18823	7.32975	6.7676
NC_024996.1	WP_005116773.1	virF	AraC family invasion system transcriptional regulator VirF	262	5	5	8	7	7	2	1	4	6	6	7	4	13	16	13	4	3	13	11	12	2	2	3	2	0	0	0	0	3.72728	5.26973	4.4753	4.17269	4.28242	1.23722	0.500134	2.45118	3.70968	3.85487	6.03331	3.34206	7.84555	9.68288	7.7363	3.16607	2.93438
NZ_CP037923.1	WP_000183342.1	yihA	ribosome biogenesis GTP-binding protein YihA\YsxC	210	5	6	5	5	5	3	2	5	11	4	8	7	6	8	10	3	6	10	8	8	7	6	7	5	0	0	0	0	8.30989	6.78322	6.1186	5.84313	6.42937	3.5541	3.4327	6.02467	10.4188	5.17504	12.5346	13.7302	6.43417	7.99045	9.26307	5.60676	10.2248
NZ_CP037923.1	WP_005053801.1	yjiA	GTPase	318	5	6	6	6	5	6	4	4	4	4	13	12	10	8	7	6	4	4	8	9	5	3	7	2	0	0	0	0	3.91111	4.79371	2.76394	3.21325	2.4832	2.95902	2.42761	2.10455	1.91967	1.32958	7.56711	8.94801	4.9869	4.22203	4.0943	3.69827	3.37151
NZ_CP037923.1	WP_000103754.1	acpP	acyl carrier protein	78	4	5	7	6	6	4	4	6	5	4	2	3	6	9	4	4	6	4	4	4	6	10	8	9	2	4	3	4	13.5555	25.0773	18.5824	20.2338	17.359	9.00009	13.8636	17.3991	15.0801	14.4179	9.27754	11.7453	20.2526	27.0945	14.2783	14.2886	27.9479
NZ_CP037923.1	WP_000101737.1	acrR	multidrug efflux transporter transcriptional repressor AcrR	215	4	2	5	2	5	2	2	3	4	3	4	3	4	4	5	5	3	5	4	8	2	2	2	1	0	0	0	0	5.13502	2.28317	3.93213	1.47946	4.29775	1.89913	2.28012	2.40444	3.16824	2.89255	5.41144	3.15421	3.56491	2.74403	5.41624	6.39388	4.62397
NZ_CP037923.1	WP_000078234.1	acs	acetate--CoA ligase	652	4	1	3	3	0	0	0	2	0	2	3	2	1	1	4	0	0	0	1	0	4	1	0	0	0	0	0	0	1.44671	0.250203	1.00024	0.619543	0	0	0	0.502214	0	0.39354	0.811632	0.900295	0.233033	0.254489	1.19906	0	0
NZ_CP037923.1	WP_001230091.1	argH	argininosuccinate lyase	457	4	2	5	6	2	4	2	2	4	4	4	4	4	2	4	0	2	3	3	2	1	4	5	2	0	0	0	0	2.71342	1.59692	3.18554	3.53696	1.31529	2.24666	1.42523	1.59186	2.95255	1.65374	2.63805	3.49954	2.44876	1.15174	2.89855	0	1.42864
NZ_CP037923.1	WP_000451223.1	aroE	shikimate dehydrogenase	272	4	0	3	7	5	6	5	8	10	7	1	0	1	4	4	6	3	11	11	9	6	4	10	5	0	0	0	0	3.46272	0	2.67348	4.82493	4.69962	5.79257	3.37961	7.12162	8.5838	6.39021	0.46168	0	0.511585	3.42896	3.42649	6.37309	3.9218
NZ_CP037923.1	WP_000845131.1	asnA	aspartate--ammonia ligase	330	4	5	5	5	8	3	6	5	3	5	7	9	9	7	6	3	3	6	8	8	1	0	2	1	0	1	1	1	3.19063	5.89427	3.96237	3.03188	5.35639	2.68233	4.73623	2.66163	1.49412	2.7113	6.69541	9.12196	5.03745	4.84591	4.94601	3.06522	3.07207
NZ_CP037923.1	WP_000211949.1	cysJ	NADPH-dependent assimilatory sulfite reductase flavoprotein subunit	599	4	4	2	2	3	5	4	2	2	4	5	1	2	1	3	3	5	2	2	2	3	4	4	2	3	4	9	3	2.05105	1.44518	1.22247	1.24522	1.10468	1.58374	1.77707	0.825052	0.86811	1.41913	1.85569	0.67357	0.846894	0.58534	1.34288	1.24375	2.53834
NZ_CP037923.1	WP_001098972.1	cysN	sulfate adenylyltransferase subunit CysN	475	4	2	3	3	4	5	1	3	3	4	4	5	10	6	7	5	3	5	8	6	3	4	7	1	0	0	0	0	2.571	1.53442	1.85719	2.12062	2.10994	2.36162	0.39512	1.65641	1.4793	1.92555	1.44537	3.15369	5.96659	2.79505	3.52673	3.03287	2.6431
NZ_CP037923.1	WP_000114986.1	def	peptide deformylase	169	4	4	4	5	4	4	3	4	4	5	3	3	4	4	5	3	1	4	6	5	2	2	2	2	0	0	0	0	3.83264	6.7643	4.67854	5.44028	4.66376	6.03746	3.81966	4.63617	4.51731	6.89216	3.67145	4.84706	4.27742	3.52875	6.73676	4.38782	1.36963
NZ_CP037923.1	WP_000816471.1	deoB	phosphopentomutase	407	4	3	7	9	9	4	3	9	9	9	5	3	13	15	13	3	2	13	13	14	3	3	5	5	0	0	0	0	1.37547	1.56854	1.76805	2.33532	2.36531	1.86354	1.33463	3.29603	2.24071	3.04914	1.30514	1.54032	3.83206	4.45367	5.0268	1.28805	1.15982
NZ_CP037923.1	WP_005071557.1	fabY	fatty acid biosynthesis protein FabY	313	4	1	1	2	3	4	4	3	2	4	3	2	3	3	3	1	1	3	3	5	5	1	3	1	0	0	0	0	4.68823	1.47449	1.25058	2.01688	2.95918	3.38654	2.36255	3.16755	2.11815	3.39075	3.06652	1.92656	2.50634	2.65668	2.27098	1.09268	1.38229
NZ_CP037923.1	WP_000027722.1	fdhE	formate dehydrogenase accessory protein FdhE	309	4	5	6	5	4	5	2	5	9	5	4	2	4	8	7	4	4	8	10	9	5	6	4	5	0	1	0	0	2.65397	4.53291	3.48739	3.37777	2.29976	4.19551	2.08605	3.38299	7.22096	3.63363	2.73916	1.848	2.86734	4.94621	4.1209	3.72202	3.55208
NZ_CP037923.1	WP_000224135.1	fumE	fumarase E	169	4	3	4	3	4	3	4	5	3	5	3	2	4	2	2	2	4	6	7	6	7	3	8	3	0	0	0	0	7.50603	6.91752	4.9258	3.58801	4.97522	4.03075	5.19525	8.71528	4.38251	6.32169	5.68872	4.34419	4.78736	2.48199	2.8585	2.95289	6.81195
NZ_CP037923.1	WP_001283720.1	glgB	1,4-alpha-glucan branching enzyme	728	4	8	8	5	6	2	4	3	5	4	6	7	10	7	7	2	6	5	5	8	2	9	4	4	0	0	0	0	1.31046	3.02596	2.05142	1.37215	1.78342	0.787718	1.10647	0.5225	1.47108	1.00833	2.08543	2.63662	3.51937	1.88644	1.61193	0.748386	2.22254
NZ_CP037923.1	WP_000108172.1	grxD	monothiol glutaredoxin 4	115	4	6	4	4	4	6	5	5	5	5	4	3	4	5	5	5	4	4	4	4	4	5	5	5	0	3	0	0	9.43608	17.3355	6.04182	6.48094	6.60795	13.3419	10.0412	8.35707	8.66659	7.34613	9.17689	7.55882	6.32573	7.89331	9.43009	10.4948	11.4022
NZ_CP037923.1	WP_001217322.1	guaC	GMP reductase	347	4	4	3	3	4	5	4	4	4	3	6	4	4	7	6	2	5	4	5	5	6	8	6	4	0	0	0	0	4.20938	4.07915	2.73049	2.79468	3.99487	3.29718	4.49437	3.51976	3.61919	2.94187	5.07336	3.78336	3.35012	6.08229	5.80319	1.82268	4.3193
NZ_CP037923.1	EKN05	hdhA	7-alpha-hydroxysteroid dehydrogenase	205	4	3	2	4	3	4	3	4	3	6	5	6	6	6	4	3	3	5	4	4	5	4	4	5	0	0	0	0	5.47739	5.56288	1.40177	4.55202	3.57699	7.26264	4.34652	4.39311	3.23251	6.93551	5.94442	7.68127	6.82817	6.68234	4.30311	3.66877	3.2276
NZ_CP037923.1	WP_000807125.1	hinT	purine nucleoside phosphoramidase	119	4	1	3	2	4	3	2	3	2	1	4	3	4	2	3	1	3	3	5	5	5	4	6	3	0	0	0	0	11.8484	2.0181	12.1437	4.82498	13.2579	7.79245	6.73843	8.44526	4.99269	4.3895	9.2547	5.79904	8.01353	2.82375	6.86066	1.88197	8.5345
NZ_CP037923.1	WP_000954900.1	hisIE	bifunctional phosphoribosyl-AMP cyclohydrolase\phosphoribosyl-ATP diphosphatase HisIE	203	4	2	0	2	0	5	0	0	0	0	2	2	1	4	1	3	3	4	5	7	2	1	2	0	0	0	0	0	2.80996	3.47769	0	2.27398	0	6.70693	0	0	0	0	2.67473	1.99016	1.63008	3.43692	0.533303	2.53547	4.99092
NZ_CP037923.1	WP_001081870.1	hybA	hydrogenase 2 operon protein HybA	328	4	3	6	6	7	5	3	6	7	5	5	4	5	6	4	4	4	10	9	7	3	2	5	0	0	0	0	0	1.71033	2.72993	3.15052	3.32168	4.15222	2.98239	2.27164	3.76864	4.11721	3.13539	3.55236	3.31358	2.65749	3.43429	2.60582	2.21335	4.55635
NZ_CP037923.1	WP_000337685.1	hypB	hydrogenase nickel incorporation protein HypB	290	4	6	11	6	9	2	4	8	10	4	4	4	6	6	6	4	1	7	9	10	5	6	5	2	0	0	0	0	3.6404	6.93569	8.44942	4.77473	7.29537	1.2712	2.45374	6.38423	8.44916	3.01086	3.95063	2.93882	4.33684	4.06911	5.23697	3.31164	0.619534
NZ_CP037923.1	WP_000167336.1	ihfB	integration host factor subunit beta	94	4	3	6	5	7	3	4	3	4	4	6	6	5	6	5	3	3	5	5	4	5	5	6	5	0	0	0	0	11.5284	10.3326	15.6906	9.35523	14.6403	8.00287	13.0359	8.45298	9.69173	9.14881	14.063	17.249	7.90233	9.37294	12.3405	6.01924	11.0023
NZ_CP037923.1	WP_000425635.1	ilvI	acetolactate synthase 3 large subunit	574	4	3	5	3	8	8	4	3	5	3	4	4	5	3	7	7	8	8	9	10	7	2	7	0	0	0	0	0	2.18912	1.35665	1.86816	0.997492	3.33007	2.82269	2.1111	1.13042	2.01531	0.919856	1.81434	1.78849	1.80348	0.813906	2.42261	3.22708	4.22326
NZ_CP037923.1	WP_000030016.1	kdsC	3-deoxy-manno-octulosonate-8-phosphatase KdsC	188	4	2	1	1	1	5	4	5	3	1	2	0	1	1	1	4	4	1	1	1	6	4	7	2	0	0	0	0	6.69623	3.98277	0.618706	0.660708	0.650888	6.92972	7.79308	3.24824	2.2162	0.726898	0.970881	0	0.662297	0.712111	0.797862	4.93558	6.97039
NZ_CP037923.1	WP_000284045.1	lipB	lipoyl(octanoyl) transferase LipB	213	4	2	3	3	3	5	2	3	2	0	4	2	4	6	4	3	1	2	3	3	2	2	4	1	0	0	0	0	4.71941	2.4947	3.75572	3.34213	3.64004	4.27679	1.47721	3.24469	1.49801	0	4.38241	1.51778	4.18291	4.43236	2.95062	2.09387	0.990773
NZ_CP037923.1	WP_000648420.1	lpp	murein lipoprotein Lpp	78	4	2	2	2	2	3	3	2	2	2	4	4	2	3	2	3	6	3	3	3	4	4	4	10	2	5	2	8	9.30694	6.28119	4.32309	4.36291	4.4195	6.72204	6.63458	4.47769	4.49969	4.64783	8.7222	11.069	3.55992	5.40755	4.73137	7.62742	21.5922
NZ_CP037923.1	WP_001219335.1	mak	fructokinase	302	4	7	6	6	6	3	3	0	1	4	6	7	6	7	5	3	3	6	2	3	3	1	2	2	0	0	0	0	4.78416	5.79036	3.01256	4.1576	3.84651	2.37834	3.54862	0	0.939297	3.37009	5.56555	7.183	4.04047	4.86078	3.98488	3.96995	3.52013
NZ_CP037923.1	WP_000640007.1	menB	1,4-dihydroxy-2-naphthoyl-CoA synthase	285	4	5	1	2	4	2	2	0	2	2	2	3	4	2	3	1	3	3	2	3	3	4	3	3	0	0	0	0	3.269	3.30982	0.574178	1.13013	2.36974	1.45582	1.36852	0	1.20921	1.26334	1.85052	2.50882	2.57534	1.06468	1.74801	0.652711	2.6705
NZ_CP037923.1	WP_024260259.1	mfd	transcription-repair coupling factor	1148	4	1	7	2	1	3	3	5	4	6	2	2	2	4	4	2	3	6	8	5	3	2	6	1	0	0	0	0	0.769726	0.176188	0.666052	0.265405	0.133058	0.540921	0.406439	0.967698	0.723922	0.810833	0.214198	0.379115	0.213932	0.421296	0.607312	0.465849	0.432968
NZ_CP037923.1	WP_001280345.1	miaA	tRNA (adenosine(37)-N6)-dimethylallyltransferase MiaA	316	4	8	6	9	7	9	8	9	11	6	5	5	5	6	4	7	6	8	10	10	10	10	13	11	0	0	0	0	3.61862	6.7991	4.74412	6.99855	5.70206	8.66664	6.68159	7.40997	6.82526	4.5749	4.56283	4.55008	4.6598	5.33213	3.95812	5.4991	6.51902
NZ_CP037923.1	WP_000499814.1	mnmG	tRNA uridine-5-carboxymethylaminomethyl(34) synthesis enzyme MnmG	629	4	7	8	10	10	7	8	6	8	3	11	11	14	13	15	12	10	9	10	10	9	4	12	4	0	0	0	0	1.53133	2.74439	2.19803	3.70317	3.06387	2.536	2.73766	2.15655	2.97732	0.999296	4.75581	4.11847	3.16488	3.01625	4.53465	4.14242	4.4168
NC_024996.1	WP_000616104.1	mxiA	type III secretion system export apparatus protein MxiA	686	4	11	12	16	12	2	9	13	12	10	12	17	23	24	21	11	11	22	16	25	7	13	7	5	0	0	0	0	1.44831	3.82062	2.96128	4.47076	3.38082	0.432311	2.07833	3.59412	3.17312	2.47272	4.44614	5.38001	6.04157	7.10227	5.9245	3.19269	3.74169
NC_024996.1	WP_001106823.1	mxiI	type III secretion system inner rod protein MxiI	97	4	7	1	0	0	2	4	0	2	0	7	5	2	3	5	2	4	1	3	1	3	2	3	0	0	0	0	0	15.0075	18.8304	3.52559	0	0	8.95992	13.8506	0	6.01078	0	16.107	16.3624	5.72874	8.53101	14.007	8.08271	14.7193
NZ_CP037923.1	WP_001154414.1	N/A	DUF406 domain-containing protein	99	4	3	5	7	4	6	4	5	5	3	3	4	4	3	5	1	4	5	6	9	5	3	5	8	0	2	0	0	12.8784	13.155	14.5787	18.7827	10.2069	16.8004	13.4038	15.007	12.6625	8.50316	10.3628	12.7028	10.8663	7.90452	16.3196	5.24173	18.6584
NZ_CP037923.1	WP_001030593.1	N/A	CsbD family protein	69	4	3	6	5	5	4	3	6	4	6	3	1	4	6	5	3	0	6	5	5	8	3	5	3	0	0	1	1	13.9512	8.29236	16.294	13.717	14.3017	9.86762	8.81082	18.1707	11.2748	16.3929	9.63249	3.34287	10.0401	12.7938	14.224	9.0672	0
NZ_CP037923.1	WP_001059408.1	N/A	GNAT family N-acetyltransferase	167	4	2	7	7	7	4	4	7	9	8	5	6	6	6	7	4	4	8	7	7	7	6	8	4	0	0	0	0	6.37888	3.57571	7.88362	8.2896	7.10422	6.07571	7.12037	7.67194	9.37819	9.40279	7.95999	10.7819	6.61449	6.71275	7.24491	5.82891	5.20344
NZ_CP037923.1	WP_000901986.1	N/A	PTS sugar transporter subunit IIA	146	4	0	6	8	7	3	2	8	6	8	3	3	4	3	4	2	4	5	4	5	4	2	3	4	0	0	0	0	4.11216	0	6.73211	10.7254	9.91722	4.07233	2.88553	7.60636	6.67507	11.179	2.7587	2.77057	5.61512	4.14696	7.00762	1.95653	3.79477
NC_024996.1;NC_024996.1;NC_024996.1;NC_024996.1	H6S51;H6S51;H6S51;H6S51	N/A	IS3-like element ISSfl11 family transposase	224	4	7	6	7	6	5	7	8	7	7	0	7	0	0	11	7	7	0	9	9	6	6	0	0	0	0	0	0	4.47438	9.97162	1.92072	3.10138	5.04543	4.10648	6.91594	7.71047	3.90465	6.47502	0	7.53418	0	0	7.55105	5.25174	9.96577
NZ_CP037923.1	WP_001295575.1	N/A	L-threonylcarbamoyladenylate synthase	206	4	0	0	0	0	0	0	0	3	2	2	0	2	2	3	0	1	4	1	4	3	3	3	0	0	0	0	0	7.1329	0	0	0	0	0	0	0	4.16202	1.7606	2.53367	0	1.36277	1.29935	2.21292	0	1.1489
NZ_CP037923.1	WP_000873153.1	N/A	DUF2213 domain-containing protein	406	4	3	1	3	3	4	2	3	3	4	3	3	4	4	5	4	3	6	6	6	3	3	6	3	0	0	0	0	3.86932	3.18564	0.838241	2.20311	2.22343	3.86124	1.17237	2.32559	2.09046	2.30339	3.34943	3.647	2.44676	2.4489	3.12992	3.99224	3.51011
NZ_CP037923.1	EKN05	N/A	glycosyltransferase family 2 protein	311	4	2	0	3	0	0	1	0	0	0	7	4	10	6	4	5	3	4	0	1	0	0	5	0	0	0	0	0	3.30403	1.34763	0	2.85805	0	0	1.59247	0	0	0	10.2482	4.38327	3.79189	2.43551	1.89882	6.39268	2.94765
NZ_CP037923.1	EKN05	N/A	IS3 family transposase	381	4	0	0	0	0	7	6	0	7	0	8	8	0	7	7	7	7	6	0	8	6	7	7	0	0	0	0	0	1.09269	0	0	0	0	1.6872	1.31648	0	1.20913	0	3.45142	1.50397	0	0.896321	0.817459	1.11971	0.828427
NZ_CP037923.1	WP_000247878.1	nuoC	NADH-quinone oxidoreductase subunit C\D	600	4	4	7	7	3	5	2	4	3	2	11	8	16	14	14	3	4	9	9	9	9	8	7	7	0	0	0	0	1.55115	1.92662	1.78502	1.81662	0.823408	1.31139	0.691076	0.857091	0.770692	0.598143	3.70835	4.1576	5.54979	4.95217	4.60566	0.892349	1.7417
NZ_CP037923.1	WP_000241261.1	pdxA	4-hydroxythreonine-4-phosphate dehydrogenase PdxA	329	4	4	8	6	7	3	6	3	3	2	3	4	6	6	7	0	2	2	3	2	3	3	6	0	0	0	0	0	3.98566	5.48118	7.46172	4.84624	5.70925	4.26863	6.20526	2.45576	2.2683	1.71506	4.12808	4.6618	5.20864	5.44253	7.08044	0	2.7013
NZ_CP037923.1	WP_000672419.1	pheT	phenylalanine--tRNA ligase subunit beta	795	4	6	10	6	4	3	4	5	4	7	4	5	9	8	3	4	7	8	10	10	10	10	12	7	0	0	0	0	1.33409	2.28158	2.54761	1.43488	1.07556	0.948971	1.49232	1.54352	1.0498	1.71718	0.702982	1.50782	2.34202	1.47741	1.02079	1.11076	2.54383
NZ_CP037923.1	WP_001297425.1	pnp	polyribonucleotide nucleotidyltransferase	711	4	6	8	7	5	0	4	5	1	2	5	4	9	6	7	6	6	7	6	7	4	5	2	7	0	0	0	0	1.5387	1.84686	1.88502	2.11151	1.25419	0	1.06436	1.41514	0.241638	0.66626	1.71716	1.32366	2.55808	1.51775	2.17273	1.76913	2.50925
NZ_CP037923.1	WP_000368046.1	ppsR	posphoenolpyruvate synthetase regulatory kinase\phosphorylase PpsR	277	4	2	5	8	6	2	2	6	3	4	5	4	10	9	9	3	3	6	5	8	3	2	3	1	0	0	0	0	2.95742	1.50677	3.34919	6.54227	4.52976	1.22492	1.27325	5.19146	2.91112	3.48727	5.69112	3.55535	7.69707	6.78361	6.83233	1.73687	3.06355
NZ_CP037923.1	WP_000423725.1	purB	adenylosuccinate lyase	456	4	0	6	5	4	3	5	6	4	3	5	6	6	8	7	3	2	7	6	4	2	1	0	0	0	0	0	0	2.73941	0	3.53656	2.42074	1.3102	1.11368	3.43744	2.17908	1.53738	2.05588	3.31228	2.89048	2.4531	3.19821	2.40862	0.676882	1.60428
NZ_CP037923.1	WP_001100804.1	rfbC	dTDP-4-dehydrorhamnose 3,5-epimerase	181	4	3	4	5	6	2	2	6	4	3	6	5	3	6	8	4	6	6	7	6	3	3	6	3	0	0	0	0	4.74512	3.40309	2.44397	4.75367	5.48374	1.84984	1.71117	4.69936	2.90473	3.06245	4.22593	4.77958	2.35227	4.0833	6.7891	3.69378	6.12123
NZ_CP037923.1	WP_000047539.1	ridA	2-iminobutanoate\2-iminopropanoate deaminase	128	4	4	2	0	2	4	2	3	3	2	2	3	0	4	5	3	2	3	5	3	4	4	3	0	3	2	3	2	10.1256	7.73564	2.64835	0	2.59509	9.76886	6.74567	4.78203	4.6858	2.67966	3.23144	6.58595	0	3.66949	5.9245	4.65865	4.19231
NZ_CP037923.1	WP_001343936.1	rlmF	23S rRNA (adenine(1618)-N(6))-methyltransferase RlmF	308	4	6	7	8	11	11	8	7	8	11	6	7	8	7	6	6	6	7	9	6	7	6	7	5	1	0	0	0	4.74157	8.33496	5.57499	6.48859	8.17367	10.3226	8.30985	6.36343	6.89005	9.37717	6.28249	7.60769	6.32774	6.05625	5.53726	7.17618	7.57692
NZ_CP037923.1	WP_000529945.1	rpsC	30S ribosomal protein S3	233	4	9	9	8	5	7	7	8	9	9	3	8	10	14	9	7	7	13	15	16	14	9	9	8	3	4	3	3	5.64957	13.7994	8.35432	7.12109	4.56764	9.16724	9.96787	8.54854	8.23994	10.1804	4.18634	10.6653	10.358	13.1289	10.7216	8.46886	13.4049
NZ_CP037923.1	WP_001181004.1	rpsJ	30S ribosomal protein S10	103	4	5	3	4	5	5	4	6	4	5	5	5	4	4	5	5	5	5	5	5	5	6	6	5	4	5	5	5	8.28324	12.5713	4.71181	5.91272	8.35208	10.8505	9.47462	11.1351	6.38014	9.30162	9.11384	10.5675	5.61226	7.48129	9.3443	9.11444	12.2709
NZ_CP037923.1	WP_000041970.1	rsgA	small ribosomal subunit biogenesis GTPase RsgA	350	4	6	8	9	11	3	3	15	14	11	3	4	8	8	9	6	6	9	9	11	9	9	11	5	0	0	0	0	3.79142	7.20879	6.33189	6.82336	8.4785	2.32483	2.19831	11.8386	10.7989	8.55156	2.2169	3.39749	5.57024	4.47059	6.40838	5.99778	6.93122
NZ_CP037923.1	WP_000057029.1	rsmF	16S rRNA (cytosine(1407)-C(5))-methyltransferase RsmF	479	4	3	6	5	3	4	1	0	3	4	7	8	9	7	5	7	6	7	7	8	3	2	4	0	0	0	0	0	2.16818	1.31226	2.12643	0.925035	1.1659	1.86453	0.815088	0	0.874169	1.40463	4.87789	4.11683	4.20542	2.74093	2.27265	3.53611	3.81158
NZ_CP037923.1	WP_000970468.1	rsmH	16S rRNA (cytosine(1402)-N(4))-methyltransferase RsmH	313	4	3	12	9	7	6	6	7	8	7	7	7	11	11	11	4	4	10	8	10	6	5	8	3	0	0	0	0	2.94306	3.45325	6.41597	4.34555	3.99375	4.72526	5.11101	4.66171	5.01312	4.54396	4.68462	4.82861	6.25082	6.61918	5.63468	1.18321	3.78006
NZ_CP037923.1	WP_000915842.1	rsxC	electron transport complex subunit RsxC	740	4	3	8	7	4	3	6	4	6	6	7	6	9	8	8	4	2	9	9	11	10	6	8	8	0	0	0	0	1.16482	1.2231	1.94106	1.26349	0.860474	1.24716	1.7864	1.16906	1.50141	1.7183	1.77837	1.60428	2.20838	1.99602	1.60147	1.12672	0.853192
NZ_CP037923.1	WP_000017111.1	ruvX	Holliday junction resolvase RuvX	138	4	2	6	4	6	3	4	5	5	6	2	2	2	3	5	2	3	3	2	2	4	1	8	4	0	0	0	0	13.2417	5.50664	10.8186	6.05104	12.3413	6.55732	10.1092	10.0758	12.0067	11.425	7.46837	1.39667	2.07594	3.1089	9.14572	4.65756	2.98769
NZ_CP037923.1;NZ_CP037923.1	WP_000239881.1;WP_000239881.1	SAM methyltransferase I	class I SAM-dependent methyltransferase	222	4	5	8	6	4	2	5	5	4	4	6	6	6	6	5	4	7	6	7	5	3	2	3	2	0	1	0	0	4.8625	11.02	8.22694	7.74387	4.78443	3.45213	10.1023	8.1776	5.56195	6.60205	10.1453	11.0772	8.1707	5.10236	4.45863	2.76585	12.9971
NZ_CP037923.1	WP_000168305.1	ssb1	single-stranded DNA-binding protein SSB1	178	4	4	4	3	3	3	5	3	2	1	2	4	2	2	4	2	4	2	2	4	2	3	3	2	0	1	0	0	6.09925	7.29513	3.23442	3.47854	2.51879	4.26601	6.46443	2.64683	1.79685	1.0506	2.25185	6.18188	1.83963	1.84878	4.40263	2.44486	9.12764
NZ_CP037923.1	WP_000130185.1	tal	transaldolase	317	4	5	7	3	6	3	3	4	4	8	8	6	8	7	8	4	7	11	6	5	4	4	4	3	0	0	0	0	4.20582	4.86366	4.09681	1.76059	3.30155	2.69089	3.02236	2.26299	2.57496	4.62787	5.79581	6.33333	4.22544	3.20656	3.99915	3.59639	6.65682
NZ_CP037923.1	WP_000537402.1	trxB	thioredoxin-disulfide reductase	321	4	7	12	15	5	6	9	9	11	8	3	9	6	9	4	4	10	4	7	8	4	8	5	9	1	2	0	0	4.64315	9.38136	8.65388	10.6032	1.2907	6.74605	10.9754	6.42229	7.39223	5.95011	3.93919	10.9783	4.74605	6.78735	3.09649	4.65905	11.8916
NZ_CP037923.1	WP_000673908.1	xthA	exodeoxyribonuclease III	268	4	4	9	7	10	7	6	9	11	10	14	12	16	18	15	6	5	14	11	8	9	6	8	2	1	0	0	0	3.31037	4.2856	7.53788	5.05103	6.30187	7.25351	6.61058	6.63463	8.17784	6.82149	12.6535	12.5156	11.9233	14.1088	11.1488	6.82848	6.30834
NZ_CP037923.1	WP_001142439.1	yaiA	protein YaiA	63	4	1	5	8	6	4	2	3	8	6	2	2	5	5	4	4	1	6	4	4	5	8	8	5	2	0	0	0	23.5938	6.25459	23.2164	30.4988	23.8193	20.8378	14.2846	13.8922	29.9324	26.5589	9.67997	8.33495	20.4691	22.6085	20.4081	19.8426	7.70288
NZ_CP037923.1	WP_000587933.1	ycfP	alpha\beta hydrolase YcfP	180	4	3	13	21	16	6	6	14	13	19	5	5	20	22	21	3	5	20	18	18	8	5	7	5	0	0	0	0	3.3994	3.26616	10.7337	14.9954	10.1892	7.80293	7.98205	11.6599	10.0912	14.7837	6.92715	8.25101	15.2138	16.5955	16.4738	4.36226	8.1796
NZ_CP037923.1	WP_000790504.1	yedF	sulfurtransferase-like selenium metabolism protein YedF	77	4	3	8	9	8	4	4	6	10	8	3	3	7	7	5	4	5	7	5	6	6	3	4	3	0	0	0	1	16.9679	19.8749	26.7106	29.2099	26.4527	15.8139	18.7275	21.8161	31.7154	29.885	12.959	18.6411	22.5664	23.6162	20.6536	17.1099	22.2706
NZ_CP037923.1	WP_000437938.1	yfcD	NUDIX hydrolase YfcD	180	4	3	3	2	3	1	5	4	4	1	5	4	2	6	3	4	3	3	1	1	4	3	6	2	0	0	0	0	8.31907	5.22983	5.12555	0.56854	5.98197	2.27676	5.58838	7.94281	7.61706	0.616743	9.56538	6.01897	0.942072	9.00004	3.57402	4.92714	3.47928
NZ_CP037923.1	WP_000870701.1	yjjG	pyrimidine 5'-nucleotidase	225	4	4	3	5	6	3	3	1	1	3	6	4	4	6	3	4	2	3	5	5	3	1	6	1	0	0	0	0	4.70613	6.21867	3.54996	5.89184	6.13795	3.47994	3.83835	0.896395	0.777021	3.11581	8.38767	4.97097	3.51498	5.78908	3.11221	5.13833	3.30619
NZ_CP037923.1	WP_000857408.1	ymdB	O-acetyl-ADP-ribose deacetylase	177	4	0	2	3	3	3	3	2	3	0	2	2	3	2	5	1	3	2	3	3	2	2	4	3	0	0	0	0	4.80744	0	1.9158	3.88544	2.52004	3.30023	3.17974	1.97799	3.94434	0	2.12456	1.76594	2.93449	1.91645	6.32436	1.10007	3.39155
NC_024996.1	WP_000538708.1	ymgB	biofilm\acid-resistance regulator YmgB\AriR	77	4	2	9	9	6	1	1	8	9	6	2	5	9	13	12	5	3	8	6	8	6	5	6	3	0	0	0	0	8.31461	4.66181	26.9388	20.6382	18.4256	3.50296	1.80658	12.7402	22.1778	14.0986	6.93388	15.1341	27.1939	38.4708	35.8126	15.13	5.81126
NZ_CP037923.1	WP_001276008.1	zapA	cell division protein ZapA	109	4	4	5	7	6	6	9	6	7	4	8	9	14	14	13	9	7	10	8	14	6	3	7	3	2	4	1	3	9.68816	11.9284	5.84136	11.6637	11.664	15.9723	20.3421	11.8577	13.9343	7.29634	19.7273	22.6814	26.8569	24.3444	25.9278	19.896	22.0051
NZ_CP037923.1	WP_005051459.1	ascG	DNA-binding transcriptional regulator AscG	336	3	0	3	2	3	2	3	3	3	4	4	5	7	5	6	2	1	6	5	6	2	3	7	0	0	0	0	0	2.94562	0	1.41107	0.868605	1.63851	2.42009	2.78098	1.36848	1.37996	2.14889	3.1082	3.56925	4.77274	2.79237	3.0523	1.43828	0.575145
NZ_CP037923.1	WP_000432970.1	asnC	transcriptional regulator AsnC	152	3	4	4	4	3	0	0	1	1	1	2	4	2	4	2	0	0	3	2	2	1	1	0	0	0	0	0	0	3.83605	5.32641	2.91995	3.93331	3.00108	0	0	0.937643	0.969698	1.03687	2.19634	4.60786	1.67363	3.2754	1.82835	0	0
NZ_CP037923.1	WP_000013942.1	bisC	biotin sulfoxide reductase	777	3	0	1	0	2	2	5	3	2	2	2	2	3	2	0	0	0	3	0	1	1	4	5	3	0	0	0	0	1.17898	0	0.202968	0	0.693456	0.81289	1.85033	0.650687	0.623269	0.638603	0.652288	0.729953	0.431283	0.587784	0	0	0
NZ_CP037923.1	WP_000770943.1	cusR	copper response regulator transcription factor CusR	227	3	5	3	4	3	3	6	5	6	5	0	4	3	4	2	5	4	2	3	4	5	6	5	5	0	0	0	0	3.24062	4.17708	1.4285	2.19484	1.47034	2.48632	5.58848	2.67311	4.62748	2.82213	0	2.88231	1.47626	2.03329	1.41278	2.91354	3.00273
NZ_CP037923.1	WP_000776246.1	cysB	HTH-type transcriptional regulator CysB	324	3	6	7	5	9	1	7	4	6	1	6	16	11	11	11	5	9	11	9	6	2	6	0	1	0	0	0	0	2.60713	8.03673	5.90271	3.57195	6.28951	0.553283	4.74605	2.43756	4.02118	0.426864	4.46104	12.339	6.40122	7.53791	6.58965	4.9431	11.5861
NZ_CP037923.1	WP_001217754.1	dinI	DNA damage-inducible protein I	81	3	0	2	2	0	2	2	1	2	2	3	1	2	3	2	2	1	3	2	1	3	3	4	0	0	0	0	0	10.9975	0	6.15256	5.82514	0	7.55461	8.6007	3.06808	4.85291	5.38726	11.4606	4.17196	5.21904	9.28051	6.83001	9.12348	5.08806
NZ_CP037923.1	WP_000531927.1	fadI	acetyl-CoA C-acyltransferase FadI	436	3	2	1	1	1	2	3	0	2	0	3	3	4	4	5	0	2	3	2	2	2	0	2	1	0	0	0	0	1.32549	1.0594	0.7764	0.613863	0.501882	1.42077	2.02783	0	1.29	0	1.45727	2.13832	1.33141	2.03479	2.17723	0	1.12792
NZ_CP037923.1	WP_000622418.1	frr	ribosome recycling factor	185	3	2	3	5	4	4	5	5	7	5	2	2	3	4	4	4	4	3	2	4	5	5	8	6	3	0	4	3	4.41232	2.90454	2.91995	4.91955	3.76032	4.56946	7.18496	5.00115	7.64559	6.13172	1.82769	1.9965	2.89172	3.64669	3.73657	4.50843	5.77249
NZ_CP037923.1	WP_001265432.1	galE	UDP-glucose 4-epimerase GalE	338	3	1	1	2	2	0	0	1	4	2	2	3	4	4	4	1	0	4	5	5	4	2	3	3	0	0	0	0	1.71116	0.608501	0.439753	0.941978	0.420024	0	0	0.369168	2.19956	1.5883	0.94091	1.01019	1.38545	1.82854	1.63535	0.598449	0
NZ_CP037923.1	WP_000191508.1	galT	galactose-1-phosphate uridylyltransferase	348	3	5	2	4	3	5	3	2	1	3	4	2	3	4	2	3	3	3	2	3	4	4	3	4	0	0	0	0	1.60233	2.95018	0.857153	0.842047	1.22071	2.51424	1.65416	0.873281	0.420256	1.88857	1.90833	1.13855	1.2136	1.56282	0.836541	1.54406	1.83305
NZ_CP037923.1	WP_001168544.1	glyQ	glycine--tRNA ligase subunit alpha	303	3	10	11	12	14	8	6	9	10	9	7	9	15	12	13	7	10	11	11	10	9	9	5	6	0	0	0	0	2.63116	9.23095	7.04378	8.84092	9.20926	6.03821	5.34378	3.92754	6.20261	6.12033	6.86358	8.87604	9.4789	6.52135	10.125	6.29476	10.5209
NZ_CP037923.1	WP_000671585.1	gsk	inosine\guanosine kinase	434	3	2	4	4	6	0	1	1	3	2	10	9	9	10	11	2	2	1	2	4	1	0	0	0	0	0	0	0	1.49128	0.875195	1.51647	2.1249	3.67198	0	0.687883	0.412313	1.34027	0.802997	7.23582	6.53849	4.95393	5.91831	6.07066	1.22321	1.11133
NZ_CP037923.1	WP_005052874.1	hemC	hydroxymethylbilane synthase	313	3	3	5	3	3	5	3	2	6	4	5	3	6	1	3	5	1	4	7	7	5	2	6	0	0	0	0	0	3.44917	2.44831	3.27887	1.25466	1.62636	4.96487	2.73908	1.33558	4.24235	2.27815	3.1854	2.20227	4.55128	0.450718	1.43047	4.74753	1.12526
NZ_CP037923.1	WP_005077766.1	HP (HTH-like)	HTH-type transcriptional regulator	96	3	4	7	5	5	3	4	7	7	7	2	3	5	5	5	3	2	5	4	5	4	2	3	4	0	2	0	1	7.81897	12.232	11.342	8.90654	8.58815	7.29637	11.2865	13.6017	11.7203	13.5571	4.05364	7.1347	8.25752	8.35501	8.83729	8.78281	5.11117
NZ_CP037923.1	WP_001043542.1	hupB	DNA-binding protein HU-beta	90	3	4	5	5	3	6	6	4	4	4	7	7	10	8	7	5	7	8	12	14	6	6	5	7	2	6	2	3	6.05381	12.3818	9.02858	13.4834	5.01614	12.8329	13.8089	8.85891	6.64116	2.86387	16.8689	18.4059	15.4488	14.7629	11.126	9.93161	20.9538
NC_024996.1	WP_000389732.1	ipgE	type III secretion system chaperone IpgE	120	3	5	9	5	4	3	2	3	6	5	11	8	12	22	7	7	5	7	6	10	4	0	5	0	2	0	0	0	6.36306	12.1452	12.7226	8.34955	7.11548	6.29963	2.85931	5.19533	8.21973	8.17485	20.9264	18.1493	18.0736	35.9108	11.6548	15.5036	12.2384
NZ_CP037923.1	WP_001219242.1	ispF	2-C-methyl-D-erythritol 2,4-cyclodiphosphate synthase	159	3	3	4	3	5	1	4	5	4	3	2	2	3	2	2	2	0	3	4	2	2	0	1	0	0	0	0	0	6.29649	6.61889	6.70455	5.66681	6.75196	2.52988	9.9188	9.74091	7.80724	5.53815	4.60379	4.97058	4.11847	3.80484	3.87119	4.45477	0
NZ_CP037923.1	WP_000586964.1	lldD	quinone-dependent L-lactate dehydrogenase	396	3	4	3	2	3	2	6	8	7	3	4	4	6	6	12	6	2	9	12	9	4	4	5	3	0	0	0	0	1.77777	2.03922	1.59883	1.26213	2.09877	1.24022	2.95341	4.55996	4.53441	1.63722	2.61197	1.72505	3.08739	2.89029	5.02539	2.64726	1.33492
NZ_CP037923.1	WP_024260225.1	lpcA	D-sedoheptulose 7-phosphate isomerase	192	3	4	4	6	4	0	4	2	1	1	3	3	5	5	4	1	4	3	4	4	0	2	2	0	0	0	0	0	3.89988	5.23495	4.7128	6.06151	4.98682	0	5.8228	2.60234	0.710893	0.81749	3.35417	4.0248	5.31321	5.53138	3.99581	0.986395	4.61468
NZ_CP037923.1	WP_000907013.1	malT	HTH-type transcriptional regulator MalT	901	3	0	0	2	1	0	0	0	0	0	4	2	4	5	4	4	2	1	4	6	0	0	3	0	0	0	0	0	1.17542	0	0	0.507274	0.167636	0	0	0	0	0	1.01913	0.86129	0.692681	0.96416	0.911869	1.06582	0.423731
NZ_CP037923.1	WP_001018196.1	map	type I methionyl aminopeptidase	264	3	2	8	4	7	4	5	4	6	4	4	6	8	7	4	4	2	3	6	5	3	5	3	1	2	0	0	0	3.90974	4.22271	6.72401	3.62999	7.81946	5.02373	6.21499	2.13457	5.01885	4.58188	5.97754	8.51218	6.72677	6.32127	5.17702	5.85084	2.78765
NZ_CP037923.1	WP_000163771.1	mipA	scaffolding protein MipA	248	3	5	4	6	4	3	7	5	3	5	2	4	10	3	1	6	2	5	6	2	3	3	3	1	0	1	0	1	2.07967	5.21957	2.17473	5.55759	3.85148	2.19707	7.51012	4.23445	2.86689	3.90713	1.56377	3.14626	8.01455	2.87976	0.824429	2.91651	2.24081
NZ_CP037923.1	WP_001325918.1	mtfA	DgsA anti-repressor MtfA	265	3	2	2	4	4	3	2	4	5	3	3	0	4	2	2	2	0	4	3	3	7	2	6	2	0	0	0	0	2.91297	0.787407	1.29917	2.93546	2.96362	3.01863	1.30444	3.18062	2.42515	2.79141	2.95736	0	2.8454	1.85472	1.09731	1.09674	0
NZ_CP037923.1	WP_000785136.1	murE	UDP-N-acetylmuramoyl-L-alanyl-D-glutamate--2,6-diaminopimelate ligase	495	3	3	5	6	7	9	7	4	6	6	6	4	8	7	6	3	0	5	6	5	5	1	7	2	0	0	0	0	1.79628	1.87121	2.07766	3.10423	2.77692	4.60351	4.80653	2.02327	2.61058	3.6821	3.37784	1.68481	4.04572	2.74145	2.64929	1.20313	0
NZ_CP037923.1	WP_001175640.1	murQ	N-acetylmuramic acid 6-phosphate etherase	298	3	4	8	3	4	5	2	6	6	4	6	4	4	4	7	3	1	5	1	4	4	4	4	1	0	0	0	0	2.8355	2.97168	4.98564	1.65941	3.10735	4.6606	1.97288	4.16885	4.66833	2.58455	4.42605	3.43866	2.83464	2.85815	4.76504	2.57657	0.916796
NC_024996.1;NC_024996.1;NC_024996.1;NC_024996.1;NZ_CP037923.1;NZ_CP037923.1	WP_000957853.1;WP_000957853.1;WP_000957853.1;WP_000957853.1;WP_000957853.1;WP_000957853.1	N/A	hypothetical protein	62	3	4	7	6	6	4	3	9	10	13	4	4	6	4	6	4	4	7	8	9	4	4	3	4	0	0	0	0	12.4784	17.7175	18.6856	15.1948	16.8257	16.6986	13.1037	23.8008	24.4244	32.8511	15.5237	15.414	13.9225	6.52339	16.0125	16.2952	18.4291
NZ_CP037923.1	WP_001300891.1	N/A	zinc ribbon domain-containing protein YjdM	111	3	3	4	4	5	3	1	5	4	5	2	3	3	3	3	4	2	4	6	3	3	5	4	3	0	0	0	0	5.84874	6.08092	7.67475	7.52078	7.45365	6.75153	2.19333	9.26637	7.18261	8.16033	4.28593	7.11954	6.16253	4.70904	5.12016	8.07098	6.6469
NZ_CP037923.1	WP_000091466.1	N/A	transcriptional regulator	240	3	3	2	1	3	5	3	2	2	3	2	4	3	5	3	5	7	3	4	5	3	2	6	1	0	0	0	0	4.79808	5.04292	2.97621	1.42752	4.46692	7.2967	4.6895	2.31409	1.74809	3.7056	2.71162	5.73272	2.84234	3.2847	3.02832	5.97619	10.2012
NZ_CP037923.1	WP_000687749.1	N/A	nucleoside\nucleotide kinase family protein	237	3	2	3	3	4	1	1	3	3	4	2	2	5	4	7	4	2	8	6	7	3	2	2	3	0	0	0	0	2.8859	2.2385	2.01971	2.33723	3.02272	0.762495	0.848045	2.76159	2.0884	3.06579	1.49227	2.1177	3.37082	3.33817	6.75529	3.79729	2.60394
NC_024996.1	H6S51	N/A	IS3 family transposase	198	3	3	0	0	1	4	0	2	3	4	3	2	4	4	5	5	4	2	2	4	6	1	7	3	0	0	0	0	3.36904	2.28518	0	0	0.821383	3.30258	0	1.50513	2.68449	3.71846	2.4483	1.38929	2.26677	3.15593	5.7968	5.36893	4.89423
NZ_CP037923.1	WP_000138745.1	N/A	YcjF family protein	353	3	0	2	0	2	1	1	1	1	0	0	0	1	4	3	0	2	5	2	3	1	3	3	3	0	0	0	0	1.94824	0	1.24092	0	0.910742	1.03192	0.969917	0.531146	0.470796	0	0	0	0.465359	2.16187	1.9605	0	1.7045
NZ_CP037923.1	WP_000999840.1	N/A	hypothetical protein	347	3	2	3	3	2	2	2	2	2	3	3	2	2	3	2	2	3	2	2	1	3	3	3	2	0	0	0	0	1.48784	1.06073	1.21652	1.24493	0.805258	1.01087	0.865169	0.892064	0.805154	1.34977	1.33506	0.894696	0.814098	1.17689	0.852932	1.01996	1.66394
NZ_CP037923.1	WP_000615492.1	N/A	site-specific integrase	534	3	2	1	3	1	2	0	0	1	1	15	8	12	14	8	10	8	10	6	9	2	1	4	1	0	0	0	0	1.6412	0.705517	0.290165	0.726408	0.280639	1.15438	0	0	0.281677	0.307184	9.21896	5.51084	3.13198	4.3347	2.91184	6.1313	4.14277
NZ_CP037923.1	WP_001280643.1	N/A	putative adenosine monophosphate-protein transferase Fic	200	3	0	5	2	4	3	3	4	5	4	0	0	3	1	1	0	0	3	1	0	3	2	5	0	0	0	0	0	5.45606	0	4.51694	1.72714	4.91479	5.99172	6.36955	5.09977	5.68803	5.38915	0	0	2.55596	1.09183	0.888613	0	0
NZ_CP037923.1	WP_000235501.1	N/A	quinone oxidoreductase	327	3	3	2	0	0	2	3	0	2	2	4	3	2	2	2	4	2	3	4	3	5	4	7	1	0	0	0	0	4.00548	3.63592	2.47952	0	0	3.02134	3.34914	0	2.34679	2.42427	3.43637	3.44125	2.13773	1.61291	2.34967	4.55266	2.27393
NZ_CP037923.1	WP_000719101.1	N/A	DeoR\GlpR family DNA-binding transcription regulator	252	3	3	1	4	1	2	4	2	2	4	2	3	3	2	1	2	4	3	5	4	3	7	6	3	0	0	0	0	3.69058	1.45497	1.03526	3.48583	1.04851	1.92784	5.13837	1.65229	1.70011	3.8738	2.36558	3.7889	2.28137	1.61043	0.854374	3.0261	6.76006
NZ_CP037923.1	WP_001008046.1	N/A	YjeJ family protein	289	3	2	3	3	4	0	2	4	2	3	2	3	3	6	5	1	0	7	6	4	1	0	2	0	0	0	0	0	2.71523	1.93904	1.94141	2.31517	3.44467	0	1.39151	3.40626	1.82289	1.44733	1.54886	2.18028	2.05492	4.24366	3.52717	0.689017	0
NZ_CP037923.1	WP_000527766.1	N/A	mannitol dehydrogenase family protein	486	3	0	0	2	0	1	0	0	0	0	2	1	3	6	4	3	0	0	0	0	1	0	2	0	0	0	0	0	1.96477	0	0	0.618625	0	0.908851	0	0	0	0	1.41526	0.444864	1.13258	2.28099	2.09079	1.89337	0
NZ_CP037923.1	WP_000004910.1	N/A	hydrogenase expression\formation protein	285	3	4	0	0	3	2	2	0	0	0	3	3	3	2	1	0	1	1	2	1	3	1	3	2	0	0	0	0	1.92642	3.07212	0	0	2.71418	1.82663	1.79625	0	0	0	2.91145	3.14382	2.89739	1.37847	0.619878	0	0.805036
NZ_CP037923.1	WP_000716957.1	N/A	FAD-NAD(P)-binding protein	534	3	4	2	2	3	2	1	1	3	2	3	3	6	8	9	2	3	6	7	8	1	2	2	3	0	0	0	0	1.14709	1.19442	0.80821	0.84032	0.889089	0.761909	0.383358	0.344595	1.10306	0.896721	1.04998	1.4244	1.71068	2.15449	3.01367	0.976099	1.64896
NZ_CP037923.1	WP_005046798.1	narP	nitrate\nitrite response regulator protein NarP	215	3	3	3	3	2	2	2	5	2	3	2	3	2	3	2	3	3	5	5	5	3	3	3	2	0	0	0	0	3.13366	5.11414	2.18236	3.40181	1.59345	2.20874	2.09743	5.90925	1.74373	1.85657	3.3802	3.87742	2.61563	3.71767	1.88628	4.62403	5.18746
NZ_CP037923.1	WP_000099818.1	odhB	2-oxoglutarate dehydrogenase complex dihydrolipoyllysine-residue succinyltransferase	405	3	4	2	6	4	4	3	6	8	4	3	6	6	8	7	3	4	4	5	8	7	6	8	9	0	0	0	0	1.79838	2.64463	0.927201	2.22819	1.9857	2.0905	2.0203	2.88939	3.41281	1.47842	1.40429	3.43535	2.20382	3.7949	3.78201	1.39153	3.30131
NC_024996.1	WP_001046939.1	ospB	type 3 secretion system effector OspB	288	3	4	4	8	7	1	6	3	5	1	28	39	42	45	45	28	22	41	38	35	0	0	0	0	2	3	4	10	2.54025	4.07592	1.89301	5.57518	4.26294	0.68092	7.38468	2.4139	2.90085	0.499361	28.8364	41.7907	30.1597	34.7358	35.6196	29.1073	23.489
NC_024996.1	WP_010921709.1	ospI	type III secretion system effector OspI	212	3	1	3	2	4	4	1	2	4	4	3	4	2	2	3	1	3	1	1	2	3	2	3	3	0	0	0	0	5.47107	2.3639	4.467	2.27912	5.84533	6.66897	2.03304	2.74091	3.62473	6.79356	3.5011	5.16227	2.09659	2.48921	3.47055	1.55814	5.20112
NZ_CP037923.1	WP_000111043.1	pflA	pyruvate formate lyase 1-activating protein	246	3	2	7	2	6	2	3	4	7	4	0	4	6	3	7	0	0	5	4	2	4	5	3	0	0	0	0	0	3.50342	4.80973	6.4905	3.18141	5.92495	1.98354	3.93484	4.82273	5.60492	4.48675	0	4.13357	6.70851	3.53928	7.02072	0	0
NZ_CP037923.1	WP_000200123.1	pheA	bifunctional chorismate mutase\prephenate dehydratase	386	3	0	0	0	0	0	0	0	0	0	9	4	5	8	4	3	3	5	4	4	1	1	2	1	0	0	0	0	1.06173	0	0	0	0	0	0	0	0	0	3.42538	1.85284	2.54274	3.75327	2.20414	1.16012	1.46241
NZ_CP037923.1	WP_001292479.1	psuG	pseudouridine-5'-phosphate glycosidase	312	3	3	2	1	2	8	0	3	3	5	3	0	1	2	0	0	0	2	0	2	6	3	3	0	0	0	0	0	2.27457	2.65149	1.0884	0.458378	0.992031	5.27424	0	1.55321	1.43445	3.30533	2.17156	0	0.409592	1.04107	0	0	0
NZ_CP037923.1	WP_005105350.1	puuA	glutamate-putrescine ligase	472	3	4	6	7	4	6	3	2	4	0	5	4	3	2	2	3	3	2	4	3	5	4	6	4	0	0	0	0	0.899688	2.97	2.29318	3.16881	1.71371	3.90165	1.97858	0.767331	1.1807	0	2.30128	2.66915	0.933783	0.723065	0.974393	1.92314	2.13617
NZ_CP037923.1	WP_001221509.1	qseB	two-component system response regulator QseB	219	3	2	1	1	1	2	0	0	2	0	4	2	1	1	0	2	2	2	1	2	2	1	1	1	0	0	0	0	2.40867	1.89613	0.471045	0.426331	0.467065	1.75064	0	0	1.35298	0	2.83826	1.78037	0.484114	0.471647	0	1.59512	1.94109
NZ_CP037923.1	WP_000149171.1	rbbA	ribosome-associated ATPase\putative transporter RbbA	911	3	6	3	5	2	1	3	2	2	3	4	10	5	8	5	4	4	5	4	6	4	3	4	3	0	0	0	0	0.708383	1.8597	0.404714	0.80145	0.271615	0.180787	0.820747	0.302524	0.30035	0.561235	0.848656	2.59975	0.791831	1.47885	0.914119	0.615311	1.18039
NZ_CP037923.1	WP_001061917.1	rcsB	response regulator transcription factor RcsB	216	3	2	5	5	4	4	4	5	6	4	6	5	4	9	5	8	4	9	10	11	3	4	4	3	0	0	0	0	1.79583	2.06807	4.68302	4.39573	3.36882	4.9975	4.69975	4.0523	7.51374	3.63529	5.46634	3.37919	2.96396	8.81015	6.95848	10.1861	5.01906
NZ_CP037923.1	WP_000587750.1	rfaD	ADP-glyceromanno-heptose 6-epimerase	310	3	4	2	2	2	2	2	3	3	6	0	2	2	2	2	3	4	3	3	2	5	3	5	4	0	0	0	0	1.3301	2.95273	0.947413	1.01735	0.989611	1.1331	1.13752	1.7155	1.7041	3.7942	0	1.26819	0.924251	0.933985	1.23882	1.70969	3.87438
NZ_CP037923.1	WP_001282281.1	rnt	ribonuclease T	215	3	5	5	6	4	2	3	4	4	4	1	3	8	6	7	4	3	5	2	4	3	2	3	1	0	0	0	0	4.89456	9.0837	7.07093	6.84552	5.96193	2.70225	5.76853	4.92654	6.04889	4.27468	0.853308	4.86804	9.21488	6.81519	9.86181	6.43781	5.64711
NZ_CP037923.1	WP_000613955.1	rplN	50S ribosomal protein L14	123	3	3	5	4	4	2	3	5	4	4	3	4	9	11	7	3	3	10	10	7	4	4	3	3	3	2	4	4	4.12474	5.96052	7.54248	7.15662	6.9809	3.10593	5.28813	8.42305	5.37037	7.08893	5.17849	9.46746	13.1821	14.8993	14.0482	5.1837	8.02389
NZ_CP037923.1	WP_000290727.1	rpmF	50S ribosomal protein L32	57	3	2	2	2	3	1	2	3	1	3	4	5	1	2	1	4	2	0	0	1	6	2	8	4	4	0	2	0	12.1332	5.48933	8.72302	7.32775	10.708	2.48614	4.49767	11.7939	5.1184	13.9353	18.0599	23.3993	5.48651	9.5257	6.11354	14.1503	5.96716
NZ_CP037923.1	WP_000135224.1	rpsD	30S ribosomal protein S4	206	3	3	7	9	6	5	4	6	4	6	1	3	7	9	7	4	2	8	8	7	4	3	5	2	1	0	3	3	3.32448	3.52005	5.72627	6.77769	4.96012	4.54359	4.38031	5.35039	3.75644	6.09085	0.725547	3.19216	6.16951	6.84647	6.4049	4.44304	2.55504
NZ_CP037923.1	WP_001138043.1	rpsG	30S ribosomal protein S7	156	3	4	3	2	2	5	6	2	2	4	14	14	11	11	8	14	11	17	19	19	4	5	5	1	3	3	0	2	6.23483	8.68824	4.22741	2.63656	2.74044	7.41126	9.67674	2.55781	2.565	6.83082	24.2601	25.3614	14.8221	12.9048	13.1667	27.5935	22.3614
NZ_CP037923.1	WP_001195824.1	sixA	phosphohistidine phosphatase SixA	161	3	2	8	11	9	3	3	8	7	7	3	3	8	9	7	2	3	7	8	8	1	3	3	3	2	0	0	0	3.03737	2.51574	14.8499	19.3183	16.1592	2.919	2.78291	13.4588	11.0341	14.5031	2.10116	3.03791	12.42	16.9864	12.688	2.18696	3.74092
NZ_CP037923.1	EKN05	speC	ornithine decarboxylase	708	3	1	3	2	6	2	2	2	2	2	12	10	9	6	8	1	5	2	3	2	4	1	5	2	0	1	0	0	1.71931	0.389877	0.942177	0.51942	1.58622	0.710412	1.10121	0.440796	0.621711	0.477726	4.45674	3.70132	2.86632	2.01243	2.05367	0.56838	1.559
NZ_CP037923.1	WP_000366129.1	sspB	ClpXP protease specificity-enhancing factor	165	3	4	3	4	5	5	4	5	5	4	2	4	4	3	4	5	3	5	4	5	4	4	4	3	0	0	0	0	3.94415	5.50499	3.10566	4.13672	4.39469	7.66268	6.04127	5.12379	4.74733	4.02235	2.56674	5.33595	3.90886	2.94648	4.35116	6.49865	4.65678
NZ_CP037923.1	WP_000907986.1	sufD	Fe-S cluster assembly protein SufD	423	3	2	0	0	3	1	0	0	0	0	2	0	10	9	3	0	1	0	0	0	0	0	0	1	0	0	0	0	1.99292	1.00905	0	0	1.5728	0.430467	0	0	0	0	1.2471	0	4.27847	3.26419	1.10146	0	0.539821
NZ_CP037923.1	WP_000084387.1	tpx	thiol peroxidase	168	3	3	6	4	3	6	7	4	3	4	5	3	7	6	5	4	3	4	7	7	7	4	7	4	1	2	0	3	6.50723	3.01326	8.26795	3.94868	3.10448	10.1314	13.4328	5.44842	3.82659	4.17385	7.87075	2.80538	10.1952	7.62381	4.47527	6.33864	7.13909
NZ_CP037923.1	WP_001192222.1	ubiI	FAD-dependent 2-octaprenylphenol hydroxylase	400	3	0	2	2	2	3	1	3	3	3	2	2	2	2	2	5	3	7	8	6	3	4	5	2	0	0	0	0	1.34338	0	0.638677	0.655439	0.602754	1.42502	0.422192	1.26033	1.05711	1.08295	1.05173	0.987655	0.635615	0.61584	0.819816	2.20346	1.44343
NZ_CP037923.1	WP_000190288.1	ybcJ	ribosome-associated protein YbcJ	70	3	4	13	17	15	4	4	16	15	19	3	2	22	20	23	4	6	21	25	23	5	5	6	6	2	3	0	0	8.3759	12.4103	21.5775	29.1589	23.9169	10.8526	9.68899	28.8939	25.8905	31.8565	7.60699	4.34579	32.5996	30.0543	37.2592	11.195	15.5115
NZ_CP037923.1	WP_001297679.1	ycgL	YcgL domain-containing protein	97	3	2	7	6	8	4	4	8	7	6	5	3	5	5	5	2	3	7	7	7	3	6	7	7	0	0	0	0	8.72548	6.80738	10.875	10.8129	13.6592	12.9369	9.79213	16.7404	12.7464	13.5714	8.72077	6.45087	9.13768	8.16649	10.3739	3.03758	11.9327
NZ_CP037923.1	WP_000569352.1	yehX	glycine betaine ABC transporter ATP binding protein YehX	308	3	4	8	7	5	0	0	1	0	3	5	1	9	10	9	0	5	7	4	7	0	1	1	1	0	0	0	0	3.0773	3.45526	6.78031	5.24117	4.08995	0	0	0.395505	0	1.14104	4.2096	0.665038	5.57462	6.72635	6.66069	0	5.27827
NZ_CP037923.1	WP_000198825.1	yeiR	zinc-binding GTPase YeiR	328	3	3	3	2	5	3	2	3	3	3	2	2	5	4	3	0	2	4	6	5	2	2	2	3	0	0	0	0	1.9598	2.10007	1.41989	0.937724	2.78622	2.26819	0.881762	1.87762	1.52207	1.60956	1.407	0.919405	3.05994	1.98686	1.75795	0	1.69788
NZ_CP037923.1	WP_000955028.1	yfdV	transporter YfdV	314	3	1	8	5	9	0	4	10	11	6	2	5	11	9	5	0	2	9	8	12	2	3	3	2	0	0	0	0	2.0768	0.546068	4.60554	2.56221	5.85295	0	2.99795	5.56217	7.85507	4.52833	1.43057	3.81328	7.43942	6.00775	2.25996	0	1.67075
NZ_CP037923.1	WP_000018747.1	yghA	NADP(+)-dependent aldehyde reductase	294	3	7	9	9	7	5	7	10	7	7	9	10	10	11	11	7	7	8	11	11	11	9	8	6	1	0	0	0	2.24329	7.59296	7.12329	7.49838	6.69466	5.14972	4.87164	8.11824	6.32871	6.95427	8.64049	8.85942	8.12701	9.24516	8.68384	6.46914	7.71923
NZ_CP037923.1	WP_005048789.1	yodD	peroxide\acid resistance protein YodD	75	3	0	0	0	0	4	1	1	0	1	0	1	0	0	0	1	0	0	0	0	3	2	3	1	0	0	0	0	11.5603	0	0	0	0	12.7873	3.9766	2.48332	0	1.65276	0	3.80822	0	0	0	3.87057	0
NZ_CP037923.1	WP_000809774.1	arcB	aerobic respiration two-component sensor histidine kinase ArcB	778	2	0	0	0	0	1	2	0	0	0	0	0	2	4	0	0	0	0	1	1	1	2	0	2	0	0	0	0	0.382957	0	0	0	0	0.246584	0.431791	0	0	0	0	0	0.541714	0.322621	0	0	0
NZ_CP037923.1	WP_000445222.1	aroA	3-phosphoshikimate 1-carboxyvinyltransferase	427	2	1	2	2	1	2	1	1	0	1	0	0	6	5	1	0	1	2	3	1	0	1	1	1	0	0	0	0	1.889	0.580172	0.870768	0.879223	0.582241	0.943513	0.516925	0.553022	0	0.535967	0	0	2.58554	2.5174	0.610458	0	0.48756
NZ_CP037923.1	WP_000918473.1	aroC	chorismate synthase	361	2	4	14	1	1	2	2	1	2	1	2	4	4	4	2	1	6	2	1	1	2	3	2	3	0	0	0	0	1.02438	2.32781	5.02441	0.404557	0.415693	1.57375	0.895923	0.435203	1.18169	0.46459	1.28588	2.37735	3.10879	0.932078	0.978758	0.569769	5.49534
NZ_CP037923.1	WP_000144361.1	avtA	valine--pyruvate transaminase	417	2	1	2	2	1	1	2	0	0	1	1	2	4	4	3	1	1	3	2	4	2	2	1	3	0	0	0	0	0.970459	0.484996	0.983725	1.201	0.326766	0.386231	0.868959	0	0	0.324323	0.423349	1.26646	3.2057	2.82698	1.78443	0.420107	0.359733
NZ_CP037923.1	WP_001159106.1	betA	choline dehydrogenase	556	2	0	5	7	6	2	0	5	4	2	7	1	6	5	6	2	0	5	6	3	1	1	2	1	0	0	0	0	1.28489	0	1.90291	2.38723	2.18915	0.575004	0	2.31872	1.10668	0.644305	2.79087	0.38112	1.5409	1.53693	1.77496	0.712489	0
NZ_CP037923.1	WP_000973448.1	bolA	transcriptional regulator BolA	105	2	1	1	1	1	2	1	2	1	2	0	0	1	0	1	1	1	1	2	3	3	4	2	3	0	0	0	0	4.80122	2.37845	1.64835	1.68384	1.63584	5.07351	1.71103	3.30866	1.63589	3.76924	0	0	1.63299	0	1.59701	1.89901	2.22031
NZ_CP037923.1	WP_000349935.1	caiB	L-carnitine CoA-transferase	405	2	2	3	0	1	1	0	0	1	0	3	4	1	1	2	1	3	1	3	2	2	0	2	1	0	0	0	0	0.892601	0.847934	1.01953	0	0.367206	0.502607	0	0	0.328439	0	1.89613	2.10519	0.301155	0.90109	0.698433	0.508926	1.68334
NZ_CP037923.1	WP_001278905.1	cobO	cob(I)yrinic acid a,c-diamide adenosyltransferase	196	2	1	0	0	0	1	1	0	0	1	2	1	1	1	1	1	1	1	2	3	1	2	2	2	0	0	0	0	1.66413	1.12208	0	0	0	0.807339	0.920494	0	0	0.674399	1.6491	0.789132	0.604069	0.571831	0.665309	0.895549	1.14717
NZ_CP037923.1	WP_000372392.1	cysD	sulfate adenylyltransferase subunit CysD	302	2	0	0	1	1	0	1	1	3	2	1	2	2	3	0	1	0	2	3	2	1	0	2	0	0	0	0	0	1.67111	0	0	0.930141	0.647265	0	0.84442	0.976122	1.76328	1.42292	0.870949	1.55599	1.20817	1.91637	0	0.809198	0
NZ_CP037923.1	WP_005063508.1	cysM	cysteine synthase B	303	2	2	3	2	4	0	3	2	2	0	4	4	3	3	2	2	3	4	5	5	2	2	5	0	0	0	0	0	2.84272	2.80396	2.71218	1.68345	3.18946	0	2.77541	1.22	2.12812	0	4.26413	4.41316	2.11105	2.97745	1.35919	2.97566	3.75853
NZ_CP037923.1	WP_005105684.1	dapA	4-hydroxy-tetrahydrodipicolinate synthase	292	2	1	0	0	0	0	1	0	0	1	0	2	2	2	0	3	3	2	2	2	0	1	0	1	0	0	0	0	1.72671	0.776943	0	0	0	0	0.62691	0	0	0.556454	0	2.10939	1.02532	1.7197	0	2.68694	4.76495
NZ_CP037923.1	WP_001295553.1	deaD	ATP-dependent RNA helicase DeaD	629	2	5	3	4	3	2	5	2	3	5	2	7	7	6	9	0	11	11	13	14	5	9	3	7	0	0	0	0	0.447206	2.21094	1.07952	1.24835	0.858568	0.956439	2.40603	0.525395	0.790558	1.50189	0.865749	2.78706	1.81904	1.86934	3.22852	0	4.07779
NZ_CP037923.1	WP_000753940.1	degP	serine endoprotease DegP	474	2	4	10	6	6	2	1	9	5	4	4	2	5	3	4	2	5	6	3	4	4	4	4	3	8	7	10	8	0.936383	2.39409	4.08309	2.36432	2.09863	1.63427	0.925881	2.81179	2.20684	2.37285	2.72066	1.30758	1.24439	0.911884	1.85889	1.32782	2.53581
NZ_CP037923.1	WP_000477815.1	deoA	thymidine phosphorylase	440	2	3	1	2	1	1	2	1	1	0	8	8	3	6	2	4	1	1	1	1	2	1	1	0	0	0	0	0	1.13224	1.41913	0.302579	0.611477	0.31161	0.336968	1.04648	0.302787	0.289009	0	3.93152	4.23195	1.16509	2.79321	1.20082	1.88781	0.33817
NZ_CP037923.1	WP_000239596.1	ecnB	lipoprotein toxin entericidin B	48	2	1	1	1	1	1	0	1	3	1	1	1	1	1	2	1	2	1	2	1	1	1	1	1	1	1	0	1	10.7906	7.35162	4.51665	4.60379	4.68529	5.87582	0	4.77351	10.1997	5.30929	5.0148	5.65691	4.54682	4.24948	9.30668	5.89205	12.1534
NZ_CP037923.1	WP_000070619.1	elaB	stress response protein ElaB	101	2	2	3	2	1	1	2	0	1	0	3	2	2	1	4	0	1	3	2	3	2	2	2	1	0	0	0	0	5.21561	6.00594	4.71143	3.40132	1.24106	2.9342	4.79969	0	1.25188	0	8.03133	6.04499	2.91863	1.21682	10.0677	0	1.96034
NZ_CP037923.1	WP_000020745.1	era	GTPase Era	301	2	2	3	2	6	5	2	8	4	4	2	7	6	6	5	4	3	6	6	5	8	3	11	5	0	0	0	0	1.30873	1.50225	1.34889	1.18016	2.88244	4.05021	2.0026	5.50681	2.55265	2.65174	2.29625	6.5388	3.05975	2.51377	2.55029	2.8297	2.54951
NZ_CP037923.1	WP_000991376.1	evgA	acid-sensing system DNA-binding response regulator EvgA	204	2	4	2	3	4	3	3	4	2	3	2	5	4	4	2	3	5	4	7	5	4	5	4	5	4	2	3	1	1.88035	4.81	1.32959	3.03326	2.55805	3.18941	3.15606	3.07278	1.52541	2.60136	2.59147	6.49928	3.105	2.65313	1.45832	3.41331	5.79191
NZ_CP037923.1	WP_000288128.1	fabH	beta-ketoacyl-ACP synthase III	317	2	2	5	5	5	3	3	8	6	3	2	2	8	8	6	0	1	8	5	7	2	3	4	2	0	0	0	0	2.24391	2.58916	3.6407	3.42215	3.21845	3.23458	3.07056	6.09197	4.35178	2.03574	2.08137	2.53745	5.58553	5.70571	3.84271	0	1.55535
NZ_CP037923.1	WP_000211225.1	fklB	FKBP-type peptidyl-prolyl cis-trans isomerase	206	2	3	2	2	0	2	4	3	3	0	5	4	3	1	1	4	3	3	6	1	3	2	5	2	1	1	0	1	2.04743	3.70486	1.50389	1.50739	0	1.96177	5.22916	2.93259	2.62249	0	6.02888	4.13843	2.88709	0.67032	0.93294	4.64444	3.97114
NZ_CP037923.1	WP_000020880.1	flgM	flagellar biosynthesis anti-sigma factor FlgM	97	2	3	2	0	2	4	2	2	2	3	2	1	2	1	0	2	3	0	0	2	4	8	5	3	0	0	0	0	3.73731	5.64734	4.36352	0	4.23917	7.54354	3.62705	4.05457	4.61872	5.68821	3.50929	2.0171	3.86151	1.49929	0	3.92663	4.87926
NZ_CP037923.1	WP_000917208.1	ftnA	non-heme ferritin	165	2	5	2	2	4	7	6	1	0	2	3	0	4	1	0	3	2	0	0	0	4	4	4	0	0	0	0	0	4.82789	12.6242	4.7687	4.33666	6.7899	13.5812	12.6966	2.4212	0	4.5409	5.11208	0	5.38171	2.10636	0	3.97872	2.6624
NZ_CP037923.1	WP_000588474.1	ftsA	cell division protein FtsA	420	2	0	5	6	6	1	2	6	7	3	3	4	8	5	5	2	4	7	9	6	4	3	7	2	0	0	0	0	1.558	0	4.29866	4.40754	4.517	0.966536	1.4628	5.2806	4.94366	1.79517	2.45482	3.29407	4.44007	3.82513	5.33292	1.44214	3.53533
NZ_CP037923.1	WP_000569086.1	glnQ	glutamine ABC transporter ATP-binding protein GlnQ	240	2	2	2	3	1	1	1	0	1	2	4	3	5	3	5	2	4	4	2	4	2	2	3	4	1	0	0	0	2.67171	3.16163	1.73778	2.51305	0.872879	1.13438	1.13557	0	0.902035	1.48248	4.30914	4.13295	5.77176	2.87877	4.97546	2.20909	6.23876
NZ_CP037923.1	WP_000857257.1	glpA	anaerobic glycerol-3-phosphate dehydrogenase subunit A	542	2	0	2	4	5	0	0	6	4	8	0	0	2	1	2	0	0	3	5	5	2	1	2	2	0	0	0	0	1.13458	0	0.836366	1.41697	1.56124	0	0	2.02636	1.4443	2.97439	0	0	0.868174	0.612225	0.900351	0	0
NZ_CP037923.1	WP_001250644.1	glpX	class II fructose-bisphosphatase	336	2	0	0	2	0	1	0	0	0	3	4	2	3	0	0	1	0	0	2	0	1	2	2	0	0	0	0	0	1.27803	0	0	0.324405	0	0.641258	0	0	0	1.20378	2.09571	1.1743	1.24209	0	0	0.478954	0
NZ_CP037923.1	EKN05	glsB	glutaminase B	276	2	3	6	7	7	1	2	4	1	2	4	10	13	11	13	4	6	4	6	7	0	0	0	0	0	0	0	0	0.813988	2.37394	3.94767	3.7704	4.57287	0.689305	1.48606	2.07744	0.656357	1.07803	2.95915	8.46175	7.53015	7.96672	10.674	2.86605	5.20838
NZ_CP037923.1	WP_001120567.1	gsiA	glutathione ABC transporter ATP-binding protein GsiA	623	2	1	0	1	2	1	0	2	2	2	5	4	6	7	10	2	3	2	3	2	1	0	1	0	0	0	0	0	0.632756	0.36324	0	0.24018	0.757211	0.290157	0	0.477745	0.462834	0.517646	2.12626	1.35241	1.56371	1.76307	2.38449	0.563818	1.55267
NZ_CP037923.1	WP_000239914.1	hemW	radical SAM family heme chaperone HemW	378	2	0	3	2	3	0	0	3	5	2	1	1	2	2	2	0	0	3	2	3	0	0	0	0	0	0	0	0	1.91686	0	2.28639	1.66433	2.42235	0	0	2.43841	3.02288	1.62604	0.868848	0.805957	1.45902	1.44098	1.73758	0	0
NZ_CP037923.1	WP_005047980.1	hflD	high frequency lysogenization protein HflD	213	2	0	3	4	4	1	0	3	3	2	4	4	5	5	3	2	5	5	7	6	2	0	1	0	0	0	0	0	1.90801	0	1.91163	2.27166	2.85935	1.131	0	2.45991	2.29716	1.48808	2.60709	2.95573	3.38295	3.35017	2.20509	2.18057	4.15667
NZ_CP037923.1	WP_000560266.1	higA	type II toxin-antitoxin system antitoxin HigA	138	2	3	3	2	2	1	2	3	2	2	3	2	3	3	3	3	2	5	3	3	2	3	1	1	0	0	0	0	5.20595	7.20932	5.25375	2.53079	2.54494	2.02237	4.88676	5.80012	4.88784	4.7437	3.42826	2.72536	6.59657	6.5646	5.29822	4.58835	2.81054
NZ_CP037923.1	WP_000586440.1	hisA	1-(5-phosphoribosyl)-5-[(5-phosphoribosylamino)methylideneamino	245	2	4	6	5	7	3	3	5	8	7	2	2	3	5	4	1	3	7	3	3	9	7	10	4	0	0	0	0	1.89995	5.73151	4.53762	5.36975	6.70724	3.16155	3.41331	5.67289	7.57663	7.63276	2.67073	2.37265	3.00004	4.58761	3.91874	1.09209	3.37403
NZ_CP037923.1	WP_000880171.1	hisF	imidazole glycerol phosphate synthase subunit HisF	258	2	5	5	6	5	7	5	7	8	10	0	6	5	4	3	6	8	6	7	5	8	9	10	9	0	0	0	0	1.46352	3.97892	4.26943	4.51649	3.8217	6.8176	4.34585	5.78041	6.20774	8.04512	0	4.42983	3.63042	2.21029	2.62844	5.41589	8.31956
NZ_CP037923.1	WP_001293619.1	hisP	histidine ABC transporter ATP-binding protein HisP	257	2	2	2	1	2	2	2	0	2	1	2	2	4	3	4	1	0	4	2	2	0	0	4	0	0	0	0	0	1.36334	2.33401	1.93088	0.673706	1.86577	2.61033	2.7321	0	1.99154	0.669121	2.03856	2.59169	3.0709	1.61833	3.21456	1.35987	0
NZ_CP037923.1	EKN05	hmpA	NO-inducible flavohemoprotein	383	2	0	1	0	1	2	1	0	0	0	2	3	1	3	1	2	1	0	1	2	2	1	3	0	0	0	0	0	0.999659	0	0.342901	0	0.355795	1.73384	0.975817	0	0	0	1.45116	2.3835	0.573272	1.40034	0.40981	1.2846	0.600188
NZ_CP037923.1	WP_000459756.1	hpaH	2-oxo-hepta-3-ene-1,7-dioic acid hydratase	267	2	0	0	1	1	2	3	2	2	2	2	2	0	0	2	0	0	2	0	3	4	0	2	0	0	0	0	0	2.87065	0	0	1.32238	1.21339	2.97904	3.44296	2.08693	1.59069	2.41192	2.72754	2.64694	0	0	1.54063	0	0
NZ_CP037923.1	WP_005052722.1	hslO	Hsp33 family molecular chaperone HslO	289	2	0	2	2	4	2	3	2	3	6	0	0	0	2	1	0	0	2	2	2	2	2	0	0	0	0	0	0	2.79473	0	1.92994	2.55315	4.01911	1.47691	2.26045	2.13719	3.49791	4.69905	0	0	0	1.80085	1.0695	0	0
NZ_CP037923.1	WP_001192802.1	idi	isopentenyl-diphosphate Delta-isomerase	182	2	2	5	3	6	4	2	5	5	5	1	2	4	2	5	3	4	3	3	1	4	5	5	2	0	0	0	0	3.69616	5.44346	5.94442	3.78382	8.70632	6.41452	4.92354	6.95705	6.60515	7.0694	2.46749	4.44979	5.68776	2.22129	6.81348	6.62041	8.80833
NZ_CP037923.1	WP_001127394.1	ilvD	dihydroxy-acid dehydratase	616	2	0	1	2	3	2	0	3	2	3	3	4	2	2	3	1	4	3	2	2	5	7	2	5	0	0	0	0	0.896907	0	0.252114	0.498113	0.766631	0.936955	0	0.788333	0.460481	0.764692	1.32882	1.56923	0.529623	0.577199	0.795961	0.257655	1.64385
NZ_CP037923.1	WP_000871291.1	iraM	anti-adapter protein IraM	111	2	4	6	5	7	2	2	3	4	5	2	2	10	8	6	3	3	6	7	7	3	3	2	0	0	0	0	0	3.48301	8.78468	8.76738	7.52846	11.0978	3.30485	3.17629	2.19953	5.1906	5.82228	3.44389	5.51752	16.7763	14.6559	12.0785	6.05589	6.16724
NZ_CP037923.1	WP_001047336.1	ispB	octaprenyl diphosphate synthase	323	2	0	2	4	3	5	2	3	3	1	2	1	3	3	4	1	0	1	2	4	0	0	1	0	0	0	0	0	0.996702	0	0.828626	2.92712	3.1607	3.4914	0.698038	1.81055	1.43969	0.510861	0.735742	0.585212	1.85915	1.27289	1.49119	0.583803	0
NZ_CP037923.1	WP_000762218.1	ldhA	D-lactate dehydrogenase	329	2	2	5	3	2	2	0	2	3	4	1	1	3	2	2	2	2	3	2	2	4	3	4	1	0	0	0	0	0.918502	1.5843	2.37871	2.32213	1.27754	0.881097	0	1.85358	2.24115	2.58549	0.344231	0.386603	2.02551	1.14622	1.24531	0.900674	1.54935
NZ_CP037923.1	WP_000817104.1	ldtE	L,D-transpeptidase LdtE	334	2	0	2	2	1	0	0	0	1	3	0	0	1	0	0	0	0	1	2	0	1	0	7	0	0	0	0	0	1.59574	0	1.27472	2.06409	0.339521	0	0	0	0.354732	2.36754	0	0	0.317658	0	0	0	0
NZ_CP037923.1	WP_000081894.1	malP	maltodextrin phosphorylase	797	2	2	1	1	5	0	0	0	0	0	9	9	7	13	5	5	3	9	12	13	1	5	2	0	0	0	0	0	0.704691	0.641637	0.329487	0.338781	0.66244	0	0	0	0	0	2.29048	3.06639	1.55343	2.47753	1.17233	1.64326	1.43835
NZ_CP037923.1	WP_001071652.1	mazG	nucleoside triphosphate pyrophosphohydrolase	263	2	4	6	6	8	0	7	6	6	8	4	11	6	8	5	4	7	10	12	8	4	8	6	8	0	0	0	0	2.68004	5.0524	6.09394	5.62826	6.53502	0	6.78972	5.26565	5.65966	6.276	3.65157	11.1435	4.99449	6.20488	5.38372	4.19145	8.15221
NZ_CP037923.1	WP_000593997.1	metN	methionine ABC transporter ATP-binding protein MetN	343	2	2	1	3	0	2	1	2	4	2	2	2	3	4	2	3	2	1	1	1	2	3	2	2	0	0	0	0	1.41701	0.371284	0.214387	1.39906	0	0.938543	0.743103	1.13704	1.40699	0.914778	0.968736	0.946375	1.66824	2.32649	0.83654	1.72853	1.69066
NZ_CP037923.1	WP_000004488.1	mlaB	lipid asymmetry maintenance protein MlaB	97	2	0	2	2	1	2	1	1	2	0	2	3	2	1	0	2	0	1	1	0	1	0	3	1	0	0	0	0	3.70396	0	3.32622	4.81079	2.62509	4.22011	1.96033	2.54537	3.14614	0	4.164	6.13248	5.35567	1.23592	0	3.8776	0
NZ_CP037923.1	WP_000852285.1	moaE	molybdopterin synthase catalytic subunit MoaE	150	2	0	0	3	2	1	3	5	6	5	0	0	1	2	3	0	0	2	4	0	5	5	4	3	0	0	0	0	5.6214	0	0	6.21882	4.73422	2.37692	3.80634	11.4618	10.6547	11.7093	0	0	0.971705	4.88712	6.46697	0	0
NZ_CP037923.1	WP_001219814.1	mpl	UDP-N-acetylmuramate:L-alanyl-gamma-D-glutamyl-meso-diaminopimelate ligase	457	2	0	0	2	0	0	0	0	0	0	2	4	2	3	3	2	0	1	0	4	2	0	2	0	0	0	0	0	2.07859	0	0	1.20538	0	0	0	0	0	0	1.39048	2.77701	0.990602	1.62706	1.61697	1.19941	0
NZ_CP037923.1	WP_001295196.1	msrA	peptide-methionine (S)-S-oxide reductase MsrA	212	2	0	5	3	3	3	2	1	4	3	1	0	2	3	3	0	2	2	2	1	1	1	1	1	0	0	0	0	2.53445	0	6.92676	3.31465	3.42597	4.12562	2.60168	0.713134	4.1895	3.4355	0.906316	0	2.17223	2.91191	3.51467	0	2.23264
NZ_CP037923.1	WP_001043881.1	msrC	L-methionine (R)-S-oxide reductase	165	2	1	1	1	1	2	1	1	1	1	1	1	1	1	1	2	1	1	2	2	1	1	1	1	0	0	0	0	2.612	1.21621	0.776559	0.832182	0.879206	2.54826	1.40694	0.845927	0.8009	0.926577	1.07293	1.53317	0.742331	0.702194	0.808901	1.83862	1.20336
NC_024996.1	WP_000588812.1	N/A	phosphopantetheine-binding protein	78	2	4	3	2	3	3	2	1	2	1	2	3	3	4	3	2	3	2	2	2	3	2	3	1	0	0	0	0	8.65889	19.9488	9.43905	7.70354	9.62239	10.5491	7.77525	5.95555	7.305	6.43886	6.87546	12.3085	9.22768	12.3313	9.89117	7.71259	8.22942
NZ_CP037923.1	WP_001031531.1	N/A	DUF2498 family protein	83	2	2	3	3	3	3	2	4	2	5	1	2	4	3	4	2	1	4	3	3	2	2	3	1	0	0	0	0	7.61686	8.62389	8.07818	8.49217	7.89822	10.9027	8.20618	12.9094	6.42748	16.8577	5.34471	7.83477	10.1314	6.09583	11.9895	7.7725	2.35307
NZ_CP037923.1	WP_000900741.1	N/A	RnfH family protein	96	2	1	1	1	2	3	2	3	3	1	1	2	3	3	3	2	0	3	3	3	2	1	3	2	0	0	0	0	4.41404	2.58294	1.21689	1.34891	2.92209	5.9392	4.26705	4.96979	4.83037	1.40186	1.84503	4.33603	4.34306	4.33075	4.84476	3.65398	0
NZ_CP037923.1	WP_005070009.1	N/A	YfcZ\YiiS family protein	94	2	3	2	3	3	3	3	2	3	3	3	3	3	3	3	3	3	3	3	1	3	3	3	3	1	2	1	2	5.04586	12.4878	4.54899	6.93858	6.60416	8.01526	9.42338	5.24921	6.72001	7.29645	8.08098	9.37637	7.03875	6.37335	7.28051	8.34421	11.6679
NZ_CP037923.1	WP_001087597.1	N/A	rhamnosyltransferase	296	2	2	5	7	6	2	3	4	2	3	5	6	9	6	6	2	5	6	6	8	3	2	4	6	0	0	0	0	1.03118	0.690575	2.65399	3.59715	2.45997	0.978948	1.56398	1.89892	1.00509	1.43058	2.90234	3.86776	5.13213	2.63549	2.95762	1.06747	3.41105
NZ_CP037923.1	WP_005105898.1	N/A	SCP2 domain-containing protein	174	2	9	7	5	4	3	3	4	5	5	2	3	7	11	7	1	4	6	6	8	0	0	1	1	0	0	0	0	3.74888	15.6234	7.46659	6.18635	5.34116	4.35245	5.30182	4.80756	5.72833	6.11123	3.34169	5.6025	7.74163	11.6735	9.13673	2.02639	8.27636
NZ_CP037923.1	WP_000593555.1	N/A	type II toxin-antitoxin system HicB family antitoxin	119	2	1	5	4	5	3	3	4	4	4	2	3	5	4	4	2	2	4	4	4	2	4	4	2	0	2	0	0	5.44299	1.59332	9.77743	6.58227	6.04219	6.9663	6.49498	9.59213	5.14229	9.33879	2.71633	6.48581	9.55465	6.6186	8.75269	2.69084	3.42674
NZ_CP037923.1	WP_000907248.1	N/A	YebC\PmpR family DNA-binding transcriptional regulator	246	2	0	0	0	0	2	1	0	0	1	2	0	0	1	1	1	1	3	1	0	2	1	3	3	0	0	0	0	1.49552	0	0	0	0	1.59974	0.702071	0	0	1.49507	1.42845	0	0	0.639695	0.641034	0.829489	0.874223
NZ_CP037923.1	WP_000901098.1	N/A	VOC family protein	129	2	2	2	2	1	1	0	1	1	2	2	1	2	3	4	1	0	2	2	2	1	1	2	0	0	0	0	0	4.19615	5.33423	3.75137	3.58953	2.49923	3.16507	0	2.63799	2.60218	3.49539	4.5327	3.2862	3.91826	5.19871	6.57042	1.29915	0
NZ_CP037923.1	WP_000754744.1	N/A	SDR family oxidoreductase	274	2	0	2	0	1	2	2	1	1	0	2	1	1	2	1	2	0	2	0	2	2	0	2	0	0	0	0	0	1.93064	0	1.17852	0	0.834741	2.64268	2.61582	0.988284	0.871518	0	2.1334	1.3275	1.46464	1.51837	1.24635	1.14852	0
NZ_CP037923.1	WP_000252184.1	N/A	integrase	407	2	2	1	3	2	4	4	2	2	3	7	9	7	5	7	6	6	8	7	8	5	3	6	6	0	0	0	0	0.985464	1.25897	0.401522	1.32329	0.733421	2.31958	2.30651	0.826179	0.932798	1.51054	3.22612	4.11748	2.86179	1.89873	2.87368	2.65755	4.3174
NZ_CP037923.1	WP_000634826.1	N/A	ABC transporter ATP-binding protein	637	2	2	4	3	4	3	1	4	3	5	4	1	4	7	5	3	4	6	3	4	7	7	6	3	0	0	0	0	0.536781	0.696878	1.06482	0.749433	0.719839	0.534067	0.273122	0.930412	0.678438	1.3083	0.865518	0.275676	0.69292	1.59979	1.11562	0.825891	1.50472
NZ_CP037923.1	WP_000472021.1	N/A	putative DNA-binding transcriptional regulator	119	2	1	0	0	0	0	0	2	1	0	1	2	2	2	0	2	2	2	1	2	2	1	1	0	0	0	0	0	7.78461	4.12361	0	0	0	0	0	5.17374	0.977595	0	3.86818	7.89178	3.87652	4.18886	0	7.83895	7.77201
NZ_CP037923.1	WP_000338538.1	N/A	hypothetical protein	180	2	2	3	2	3	3	3	2	2	2	3	5	4	4	3	3	3	2	3	3	3	3	3	2	0	0	0	0	4.19786	4.42749	5.78923	3.86336	5.33797	4.20936	6.95438	3.61166	3.20686	3.71476	6.2398	11.6008	7.43016	7.71938	6.42022	6.41338	6.74756
NZ_CP037923.1;NZ_CP037923.1	EKN05;WP_134800571.1	N/A	tail fiber assembly protein	177	2	2	0	1	0	1	0	0	1	1	1	0	1	2	2	0	0	0	0	2	2	0	1	0	0	0	0	0	3.55999	3.99052	0	1.53939	0	1.23327	0	0	1.62269	1.65459	1.08104	0	1.8449	3.03483	2.67047	0	0
NZ_CP037923.1;NZ_CP037923.1	WP_000211137.1;WP_000211137.1	N/A	phage tail tube protein	246	2	1	1	2	0	2	2	3	3	2	0	0	0	2	0	0	0	0	0	0	7	2	5	1	0	0	0	0	3.49249	1.54781	0.932809	1.44143	0	3.31616	3.61445	3.13179	3.84092	2.41662	0	0	0	1.71739	0	0	0
NZ_CP037923.1	WP_001131160.1	N/A	FadR\GntR family transcriptional regulator	230	2	0	1	2	1	1	0	2	1	0	3	3	1	3	0	1	0	1	1	2	0	0	2	0	0	0	0	0	3.01806	0	1.31813	2.77748	1.2613	1.63934	0	1.31881	1.36892	0	4.83953	4.62637	1.02913	3.47823	0	1.73469	0
NZ_CP037923.1	WP_001300570.1	N/A	N-acetylmannosamine-6-phosphate 2-epimerase	229	2	2	5	2	3	3	0	2	2	2	0	1	3	4	1	2	0	2	2	2	4	3	3	0	0	0	0	0	2.47607	4.06838	5.4426	2.13069	3.18692	4.84545	0	2.19023	2.82591	1.99604	0	1.85011	1.98762	5.18906	1.66997	2.66109	0
NZ_CP037923.1	WP_000831543.1	N/A	DUF1190 family protein	223	2	0	0	0	0	1	0	0	1	2	0	0	1	1	0	0	0	1	1	1	2	1	1	0	0	0	0	0	2.07765	0	0	0	0	0.687037	0	0	0.897393	1.82905	0	0	0.815365	0.838602	0	0	0
NZ_CP037923.1	WP_001108108.1	N/A	hypothetical protein	254	2	0	1	3	2	0	0	2	2	3	1	2	4	4	3	1	1	3	2	5	1	1	3	0	0	0	0	0	1.59391	0	0.490736	1.70381	1.13825	0	0	1.17327	1.11615	1.77129	0.740961	1.5082	1.92955	1.99901	1.44917	0.771257	0.779174
NZ_CP037923.1	WP_001135168.1	nadC	carboxylating nicotinate-nucleotide diphosphorylase	297	2	1	1	2	2	5	3	2	3	1	3	2	2	1	0	1	1	2	4	1	2	2	3	0	0	0	0	0	2.96639	0.690484	0.428585	1.60279	1.26782	4.83178	3.03796	1.07974	1.2477	0.446424	3.29316	2.15438	1.22192	0.395386	0	0.546009	1.13494
NZ_CP037923.1	WP_000271152.1	nagA	N-acetylglucosamine-6-phosphate deacetylase	382	2	2	8	8	7	3	3	6	8	6	4	2	4	5	4	4	4	4	6	3	8	5	12	8	0	0	0	0	1.64701	1.72616	6.17446	5.31764	4.24836	1.96752	1.93773	4.50888	4.89703	4.37972	2.4198	0.973386	1.51072	2.71984	2.1564	2.3397	3.73178
NZ_CP037923.1	WP_000093572.1	nemA	N-ethylmaleimide reductase	365	2	2	1	0	0	2	3	2	1	0	0	0	0	1	1	1	0	0	0	0	4	3	2	0	0	0	0	0	2.15515	2.65431	0.354296	0	0	2.0945	2.63461	0.910235	0.427705	0	0	0	0	0.353941	0.398244	1.07257	0
NZ_CP037923.1	WP_001043306.1	nudE	ADP compounds hydrolase NudE	186	2	1	4	3	3	4	0	1	4	3	1	4	2	2	1	2	2	1	1	0	5	2	1	1	0	0	0	0	4.15015	1.32035	4.89109	4.02942	3.23702	6.29058	0	0.871206	3.96192	3.416	1.76652	6.4532	1.33146	2.23923	1.58431	1.21274	2.66785
NZ_CP037923.1	WP_000801125.1	nusB	transcription antitermination factor NusB	139	2	3	3	3	2	4	1	2	2	0	2	3	5	3	2	1	3	2	3	2	3	3	3	2	0	0	0	0	4.1416	6.52517	2.51953	2.53936	1.83432	8.25373	1.33093	2.18998	2.06444	0	4.29329	5.56208	6.26171	2.51805	1.54813	1.47192	6.98627
NZ_CP037923.1	WP_005049680.1	oppA	oligopeptide ABC transporter substrate-binding protein OppA	543	2	0	0	2	2	3	0	0	1	0	0	0	4	2	2	0	2	2	1	0	0	0	0	0	0	0	3	1	0.630915	0	0	0.67413	0.591171	1.26863	0	0	0.25581	0	0	0	0.905601	0.653045	0.72031	0	1.06848
NC_024996.1	WP_000957716.1	ospE1	type 3 secretion system effector OspE1	88	2	2	3	3	3	4	0	3	3	3	4	13	9	7	1	11	1	8	1	1	1	0	0	0	0	3	0	0	4.65054	4.1167	5.03148	5.28745	5.12417	6.13176	0	3.64432	5.19874	3.89554	4.65023	19.5585	15.9572	10.4296	8.60502	21.7035	22.2481
NZ_CP037923.1	WP_005105989.1	pckA	phosphoenolpyruvate carboxykinase (ATP)	540	2	1	0	2	0	1	0	0	0	2	0	0	0	0	0	0	0	0	0	1	0	1	0	0	0	0	0	0	1.73377	0.468964	0	0.905229	0	0.27691	0	0	0	1.3574	0	0	0	0	0	0	0
NZ_CP037923.1	WP_000331766.1	pdhR	pyruvate dehydrogenase complex transcriptional repressor PdhR	254	2	3	6	3	6	5	9	7	8	5	6	10	9	7	8	6	5	9	6	8	5	5	5	3	0	0	0	0	1.13977	4.12589	6.68904	3.16314	5.47207	4.98582	10.7171	6.39141	7.41086	4.50148	5.83008	13.2564	10.2974	4.5022	8.05547	5.36282	6.10577
NZ_CP037923.1	WP_000397144.1	pepA	leucyl aminopeptidase	503	2	3	1	3	2	5	3	3	3	0	3	2	4	3	5	3	4	4	3	3	3	3	3	1	0	0	0	0	1.84122	3.16803	0.738841	2.15831	1.10775	3.99896	2.26824	1.40145	1.65663	0	1.4515	2.10572	2.56848	1.72396	3.09691	2.63557	3.05391
NZ_CP037923.1	WP_001121377.1	ppx	exopolyphosphatase	513	2	0	4	4	4	2	1	5	5	5	3	3	3	5	1	2	3	7	4	8	7	6	7	3	0	0	0	0	0.610748	0	1.00963	0.989504	1.06668	0.574512	0.322321	2.65008	2.11379	2.55094	1.45311	1.1969	1.16386	2.26125	0.744835	1.0291	1.07872
NZ_CP037923.1	WP_005105002.1	proC	pyrroline-5-carboxylate reductase	269	2	0	3	0	0	1	3	0	0	0	3	4	4	3	1	3	5	4	3	4	2	3	4	2	0	0	0	0	3.03489	0	2.68122	0	0	1.36551	2.53158	0	0	0	3.34716	5.4074	4.39009	2.21607	1.47201	4.33284	4.86841
NZ_CP037923.1	WP_000190982.1	purR	HTH-type transcriptional repressor PurR	341	2	0	2	1	3	0	1	1	0	3	2	2	4	3	4	2	1	4	4	9	2	2	1	0	0	0	0	0	1.13188	0	0.958573	0.527852	1.03074	0	0.588706	0.583009	0	1.65175	1.49679	1.25375	2.06513	1.51906	2.3108	1.1421	0.622952
NZ_CP037923.1	WP_000224573.1	pyrH	UMP kinase	241	2	2	3	2	2	2	1	3	1	2	3	3	4	3	3	4	2	5	8	5	0	2	3	1	0	0	0	0	2.79298	2.87444	3.91837	2.36615	2.16412	0.753735	0.842497	4.22909	0.649406	2.35086	5.0623	4.26422	4.83454	3.93294	4.40103	5.66473	3.14269
NZ_CP037923.1	WP_000067746.1	rarA	replication-associated recombination protein RarA	447	2	3	4	3	3	5	4	2	5	4	3	9	6	9	4	10	7	10	10	8	8	6	8	4	0	0	0	0	0.998839	0.976396	1.86313	1.35947	1.51737	2.20314	1.30474	1.22876	2.5544	1.96872	1.80808	4.34802	2.53981	4.31176	1.61665	5.24106	4.03318
NZ_CP037923.1	WP_000323025.1	relE	type II toxin-antitoxin system mRNA interferase RelE	95	2	2	2	2	2	2	2	2	2	2	3	2	4	5	1	1	0	3	3	1	1	2	2	1	0	0	0	0	1.70236	4.16566	2.64859	2.79108	2.78289	3.73764	3.39347	3.00646	2.87442	3.12625	3.53537	4.8464	6.46928	6.23367	1.47075	1.7801	0
NZ_CP037923.1	WP_000046799.1	rlmD	23S rRNA (uracil(1939)-C(5))-methyltransferase RlmD	433	2	0	0	1	0	1	1	1	3	1	1	0	2	0	3	0	0	1	2	8	1	0	3	0	0	0	0	0	0.825858	0	0	0.367981	0	0.473449	0.47357	0.656985	1.09796	0.626211	0.475408	0	0.940647	0	0.62275	0	0
NZ_CP037923.1	WP_000145975.1	rlmE	23S rRNA (uridine(2552)-2'-O)-methyltransferase RlmE	209	2	3	4	4	6	7	6	7	6	6	7	3	5	7	4	8	8	8	6	9	9	8	11	4	0	0	0	0	2.88133	5.33074	4.17132	4.78948	7.7099	12.2037	5.66895	7.14886	7.913	8.30345	12.4177	4.69689	6.37508	8.36926	6.84077	14.4229	14.764
NZ_CP037923.1	WP_000062314.1	rof	Rho-binding antiterminator	86	2	0	0	2	0	2	0	0	0	0	1	0	0	0	2	0	0	0	0	0	4	3	4	2	0	0	0	0	4.41583	0	0	3.70832	0	4.76365	0	0	0	0	2.48369	0	0	0	3.67506	0	0
NZ_CP037923.1	WP_000847559.1	rplM	50S ribosomal protein L13	142	2	2	0	2	1	1	1	3	1	2	1	2	2	2	4	2	1	1	2	1	2	2	2	3	0	0	0	0	3.50331	3.88302	0	3.351	0.893811	1.13928	1.26979	4.08752	1.05897	1.00696	1.14231	3.48405	1.67343	2.94739	4.93526	2.39553	1.54344
NZ_CP037923.1	WP_000729185.1	rplX	50S ribosomal protein L24	104	2	3	6	5	6	6	3	9	11	6	6	4	7	7	8	4	2	8	5	6	7	5	9	5	2	2	0	2	5.88581	7.48721	14.153	13.0345	14.6626	17.9188	7.16454	19.9543	20.391	15.2375	18.6392	11.7931	15.8505	12.5555	17.0574	11.8357	8.258
NZ_CP037923.1	WP_000644739.1	rpmC	50S ribosomal protein L29	63	2	2	5	3	2	2	2	5	3	1	3	2	4	4	2	2	2	3	4	5	3	1	3	0	0	0	0	0	8.51979	8.63924	15.6871	9.75084	6.44195	7.8389	7.30057	15.4477	8.45107	3.06369	11.9429	8.48205	9.43049	10.9911	5.90817	8.12084	8.64226
NZ_CP037923.1	WP_001051798.1	rpmG	50S ribosomal protein L33	55	2	2	2	3	1	3	2	5	3	6	5	1	4	5	7	4	3	8	5	5	5	3	7	6	3	0	2	0	6.70866	9.21739	2.6079	9.61694	2.54354	8.9739	8.61816	17.6497	10.2055	27.1958	13.7569	3.02427	10.846	17.1938	22.9931	12.6993	11.0922
NZ_CP037923.1	WP_000062611.1	rpsH	30S ribosomal protein S8	130	2	1	1	2	3	3	2	3	3	3	3	2	3	3	3	3	3	3	2	3	3	2	3	2	2	0	0	0	3.00535	2.0159	1.28985	2.38412	3.2321	4.19082	2.82123	3.26975	3.13976	3.49997	4.72274	3.03691	3.17948	3.07619	3.31715	4.20775	5.41602
NZ_CP037923.1	WP_000934302.1	rsd	sigma D regulator	158	2	1	2	4	4	4	3	5	3	4	2	2	2	2	3	0	2	1	2	2	5	3	6	5	0	0	0	0	2.40805	1.62042	2.50827	3.88616	4.09288	3.60733	3.58189	4.72131	3.11642	4.34529	0.962706	2.33961	1.86977	0.9681	3.48602	0	2.81892
NZ_CP037923.1	WP_001105458.1	rtcB	RNA-splicing ligase RtcB	408	2	4	4	5	5	2	4	4	6	7	6	3	10	8	7	3	7	6	7	8	6	6	8	5	0	0	0	0	0.998762	2.65163	1.75177	2.1818	2.33665	0.93838	2.36895	2.01442	2.79685	2.95785	2.78545	1.91573	4.74275	3.59366	3.27849	2.00412	4.44051
NZ_CP037923.1	WP_001221307.1	sbcD	exonuclease subunit SbcD	400	2	4	2	4	3	3	0	3	5	3	4	2	4	3	3	3	3	4	5	3	1	1	1	1	0	0	0	0	0.535956	2.1739	0.843155	1.72367	1.13898	1.10065	0	1.36528	2.16875	1.19141	1.47956	1.00024	1.66201	1.14549	1.35687	1.5011	1.70964
NZ_CP037923.1	WP_000003377.1	secB	protein-export chaperone SecB	155	2	2	3	0	2	2	2	1	4	0	1	1	2	2	1	1	0	3	1	2	2	0	3	0	0	0	0	0	4.89514	4.05193	3.47304	0	2.78217	3.60247	4.66323	1.82552	5.84546	0	2.08749	2.36032	2.42038	2.19429	1.49345	2.15516	0
NZ_CP037923.1	WP_000730806.1	smrB	endonuclease SmrB	183	2	2	2	2	3	3	2	2	1	2	2	3	1	3	2	4	2	2	2	2	3	3	2	2	0	0	0	0	5.63619	5.83553	3.23861	2.78491	5.26733	8.11653	5.41087	5.19313	2.13628	4.96295	5.83974	8.59085	2.43359	6.76298	4.77304	6.59458	6.01333
NC_024996.1	WP_001284686.1	spa40	type III secretion system export apparatus switch protein Spa40\SpaS	342	2	0	4	4	3	2	1	2	2	4	5	3	2	3	7	2	2	3	4	3	2	1	4	2	0	0	0	0	1.09233	0	2.29517	2.17057	1.55055	1.17578	0.597735	1.23358	1.06448	2.10229	3.15369	1.96288	1.06019	1.46507	4.26684	1.02208	1.30326
NZ_CP037923.1	WP_000646014.1	tdh	L-threonine 3-dehydrogenase	341	2	1	5	5	8	2	3	3	4	5	4	3	3	3	4	2	2	3	5	2	7	3	8	2	1	1	0	1	1.68462	1.37874	2.03135	2.96088	6.35612	1.50776	2.00087	1.85761	2.73478	2.53581	3.20201	3.2209	1.81734	1.77216	2.81636	2.05265	1.25874
NZ_CP037923.1	WP_001295247.1	tnaA	tryptophanase	471	2	1	0	0	0	2	0	4	4	6	0	0	2	3	2	3	1	5	6	5	2	0	1	0	0	0	0	0	0.390037	0.436259	0	0	0	0.789017	0	1.45546	1.73669	2.58389	0	0	0.573836	0.841828	0.645811	1.33533	0.409612
NZ_CP037923.1	WP_000691382.1	trkA	Trk system potassium transporter TrkA	458	2	2	3	3	2	0	0	2	3	3	4	1	3	3	5	2	2	6	3	3	1	1	2	0	0	0	0	0	1.13809	0.939037	0.648474	0.946881	0.646001	0	0	0.660603	1.0022	1.05896	1.54947	0.367715	0.937078	0.906329	1.47538	0.635601	1.08688
NZ_CP037923.1	WP_000786911.1	trmB	tRNA (guanosine(46)-N7)-methyltransferase TrmB	239	2	3	4	3	4	4	3	4	4	4	3	3	3	5	4	3	2	5	3	6	4	5	6	2	0	0	0	0	2.33387	3.43841	3.46616	2.66204	3.39956	4.5325	3.16517	3.46216	3.6046	3.8363	1.84971	2.67653	2.10514	3.83984	3.29672	1.88134	2.38811
NZ_CP037923.1	WP_000209520.1	trpB	tryptophan synthase subunit beta	397	2	1	0	0	0	1	1	0	0	0	2	0	2	2	4	3	2	4	2	3	2	0	3	1	0	0	0	0	1.80752	1.25924	0	0	0	1.23736	1.3802	0	0	0	2.62494	0	1.52404	1.42103	3.0093	2.61882	1.94913
NZ_CP037923.1	WP_001295693.1	ubiC	chorismate lyase	165	2	0	3	3	3	2	1	0	0	0	2	1	3	3	2	2	0	4	6	5	1	0	1	0	0	0	0	0	1.92431	0	2.60026	0.99213	2.69003	2.28802	1.12525	0	0	0	2.28433	1.20647	2.13921	2.13333	1.20194	1.87937	0
NZ_CP037923.1	WP_000133645.1	ulaR	HTH-type transcriptional regulator UlaR	251	2	4	6	5	7	5	4	5	7	6	6	2	4	6	5	5	5	6	3	5	4	3	6	4	0	0	0	0	2.62558	4.78652	4.91617	3.6769	5.00159	4.97751	3.59187	3.14776	6.08042	4.36782	6.43344	1.59282	3.32449	4.74695	4.48826	5.5111	6.07477
NZ_CP037923.1	WP_000974813.1	yajD	HNH nuclease YajD	115	2	1	3	4	4	1	1	5	5	4	2	2	3	4	3	2	4	5	4	5	2	3	5	1	0	0	0	0	4.50355	1.59307	7.07333	8.42271	9.1146	1.52626	1.47414	10.5277	8.78216	9.64467	4.38466	3.61873	5.32979	7.2733	3.5516	3.13154	10.8946
NZ_CP037923.1	WP_000217950.1	ydgT	transcription modulator YdgT	71	2	3	2	1	3	2	3	5	6	6	2	3	2	0	4	3	2	3	3	6	5	4	4	2	0	0	0	0	4.49071	13.0349	3.03204	1.81309	4.2804	9.49187	11.0873	11.9847	13.1253	14.6119	4.34865	8.91019	3.64809	0	10.2775	15.5284	10.1473
NZ_CP037923.1	WP_001295425.1	yegR	protein YegR	105	2	3	3	2	5	0	2	5	2	4	2	2	6	5	3	0	3	5	3	3	3	0	2	3	0	0	0	0	3.65036	6.81082	2.96851	3.02928	8.02256	0	3.65303	8.19235	3.55685	6.4788	2.96879	3.3889	7.03871	5.93947	4.78896	0	3.87054
NZ_CP037923.1	WP_000425441.1	yeiG	S-formylglutathione hydrolase	278	2	4	4	5	4	2	2	1	2	4	2	2	4	4	2	3	0	4	4	1	2	0	4	0	0	0	0	0	3.42573	5.49458	5.12197	5.85396	4.69032	3.19345	3.04811	1.10118	1.54942	3.64242	3.32269	2.15119	4.00017	5.4497	2.99808	3.10505	0
NZ_CP037923.1	WP_000813851.1	yfbR	5'-deoxynucleotidase	199	2	1	4	3	4	0	0	1	0	2	2	2	3	3	4	1	1	2	0	2	1	0	1	0	0	0	0	0	3.99812	2.29803	3.97371	3.89655	5.58816	0	0	1.79983	0	2.12744	2.91713	4.2889	4.3643	3.34565	6.43167	1.89541	2.55149
NZ_CP037923.1	WP_000517100.1	yibT	protein YibT	69	2	3	2	2	3	3	1	1	2	2	2	3	1	2	1	2	2	2	2	2	3	3	4	3	0	0	0	0	6.40077	14.5529	4.79633	5.60743	8.03012	11.4829	3.01655	2.98634	5.358	5.92931	7.09478	12.4403	3.07299	5.18108	3.26668	6.40294	10.8709
NZ_CP037923.1	WP_000086484.1	yieH	6-phosphogluconate phosphatase	218	2	1	5	5	6	3	0	7	6	3	5	6	4	6	7	4	2	4	4	4	6	5	5	3	0	0	0	0	2.47061	1.08506	5.25911	3.2971	5.33608	1.55566	0	4.55125	5.18186	2.77221	5.78028	5.87449	4.44572	6.39957	8.11374	4.43898	1.82532
NZ_CP037923.1	WP_000118391.1	accD	acetyl-CoA carboxylase, carboxyltransferase subunit beta	304	1	3	6	5	7	2	5	8	5	3	3	8	9	12	8	6	6	12	12	9	5	7	8	6	0	0	0	0	0.548351	2.58917	3.64895	2.87749	3.94265	2.00014	6.20532	4.76893	3.14226	1.5156	3.89785	8.92747	4.00023	7.5279	5.55594	7.5241	6.24263
NZ_CP037923.1	WP_001078886.1	aegA	formate-dependent uric acid utilization protein AegA	659	1	3	0	1	1	1	3	0	1	2	1	2	7	2	3	1	3	8	2	5	0	5	1	1	0	1	0	0	0.271317	0.818876	0	0.203378	0.182918	0.269281	0.715227	0	0.476046	0.945714	0.241594	0.454309	1.62596	0.401127	0.446411	0.238907	0.879165
NZ_CP037923.1	WP_001147328.1	alr	alanine racemase	359	1	0	2	2	2	0	2	1	1	2	5	3	2	2	6	0	0	3	0	1	1	0	2	0	0	0	0	0	0.550391	0	1.12804	1.09653	1.18354	0	1.08251	0.752161	0.708749	1.15014	2.50386	1.61798	1.1439	1.10101	3.19649	0	0
NZ_CP037923.1	WP_001060217.1	amn	AMP nucleosidase	484	1	0	6	3	5	0	2	6	4	6	0	0	4	5	5	0	1	6	5	5	5	3	6	1	0	0	0	0	0.699487	0	2.54872	1.67387	2.10376	0	1.88336	1.82095	1.55103	3.90422	0	0	1.74252	2.17763	2.06716	0	0.44424
NZ_CP037923.1	WP_001170144.1	ansA	asparaginase	338	1	1	1	2	1	2	2	1	2	1	1	3	1	2	3	2	2	1	3	3	2	3	2	2	0	0	0	0	0.583251	0.630353	0.443238	1.2526	0.497184	1.32951	1.44121	0.481679	1.28773	0.504428	0.533328	1.79376	0.410614	1.10352	1.69124	0.970798	1.22809
NZ_CP037923.1	WP_000193393.1	aroL	shikimate kinase AroL	174	1	0	0	0	0	0	0	0	3	2	0	0	0	0	0	0	0	0	0	0	3	1	1	0	0	0	0	0	2.40385	0	0	0	0	0	0	0	5.58432	3.65888	0	0	0	0	0	0	0
NZ_CP037923.1	WP_001052219.1	atpF	F0F1 ATP synthase subunit B	156	1	1	1	2	3	1	1	3	2	2	2	3	2	3	3	0	2	8	5	4	1	4	3	3	0	3	0	2	1.01718	1.35337	0.851265	1.77686	4.02354	1.14187	1.11608	3.51424	1.70636	2.49794	1.97345	3.42023	1.92607	2.63561	1.95711	0	2.90132
NZ_CP037923.1	WP_001288587.1	atpH	F0F1 ATP synthase subunit delta	177	1	4	6	7	6	5	8	10	7	8	2	5	3	4	6	3	5	5	6	7	9	5	7	3	0	0	0	0	1.15482	6.73871	6.21475	9.04496	6.89594	9.59586	11.1814	12.3569	7.56138	10.9971	2.12452	8.99468	3.21483	4.16051	8.86398	5.13824	11.0027
NZ_CP037923.1	WP_000246759.1	bioC	malonyl-ACP O-methyltransferase BioC	251	1	0	0	1	0	0	0	0	0	0	0	0	1	0	1	0	0	0	0	1	0	0	0	0	0	0	0	0	1.01325	0	0	0.547217	0	0	0	0	0	0	0	0	0.551237	0	0.587802	0	0
NZ_CP037923.1	WP_000497137.1	bssR	biofilm formation regulator BssR	127	1	0	0	1	1	1	1	0	0	0	1	1	1	1	1	1	1	1	1	1	1	0	1	0	0	0	0	0	1.03898	0	0	1.04352	1.00074	1.01936	1.16149	0	0	0	1.02497	0.986921	0.987108	0.880067	1.00507	1.07073	1.27158
NZ_CP037923.1	EKN05	caiC	crotonobetaine\carnitine-CoA ligase	515	1	1	2	2	3	1	0	0	0	1	0	2	4	2	4	0	1	2	3	2	0	0	0	0	0	0	0	0	0.359739	0.456942	0.52946	0.550794	0.855718	0.325529	0	0	0	0.302863	0	0.767852	1.32299	0.60469	0.958402	0	0.426707
NC_024996.1	WP_000813626.1	ccdA	type II toxin-antitoxin system antitoxin CcdA	72	1	3	1	2	1	4	3	1	1	2	3	4	2	2	2	3	5	2	3	3	1	5	3	4	1	0	0	0	3.12898	13.2854	2.45543	5.18577	2.62571	12.4387	9.60086	2.66577	2.52453	5.27117	9.46308	12.7831	5.59437	5.61955	6.10571	10.7448	22.9207
NZ_CP037923.1	WP_000553555.1	cdd	cytidine deaminase	294	1	1	0	0	0	0	1	3	5	2	0	0	0	1	1	0	0	2	1	1	2	0	2	1	0	0	0	0	0.785298	0.834022	0	0	0	0	1.76873	2.45988	5.35247	3.08277	0	0	0	1.35116	0.620879	0	0
NZ_CP037923.1	WP_001296991.1	cecR	DNA-binding transcriptional regulator CecR	223	1	2	7	5	5	2	2	4	4	6	1	1	1	3	1	0	4	4	4	6	3	5	1	2	0	0	0	0	0.800137	2.9855	4.68042	5.60466	2.78357	1.76702	1.63808	3.58339	3.66311	5.45885	0.696201	0.729499	0.534913	2.82602	0.765509	0	5.01151
NZ_CP037923.1	WP_000078729.1	celF	6-phospho-beta-glucosidase	450	1	0	1	0	0	0	0	0	0	0	2	3	4	5	0	0	0	0	0	0	1	1	0	0	0	0	0	0	0.533017	0	0.303185	0	0	0	0	0	0	0	1.08699	1.58187	1.67091	1.77526	0	0	0
NZ_CP037923.1	WP_000968919.1	chbA	PTS N,N'-diacetylchitobiose transporter subunit IIA	116	1	0	3	3	1	0	2	1	1	0	1	2	6	7	2	0	0	3	2	6	0	0	0	0	0	0	0	0	2.4622	0	5.25619	4.10548	0.817256	0	3.26868	0.912911	3.87139	0	1.47542	3.56665	8.83264	4.26024	2.32501	0	0
NZ_CP037923.1	WP_000023083.1	coaA	type I pantothenate kinase	316	1	0	2	0	0	0	0	0	1	1	2	1	1	1	2	0	0	2	1	2	1	0	2	0	0	0	0	0	0.564622	0	1.34476	0	0	0	0	0	0.455376	0.513354	1.44536	0.619646	0.379318	0.444725	0.963141	0	0
NZ_CP037923.1	WP_001278605.1	corC	CNNM family magnesium\cobalt transport protein CorC	292	1	2	1	2	1	3	4	1	2	2	2	3	0	0	1	3	4	2	0	2	5	5	7	1	0	0	0	0	1.69586	2.3699	1.33692	0.646122	1.06327	2.84484	4.54926	0.514982	2.72061	1.99143	1.25739	1.37152	0	0	1.32397	3.23644	3.21939
NZ_CP037923.1	WP_001026746.1	cueR	Cu(I)-responsive transcriptional regulator	135	1	0	0	1	1	1	0	0	0	1	0	0	0	0	0	0	0	0	0	0	0	0	0	0	0	0	0	0	1.096	0	0	0.879662	0.928957	1.09905	0	0	0	0.954504	0	0	0	0	0	0	0
NZ_CP037923.1	WP_005050386.1	curA	NADPH-dependent curcumin\dihydrocurcumin reductase	345	1	1	0	1	2	2	1	2	2	4	2	0	0	2	1	0	0	1	2	3	3	0	4	0	0	0	0	0	1.21288	0.998787	0	1.03141	1.72963	1.33011	1.15514	2.18052	2.13073	1.81821	1.52595	0	0	2.06923	1.22918	0	0
NZ_CP037923.1	WP_000611281.1	dcuR	two-component system response regulator DcuR	239	1	3	2	2	2	3	0	2	2	2	0	2	2	4	2	0	2	3	0	0	3	3	3	2	0	0	0	0	1.40088	4.41947	2.00474	2.09736	2.04445	3.63716	0	2.06088	2.04641	2.2704	0	2.40437	1.74822	3.58936	2.26184	0	2.85716
NZ_CP037923.1	WP_000450120.1	deoR	DNA-binding transcriptional repressor DeoR	252	1	0	3	4	4	3	2	3	4	3	1	0	1	2	0	1	0	2	0	2	3	0	2	0	0	0	0	0	0.485142	0	1.64498	2.73497	2.66053	1.70983	1.42657	1.77997	1.72887	1.89581	0.4754	0	0.484806	0.940475	0	0.523913	0
NZ_CP037923.1	WP_001222888.1	dppA	dipeptide ABC transporter substrate-binding protein DppA	535	1	2	0	0	0	4	3	0	1	4	1	1	0	2	0	4	3	0	0	2	4	2	6	2	9	8	11	6	0.328882	0.808913	0	0	0	1.05096	1.3361	0	0.339091	1.12054	0.298767	0.343074	0	0.641822	0	1.48713	1.55063
NZ_CP037923.1	WP_000560983.1	dtd	D-aminoacyl-tRNA deacylase	145	1	0	0	0	0	1	0	0	0	0	1	0	0	0	0	1	0	0	0	1	0	0	1	0	0	0	0	0	0.748717	0	0	0	0	0.685323	0	0	0	0	0.666411	0	0	0	0	0.742586	0
NZ_CP037923.1	WP_005085206.1	dusC	tRNA dihydrouridine(16) synthase DusC	315	1	2	2	3	1	0	0	0	0	1	3	5	8	4	5	3	3	5	5	5	0	0	0	0	0	0	0	0	0.971667	1.82986	0.828635	1.17199	0.426027	0	0	0	0	0.468792	2.21975	3.88775	4.75385	2.08216	2.73109	2.06971	2.28835
NZ_CP037923.1	WP_000976081.1	dut	dUTP diphosphatase	152	1	1	1	1	2	1	1	1	1	1	1	1	1	1	2	1	1	1	1	1	1	1	1	1	0	0	0	0	1.26709	1.1337	0.914971	1.00402	1.87109	1.1954	1.2528	0.959829	0.963594	1.02322	1.33208	1.14116	0.733913	0.905634	2.29573	1.30048	1.35418
NZ_CP037923.1	WP_000435187.1	emrK	multidrug efflux MFS transporter periplasmic adaptor subunit EmrK	387	1	1	3	3	0	2	1	4	2	3	1	4	5	4	2	2	2	4	4	5	3	2	2	5	0	0	0	0	0.410887	0.562554	0.920214	0.685118	0	0.785257	0.464835	1.33245	0.628919	0.633156	0.449998	1.189	1.83468	0.810605	0.667636	0.817028	1.10218
NZ_CP037923.1	WP_000940533.1	epmB	EF-P beta-lysylation protein EpmB	342	1	0	1	3	3	0	0	0	0	0	7	6	9	3	4	2	0	1	3	4	0	0	1	0	0	0	0	0	0.969919	0	0.719162	2.01912	2.58896	0	0	0	0	0	5.92584	3.0018	4.7306	1.10509	1.56587	0.898843	0
NZ_CP037923.1	WP_001008535.1	fabG	3-oxoacyl-ACP reductase FabG	244	1	0	0	0	0	2	1	0	0	0	0	2	1	2	2	0	1	2	0	0	0	2	1	2	0	2	0	1	0.755162	0	0	0	0	1.40375	0.880943	0	0	0	0	1.64273	0.706566	1.15914	1.41991	0	0.868239
NZ_CP037923.1	WP_000331377.1	fdoH	formate dehydrogenase O subunit beta	300	1	2	2	2	3	2	3	2	1	3	1	3	7	6	4	0	4	4	4	3	3	4	7	4	0	0	0	0	0.599012	1.27529	0.877744	0.928536	1.29727	1.02168	1.40953	0.853305	0.455192	0.89195	0.376246	1.51481	3.40247	2.56784	1.71357	0	1.88812
NZ_CP037923.1	WP_000197338.1	flgN	flagella biosynthesis chaperone FlgN	138	1	0	2	1	3	1	2	1	2	0	4	2	2	3	4	2	3	3	4	2	4	1	5	0	0	0	0	0	1.64239	0	3.49733	1.10825	6.88076	1.90674	4.75727	1.21533	3.53487	0	5.42396	3.30288	1.17979	4.05635	4.83741	3.55292	5.34782
NZ_CP037923.1	WP_000004428.1	fmt	methionyl-tRNA formyltransferase	315	1	0	2	1	1	2	0	0	0	1	2	3	4	5	5	0	3	5	5	4	0	1	3	0	0	0	0	0	0.714422	0	1.09692	0.571798	0.520032	1.21247	0	0	0	0.354593	1.3298	2.26757	1.99654	2.57612	2.25737	0	3.63434
NZ_CP037923.1	WP_000854472.1	fruA	PTS fructose transporter subunit IIBC	563	1	0	3	4	3	0	1	2	1	1	1	2	4	3	4	1	1	2	4	4	1	2	1	2	0	0	0	0	0.275356	0	1.22858	1.94279	1.8855	0	0.295288	1.19656	0.498048	0.526364	0.262258	0.782134	1.17384	1.16713	1.68831	0.220864	0.328435
NZ_CP037923.1	WP_001315804.1	glaH	glutarate dioxygenase GlaH	325	1	1	5	5	2	0	3	3	4	0	0	2	3	4	2	2	0	1	3	3	2	0	1	2	0	0	0	0	0.78147	0.736857	2.62439	2.94457	1.2901	0	1.82688	1.62589	1.69374	0	0	1.48565	1.18509	1.82305	0.921677	1.31401	0
NZ_CP037923.1	WP_001000364.1	glpC	anaerobic glycerol-3-phosphate dehydrogenase subunit GlpC	396	1	1	4	4	4	4	2	8	7	8	1	0	1	2	1	0	0	1	4	2	6	0	0	0	0	0	0	0	0.57787	0.494174	1.70208	1.48847	1.44288	1.79113	0.98289	2.99618	3.04508	3.38347	0.506804	0	0.300779	0.72512	0.270469	0	0
NZ_CP037923.1	WP_000201488.1	gpFI	DNA-packaging protein FI	128	1	3	0	0	1	4	3	0	0	3	1	1	1	1	1	1	2	1	1	1	3	2	5	2	0	0	0	0	3.1486	10.7694	0	0	1.95846	11.8038	8.9505	0	0	8.1184	2.74073	2.99036	2.48063	2.08563	2.35576	2.79278	3.18977
NZ_CP037923.1	WP_001195240.1	grxA	glutaredoxin 1	85	1	0	3	3	3	0	0	0	0	0	1	0	3	6	4	0	0	0	0	0	0	0	0	0	0	0	0	0	4.31362	0	9.67703	11.155	12.0984	0	0	0	0	0	1.67916	0	9.47126	18.0231	14.837	0	0
NZ_CP037923.1	WP_000765761.1	gstA	glutathione transferase GstA	201	1	0	0	0	0	0	0	0	0	0	1	1	0	0	0	1	0	0	0	0	0	0	0	0	0	0	0	0	1.89376	0	0	0	0	0	0	0	0	0	2.0056	2.0291	0	0	0	1.93088	0
NZ_CP037923.1	WP_000218218.1	hchA	protein deglycase HchA	283	1	2	1	1	1	0	1	2	3	2	3	0	2	3	5	0	0	0	0	3	1	0	0	0	0	0	0	0	1.31097	1.62391	0.421495	0.448317	0.446275	0	0.59879	1.61212	3.31997	1.70774	2.40845	0	2.16733	2.39643	3.24414	0	0
NZ_CP037923.1	WP_000080068.1	hisB	bifunctional histidinol-phosphatase\imidazoleglycerol-phosphate dehydratase HisB	355	1	0	6	5	3	7	5	7	7	6	1	2	1	2	3	0	5	2	1	2	6	8	10	4	0	0	0	0	0.83461	0	2.58308	2.38327	1.07465	6.19102	3.05154	3.73931	4.50061	4.10006	0.541566	1.2867	0.425819	0.791905	1.56924	0	3.09122
NZ_CP037923.1	WP_000009597.1	hisD	histidinol dehydrogenase	434	1	1	1	1	1	0	1	1	1	1	1	2	2	4	1	0	3	2	4	2	2	3	6	3	0	0	0	0	0.498036	0.556691	0.413556	0.424183	0.430742	0	0.450378	0.454693	0.41059	0.459979	0.423303	1.16092	0.91851	1.17051	0.423307	0	0.899099
NZ_CP037923.1	WP_000916757.1	holE	DNA polymerase III subunit theta	76	1	1	0	2	1	1	1	3	1	2	1	1	2	1	2	2	2	2	4	2	1	2	1	0	0	0	0	0	2.94899	3.57478	0	3.98242	2.32945	3.05611	3.05835	12.6617	2.25045	7.64869	2.74337	3.02064	3.93992	2.21357	4.53392	4.72543	6.53175
NZ_CP037923.1	WP_001044513.1	hupA	DNA-binding protein HU-alpha	90	1	2	5	3	2	1	2	4	6	3	3	3	5	4	2	6	3	4	3	5	6	4	4	2	3	4	3	4	2.07462	5.71721	15.9238	5.67647	4.12551	2.04459	6.1314	13.0546	16.9753	6.95993	12.2827	7.63257	12.7377	11.2322	5.63643	19.9337	11.2888
NZ_CP037923.1	WP_000568430.1	iadA	beta-aspartyl-peptidase	390	1	0	0	0	0	1	1	0	0	0	1	2	1	0	0	1	1	0	0	0	0	0	0	0	0	0	0	0	1.15641	0	0	0	0	1.10837	1.02232	0	0	0	1.27034	1.75679	0.529961	0	0	1.13303	1.41554
NZ_CP037923.1	WP_001243431.1	ibpB	heat shock chaperone IbpB	142	1	1	3	2	3	1	2	2	2	3	2	3	2	3	1	0	1	3	3	3	2	4	6	3	0	0	1	0	1.28535	1.57988	2.67079	1.78713	2.66176	1.28516	2.43087	1.75584	1.75629	2.84611	2.66468	3.98763	1.86815	2.60544	0.873012	0	1.71316
NZ_CP037923.1	WP_001229265.1	ihfA	integration host factor subunit alpha	99	1	1	0	2	0	2	2	3	2	3	4	3	3	6	6	5	5	6	6	7	2	3	5	4	0	0	0	0	1.70717	2.2601	0	2.81736	0	3.70373	3.81305	4.63137	3.09463	5.02663	7.10116	5.92948	4.43014	8.34886	8.86595	9.30293	12.0011
NZ_CP037923.1	WP_000522424.1	kbp	potassium binding protein Kbp	149	1	1	0	0	0	0	1	0	0	0	0	1	0	0	0	0	0	0	0	0	1	1	1	0	0	0	0	0	1.17416	1.41489	0	0	0	0	1.17896	0	0	0	0	1.08103	0	0	0	0	0
NZ_CP037923.1	WP_000986339.1	ldtA	L,D-transpeptidase	311	1	0	0	0	0	0	0	0	0	0	0	0	0	0	0	0	0	0	0	0	0	0	0	0	0	0	0	0	0.448533	0	0	0	0	0	0	0	0	0	0	0	0	0	0	0	0
NZ_CP037923.1	WP_000646078.1	lexA	transcriptional repressor LexA	202	1	0	0	0	0	0	0	0	0	0	0	0	0	0	0	0	0	0	0	0	0	0	1	0	0	0	4	1	0.72873	0	0	0	0	0	0	0	0	0	0	0	0	0	0	0	0
NZ_CP037923.1	WP_000416895.1	livF	high-affinity branched-chain amino acid ABC transporter ATP-binding protein LivF	237	1	1	2	0	2	2	1	2	2	3	2	2	0	0	0	3	2	4	2	2	3	3	5	2	0	0	0	0	0.949577	0.930457	1.67027	0	1.89105	2.2441	0.954556	1.95373	2.11927	2.62717	2.19503	2.20671	0	0	0	2.59286	1.45116
NZ_CP037923.1	WP_001269672.1	lptE	LPS assembly lipoprotein LptE	193	1	0	1	1	1	1	0	1	1	0	0	0	1	0	0	0	0	0	1	0	0	0	0	0	0	0	1	0	0.95533	0	0.848943	0.828856	0.943553	0.945144	0	0.939352	0.833511	0	0	0	0.836875	0	0	0	0
NZ_CP037923.1	WP_000979361.1	malZ	maltodextrin glucosidase	605	1	1	4	0	0	1	2	2	1	0	1	1	2	2	0	1	1	0	3	1	2	3	1	2	0	0	0	0	0.564174	0.67054	1.05334	0	0	0.586699	0.740515	0.246367	0.246799	0	0.535693	0.197974	0.614804	0.61907	0	0.560833	0.638851
NZ_CP037923.1	WP_000637981.1	menI	1,4-dihydroxy-2-naphthoyl-CoA hydrolase	136	1	2	1	3	1	2	2	0	1	1	3	2	3	2	2	1	0	1	0	2	2	1	3	1	0	0	0	0	2.23401	5.24167	1.51811	4.13848	1.71328	4.64968	3.73451	0	1.62955	1.63211	4.5634	3.71717	3.72572	2.12856	3.30914	2.33876	0
NZ_CP037923.1	WP_000509906.1	mngR	mannosyl-D-glycerate transport\metabolism system transcriptional repressor MngR	240	1	0	0	3	2	2	1	3	1	2	0	0	1	0	2	0	2	5	6	3	3	3	3	5	0	0	0	0	1.93432	0	0	3.5452	2.21932	4.20522	1.85354	2.51683	0.739496	2.4696	0	0	1.50482	0	2.27037	0	3.44447
NZ_CP037923.1	WP_000228937.1	mug	G\U mismatch-specific DNA glycosylase	168	1	1	1	3	2	1	1	3	4	5	2	3	3	0	1	2	1	3	3	1	4	2	3	4	0	0	0	0	1.30116	1.57962	0.724115	1.79738	1.75512	1.36957	1.39026	2.66793	3.53401	5.20977	2.18336	2.39451	2.56282	0	0.97294	2.33665	1.68996
NZ_CP037923.1	WP_000572706.1	mukB	chromosome partition protein MukB	1486	1	0	13	10	5	0	2	5	8	8	4	3	11	10	9	4	6	17	16	11	1	3	0	0	4	7	16	7	0.264644	0	1.77287	1.27709	0.547961	0	0.369744	0.614413	0.972763	0.780881	0.302786	0.389768	1.28887	1.24972	1.31954	0.319526	0.703504
NZ_CP037923.1	WP_000626675.1	murF	UDP-N-acetylmuramoyl-tripeptide--D-alanyl-D-alanine ligase	452	1	0	1	1	1	0	0	0	0	2	2	3	2	2	3	0	0	1	3	3	0	0	0	0	0	0	0	0	0.379874	0	0.288185	0.290761	0.281629	0	0	0	0	0.610972	0.398554	1.44113	0.566874	0.949175	1.07583	0	0
NZ_CP037923.1	WP_000201819.1	murI	glutamate racemase	285	1	0	3	4	4	3	0	4	5	2	0	0	2	4	1	1	0	1	2	0	2	2	4	0	0	0	0	0	1.2466	0	1.53655	2.72355	2.44495	2.74771	0	2.57289	3.40647	1.26236	0	0	1.47363	2.93001	0.624462	0.809524	0
NZ_CP037923.1	WP_000091700.1	N/A	oxidative damage protection protein	91	1	1	3	3	2	5	2	2	2	3	0	1	3	2	2	1	1	3	3	2	2	2	4	2	0	0	0	0	2.42474	2.92551	5.89516	6.72998	4.04842	10.3683	3.46467	5.19446	3.7805	6.71491	0	2.14617	5.32359	3.24024	3.90452	2.50512	2.72162
NZ_CP037923.1	WP_000031413.1	N/A	YqjD family protein	101	1	0	2	1	1	0	0	1	1	1	1	0	1	1	1	1	1	1	1	1	1	0	1	0	0	2	0	0	2.03898	0	3.61535	1.6571	1.70361	0	0	1.74927	1.7311	1.8848	1.95314	0	1.6308	1.58711	1.7131	2.04786	3.76028
NZ_CP037923.1	WP_000190670.1	N/A	4'-phosphopantetheinyl transferase superfamily protein	249	1	1	3	3	2	2	2	3	6	7	1	2	4	2	1	0	2	3	2	2	2	3	4	4	0	0	0	0	0.696653	0.782893	2.0541	2.33191	2.00114	1.15537	1.40812	2.71649	5.29912	5.1735	0.672736	1.4754	2.94478	1.56903	0.565861	0	1.72393
NZ_CP037923.1;NZ_CP037923.1	WP_000478927.1;WP_000478927.1	N/A	phage minor tail protein G	128	1	2	3	3	3	2	2	1	2	3	1	1	1	3	3	0	1	1	2	2	2	2	2	2	0	0	0	0	1.45088	3.65017	6.63634	7.24264	6.6157	3.06487	3.03975	2.59951	4.21142	6.96882	1.39688	1.42153	2.52821	6.36872	7.16317	0	1.91423
NZ_CP037923.1	WP_000634268.1	N/A	glycosyltransferase family 4 protein	374	1	0	2	1	0	0	0	0	1	0	0	0	3	3	1	0	0	0	2	1	0	0	2	0	0	0	0	0	0.348195	0	1.29503	0.494693	0	0	0	0	0.499043	0	0	0	1.54355	1.11589	0.821891	0	0
NZ_CP037923.1	WP_000627471.1	N/A	DUF2184 domain-containing protein	313	1	2	5	4	4	1	0	2	0	3	0	0	2	2	2	0	0	1	0	1	1	1	1	2	0	0	0	0	0.716625	1.52749	1.94967	2.02961	2.13348	0.681564	0	0.983404	0	1.41012	0	0	0.94168	0.922609	0.84153	0	0
NZ_CP037923.1	WP_000361470.1	N/A	HlyD family secretion protein	355	1	3	1	2	2	1	2	1	0	1	0	0	1	2	3	0	3	0	2	1	0	2	0	0	0	0	0	0	0.509987	1.62937	0.368828	0.757649	1.26348	0.456291	0.872191	0.395423	0	0.415981	0	0	0.349374	0.738033	0.828132	0	1.60761
NZ_CP037923.1	WP_000110073.1	N/A	restriction endonuclease subunit S	553	1	2	1	3	3	2	2	2	2	2	6	6	4	5	4	5	5	5	4	3	4	3	5	2	0	0	0	0	0.19955	0.46674	0.14954	0.696298	0.686179	0.642738	0.406602	0.321887	0.301796	0.327322	1.99575	1.35536	1.02829	1.26371	1.28068	1.46152	1.9735
NZ_CP037923.1	WP_001210039.1	N/A	DinI-like family protein	82	1	0	0	0	0	0	0	0	5	0	0	0	0	0	0	0	0	1	1	1	0	0	1	0	0	0	0	0	4.8166	0	0	0	0	0	0	0		0	0	0	0	0	0	0	0
NZ_CP037923.1	WP_001251965.1	N/A	F0F1 ATP synthase subunit epsilon	139	1	1	1	2	0	0	1	0	2	1	1	1	1	2	4	1	1	3	1	2	0	1	0	0	0	0	0	0	2.9761	3.69068	2.68656	5.47971	0	0	3.16926	0	5.12449	2.72523	3.36189	3.29824	2.79738	5.55473	9.76451	3.08209	3.23208
NZ_CP037923.1	EKN05	N/A	alpha/beta hydrolase	120	1	1	2	3	3	1	2	2	0	3	1	2	3	3	2	0	0	2	2	2	2	2	2	2	0	0	0	0	1.88731	2.30558	2.28008	3.34824	3.47708	1.84241	3.82159	1.99374	0	3.75954	1.93027	3.09467	3.519	3.44314	2.50715	0	0
NZ_CP037923.1	WP_000640143.1	N/A	DUF1133 family protein	184	1	1	0	0	1	1	1	2	0	0	1	0	0	0	0	2	0	0	0	0	1	0	2	2	0	0	0	0	1.81343	1.86759	0	0	1.22507	1.76034	1.50826	2.27067	0	0	1.52904	0	0	0	0	3.4819	0
NZ_CP037923.1	WP_000140529.1	N/A	ISNCY family transposase	316	1	2	2	1	2	0	0	0	0	1	2	1	2	2	2	2	2	2	1	1	3	2	2	0	0	0	0	0	1.794	1.93775	1.34571	1.37409	1.43205	0	0	0	0	1.31332	2.8819	1.83738	2.78479	2.43784	1.49883	1.74492	1.91743
NZ_CP037923.1	WP_000656022.1	N/A	acetyl-CoA C-acetyltransferase	393	1	0	0	0	0	1	0	0	0	0	0	0	0	0	0	0	0	0	0	0	1	0	0	0	1	0	0	0	1.26105	0	0	0	0	1.19885	0	0	0	0	0	0	0	0	0	0	0
NZ_CP037923.1	WP_000779831.1	N/A	YbaY family lipoprotein	190	1	0	2	1	0	1	0	1	1	0	1	0	2	0	1	0	0	4	2	0	2	0	5	2	0	0	0	0	1.18488	0	1.92004	1.03382	0	1.21508	0	0.863738	0.813391	0	1.14915	0	1.23959	0	1.4409	0	0
NZ_CP037923.1	WP_000997395.1	N/A	tRNA\rRNA methyltransferase	345	1	0	1	0	2	3	2	1	4	2	2	2	2	0	1	3	0	3	4	1	4	4	4	7	0	0	0	0	1.13324	0	1.30244	0	2.60653	3.68767	2.78563	1.53045	3.53882	1.61457	2.2267	2.43471	2.25115	0	1.35709	2.63114	0
NZ_CP037923.1	WP_001286216.1	N/A	gamma carbonic anhydrase family protein	184	1	0	1	1	2	1	0	1	1	2	0	1	1	1	1	0	0	1	1	1	1	0	1	0	0	0	0	0	1.05921	0	0.849171	0.915026	1.79135	1.11955	0	0.894257	1.0156	1.70178	0	1.03537	0.769684	0.647434	0.689842	0	0
NZ_CP037923.1	WP_000480243.1	N/A	metal-dependent hydrolase	265	1	4	6	4	4	2	1	1	2	6	1	0	3	3	3	1	1	2	5	5	2	0	2	0	0	0	0	0	0.842675	5.10038	2.9908	3.64199	3.50973	2.26837	0.892914	0.740431	1.13763	5.15863	0.907111	0	2.40246	2.49112	2.61244	0.802525	0.891368
NZ_CP037923.1	EKN05	N/A	nicotinamide mononucleotide deamidase-related protein YfaY	399	1	0	1	2	0	0	0	0	1	0	2	0	2	4	2	0	0	2	2	1	0	0	0	0	0	0	0	0	0.583987	0	0.518536	0.825416	0	0	0	0	0.456337	0	0.36306	0	0.790762	1.50674	0.830234	0	0
NZ_CP037923.1	WP_000981715.1	N/A	alpha\beta hydrolase	306	1	0	0	0	0	0	0	0	1	0	0	1	1	0	0	0	0	0	0	0	5	0	4	0	0	0	0	0	0.550076	0	0	0	0	0	0	0	0.438771	0	0	0.517583	0.819788	0	0	0	0
NZ_CP037923.1	WP_000211684.1	N/A	class I SAM-dependent methyltransferase	256	1	0	0	0	0	0	0	0	0	0	0	0	0	0	0	0	0	0	0	0	0	0	1	0	0	0	0	0	0.544293	0	0	0	0	0	0	0	0	0	0	0	0	0	0	0	0
NZ_CP037923.1	WP_001143225.1	N/A	YjjI family glycine radical enzyme	513	1	2	2	0	2	2	0	0	2	2	6	4	7	7	6	4	3	7	6	5	1	2	0	0	0	0	0	0	0.542229	0.924596	0.75092	0	0.693289	0.869569	0	0	0.807308	0.862478	2.90481	1.36673	2.59738	2.36898	1.91955	2.02773	1.38173
NZ_CP037923.1	WP_133298050.1	N/A	HlyC\CorC family transporter	428	1	5	3	3	4	2	4	3	4	3	6	2	5	7	9	2	5	5	7	5	7	8	6	2	0	0	0	0	0.482465	3.08977	1.27467	1.12834	1.74911	0.975862	1.39483	1.37614	2.25703	1.28123	3.35559	1.42256	1.45836	2.82516	4.6731	0.846692	3.21287
NC_024996.1;NZ_CP037923.1;NZ_CP037923.1;NZ_CP037923.1;NZ_CP037923.1;NZ_CP037923.1;NZ_CP037923.1;NZ_CP037923.1;NZ_CP037923.1;NZ_CP037923.1;NZ_CP037923.1;NZ_CP037923.1	WP_134800623.1;EKN05;EKN05;WP_094096545.1;WP_094096545.1;WP_094096545.1;WP_094096545.1;WP_094096551.1;WP_134800514.1;WP_136350431.1;WP_136350432.1;WP_136350433.1	N/A	IS3-like element IS911 family transposase	389	1	1	0	0	0	0	1	0	0	0	2	0	0	0	0	1	0	0	0	0	0	0	0	0	0	0	0	0	0.452325	0.534499	0	0	0	0	0.464254	0	0	0	0.826362	0	0	0	0	0.482048	0
NZ_CP037923.1	WP_000559293.1	N/A	YciK family oxidoreductase	252	1	1	0	1	0	1	0	0	0	0	0	0	2	2	1	0	1	1	3	1	0	1	1	1	0	0	0	0	0.381557	0.869377	0	0.602438	0	0.757266	0	0	0	0	0	0	1.54232	1.05102	0.53484	0	0.782819
NZ_CP037923.1	WP_001059169.1	nadK	NAD(+) kinase	292	1	3	2	0	0	1	1	3	2	2	4	3	7	7	3	4	3	6	5	6	3	0	3	3	0	0	0	0	1.6814	3.31537	1.39098	0	0	1.51741	1.52334	1.79334	2.15149	1.02817	4.60758	3.1976	5.23854	4.86803	3.58562	3.70647	1.61943
NZ_CP037923.1	WP_000291255.1	nagK	N-acetylglucosamine kinase	303	1	4	7	4	3	4	5	3	4	3	2	4	6	5	2	0	5	4	5	4	4	5	6	1	0	0	0	0	1.01922	3.96201	4.81778	2.9973	1.79008	3.35547	5.38053	1.6778	2.03185	2.34378	2.50539	3.59204	4.05078	4.18728	1.47175	0	3.46433
NZ_CP037923.1	WP_000523845.1	nanR	transcriptional regulator NanR	263	1	1	2	4	3	3	2	6	4	3	4	2	1	4	3	5	5	7	5	8	5	6	6	6	0	0	0	0	0.734531	0.748341	1.61754	2.40829	1.9802	1.9821	1.39642	4.80178	2.4961	2.10946	2.9378	1.51127	0.432875	2.74831	2.53457	4.75354	5.86987
NZ_CP037923.1	WP_001114016.1	nei	endonuclease VIII	263	1	0	0	1	1	1	0	0	0	2	1	1	1	1	1	1	0	2	3	2	2	2	3	2	0	0	0	0	0.554858	0	0	0.5688	0.464071	0.659724	0	0	0	1.74143	0.569189	0.620045	0.565395	0.521583	0.521096	0.610053	0
NZ_CP037923.1	WP_000873892.1	nfo	deoxyribonuclease IV	285	1	0	1	1	1	1	0	1	1	1	0	0	1	1	1	0	1	1	0	0	1	1	0	0	0	0	0	0	0.638123	0	0.506656	0.525438	0.54566	0.653392	0	0.542095	0.510677	0.57605	0	0	0.516895	0.510384	0.543815	0	0.815132
NZ_CP037923.1	WP_001106222.1	nrdG	anaerobic ribonucleoside-triphosphate reductase-activating protein	154	1	0	0	1	0	0	3	0	1	1	1	1	2	0	2	0	0	1	4	2	0	0	1	0	0	0	0	0	1.53448	0	0	1.34944	0	0	5.28966	0	1.64552	2.19782	1.56909	1.85077	3.14543	0	4.21045	0	0
NZ_CP037923.1	WP_000621515.1	panD	aspartate 1-decarboxylase	126	1	1	1	0	0	1	1	1	1	1	0	0	1	0	0	1	0	0	0	1	1	1	0	1	0	0	0	0	1.53694	1.83175	0.983393	0	0	1.43342	1.55279	1.2292	1.19076	1.17774	0	0	1.08731	0	0	1.48219	0
NZ_CP037923.1	EKN05	pbpC	penicillin-binding protein 1C	674	1	1	0	0	0	0	0	0	0	1	9	7	8	3	1	2	3	4	3	3	4	2	3	0	0	0	0	0	0.25741	0.627853	0	0	0	0	0	0	0	0.0653698	3.63636	3.07313	2.46421	1.20324	0.519164	1.18025	1.04066
NZ_CP037923.1	WP_000699105.1	pdxB	4-phosphoerythronate dehydrogenase PdxB	378	1	3	4	4	6	2	1	5	6	5	1	2	4	4	2	0	2	3	4	6	2	2	1	0	0	0	0	0	0.834562	2.04993	2.15401	2.00416	3.02142	1.42465	0.867146	2.56981	3.06956	2.58626	0.797928	1.43432	1.8522	1.8887	0.671581	0	1.69234
NZ_CP037923.1	WP_000133600.1	pepB	aminopeptidase PepB	427	1	1	4	2	3	1	2	6	3	3	4	1	5	2	7	3	2	3	5	5	0	3	2	3	0	0	0	0	0.346434	0.542156	1.53993	1.22289	1.16092	0.336562	0.663814	3.06636	1.53431	1.72538	1.63109	0.560622	2.09439	1.16727	4.13124	1.55449	1.88082
NZ_CP037923.1	WP_000251735.1	pfkB	6-phosphofructokinase II	309	1	1	0	0	0	2	0	0	0	0	0	0	1	1	0	0	1	1	1	0	1	1	1	0	0	0	0	0	0.694287	0.799126	0	0	0	0.916852	0	0	0	0	0	0	0.48753	0.478358	0	0	0.679404
NZ_CP037923.1	WP_000779797.1	PRK10357	glutathione S-transferase	202	1	0	5	2	3	2	0	6	6	3	0	1	2	2	4	1	1	2	3	3	4	4	4	5	0	0	0	0	0.915889	0	4.64107	1.55376	2.10707	3.38914	0	6.87031	4.05149	3.11339	0	1.02169	1.53303	1.42092	5.08945	0.92722	1.21439
NZ_CP037923.1	WP_000919720.1	proP	glycine betaine\L-proline transporter ProP	500	1	4	2	4	4	4	6	7	7	8	1	3	4	5	4	2	5	5	6	5	11	11	11	8	0	0	0	0	0.322188	2.34512	0.683957	1.58823	1.87423	1.77899	3.42261	3.2891	3.05927	3.58971	0.273432	1.56071	1.50196	2.0246	1.80118	0.742075	3.5398
NZ_CP037923.1	WP_000152933.1	pth	aminoacyl-tRNA hydrolase	194	1	2	3	3	3	3	1	2	3	3	0	1	2	3	2	1	1	7	5	5	1	3	4	1	0	0	0	0	1.46129	3.22947	3.12017	3.10816	3.18111	4.7761	1.3059	2.49536	2.92443	3.36554	0	1.42537	1.74811	3.00317	1.70165	1.39459	1.81545
NZ_CP037923.1	WP_001028614.1	purN	phosphoribosylglycinamide formyltransferase	212	1	1	1	0	2	2	1	0	1	0	2	1	2	0	1	1	0	0	1	0	1	0	1	1	0	0	0	0	1.04671	1.05202	0.758077	0	1.4249	1.90605	0.957579	0	0.753844	0	2.05195	0.922686	1.16082	0	0.833358	0.933955	0
NZ_CP037923.1	WP_000560548.1	qorB	NAD(P)H:quinone oxidoreductase	286	1	0	3	3	3	6	1	2	3	2	2	4	3	5	3	0	0	4	2	4	2	1	4	0	0	0	0	0	0.89308	0	2.4583	1.86734	2.17676	4.54709	0.738135	1.2301	2.61452	1.33829	1.62193	2.9699	1.72176	3.05908	1.99635	0	0
NZ_CP037923.1	WP_005047325.1	qseE	two component system sensor histidine kinase QseE\GlrK	475	1	0	0	0	0	0	0	0	0	0	1	0	0	0	0	0	0	0	0	1	0	1	2	0	0	0	0	0	0.795298	0	0	0	0	0	0	0	0	0	0.929599	0	0	0	0	0	0
NZ_CP037923.1	WP_001300687.1	rbn	ribonuclease BN	305	1	1	1	2	1	3	4	2	1	2	3	0	1	2	2	2	0	4	1	2	1	3	4	0	0	0	0	0	0.550327	0.512113	0.493612	1.32087	0.467028	2.15952	3.3653	0.714405	0.49927	0.994311	2.69501	0	0.509285	0.861385	0.94472	0.997041	0
NZ_CP037923.1	WP_005053105.1	rdgC	recombination-associated protein RdgC	303	1	2	2	0	2	0	0	0	0	0	4	4	2	2	1	4	2	4	3	3	0	0	2	0	0	0	0	0	0.756886	1.61173	0.954807	0	0.98705	0	0	0	0	0	2.88531	2.4905	1.52665	1.65851	0.695116	3.54703	1.42777
NZ_CP037923.1	WP_001195025.1	recR	recombination mediator RecR	201	1	1	2	2	1	2	1	1	1	1	1	3	1	1	4	1	1	3	2	3	0	0	1	1	0	0	0	0	0.732048	0.795511	1.19279	1.24572	0.565258	4.43847	0.734381	0.571074	0.530661	0.571461	0.728956	5.40411	0.543605	0.56053	3.40364	0.736173	0.977817
NZ_CP037923.1	WP_000556238.1	rfbG	dTDP-rhamnosyl transferase RfbG	301	1	0	4	4	3	1	1	3	3	3	2	2	6	5	8	1	1	6	5	5	1	0	1	0	0	0	0	0	0.813605	0	2.15911	2.22644	1.37444	0.771699	0.740619	1.49571	1.30279	1.40144	1.08499	1.11893	3.37838	2.59184	4.8001	0.728786	0.4574
NZ_CP037923.1	WP_001150448.1	ribD	bifunctional diaminohydroxyphosphoribosylaminopyrimidine deaminase/5-amino-6-(5-phosphoribosylamino)uracil reductase RibD	367	1	1	3	3	5	1	0	2	2	2	3	2	5	3	5	2	1	3	2	4	1	1	2	1	0	0	0	0	0.459656	0.542544	0.692009	1.25273	2.02894	0.398029	0	0.832668	0.828328	0.865141	1.35125	0.969305	1.93228	1.22996	1.64618	0.960391	0.610994
NZ_CP037923.1	WP_001293282.1	rlmB	23S rRNA (guanosine(2251)-2'-O)-methyltransferase RlmB	243	1	0	2	2	4	1	1	5	5	5	1	1	4	3	0	0	0	5	4	4	2	3	4	2	0	0	0	0	1.37744	0	1.36945	2.52335	3.95056	1.28478	0.612184	6.54727	5.28987	5.1715	0.601956	1.45206	4.03513	3.78537	0	0	0
NZ_CP037923.1	WP_000827422.1	rne	ribonuclease E	1061	1	2	2	1	2	2	5	5	8	3	2	4	5	6	4	5	6	6	9	8	9	11	11	8	2	6	7	4	0.173832	0.303745	0.330276	0.168252	0.163697	0.374624	1.01088	1.12389	1.44402	0.496573	0.309189	0.741095	0.793983	0.737837	0.547187	0.605342	1.39287
NZ_CP037923.1	WP_000371666.1	robA	MDR efflux pump AcrAB transcriptional activator RobA	289	1	0	1	3	2	0	2	1	1	2	0	0	2	0	1	0	0	3	0	0	1	2	1	0	0	0	0	0	1.36356	0	1.07692	2.73255	1.55854	0	2.04458	0.742434	0.894888	1.67674	0	0	1.58058	0	0.931877	0	0
NZ_CP037923.1	WP_000189743.1	rpiA	ribose-5-phosphate isomerase RpiA	219	1	3	0	0	0	0	2	0	0	0	2	1	1	0	0	0	2	0	0	0	2	2	4	3	0	0	0	0	0.65439	3.13274	0	0	0	0	1.5392	0	0	0	1.69397	0.913553	0.743979	0	0	0	0.743693
NZ_CP037923.1	WP_000579833.1	rplC	50S ribosomal protein L3	209	1	3	1	2	0	1	2	2	1	3	2	4	2	1	2	2	2	2	2	1	4	6	2	2	0	2	0	2	0.717717	4.12166	0.667168	1.41146	0	0.897034	1.98577	1.62418	0.66704	1.57831	1.54291	3.52102	1.3531	0.848098	1.01277	1.62265	2.015
NZ_CP037923.1	WP_001207201.1	rplJ	50S ribosomal protein L10	165	1	3	4	4	5	3	4	4	5	4	6	9	10	6	4	5	6	10	8	8	4	4	4	4	2	2	1	2	1.51331	4.27024	3.69699	3.94082	4.28016	4.64331	4.61797	3.90446	4.39338	4.02972	7.04349	12.3801	8.26566	5.25545	4.04854	6.56564	11.6658
NZ_CP037923.1	WP_000028878.1	rplL	50S ribosomal protein L7\L12	121	1	1	3	2	2	4	3	3	3	2	3	2	1	2	0	3	1	2	2	2	3	3	5	2	0	1	0	2	1.7722	2.2136	2.29537	2.49681	2.38594	7.46026	4.43473	2.62935	2.50647	2.69349	3.03898	3.15256	1.13477	2.18972	0	5.07561	1.93572
NZ_CP037923.1	WP_001238917.1	rplO	50S ribosomal protein L15	144	1	1	2	1	0	1	1	2	2	3	1	1	3	3	3	2	2	4	3	3	5	4	3	3	3	4	4	4	1.68848	2.18174	2.4877	1.23533	0	1.7945	1.72976	2.91661	2.7598	4.15672	1.56034	1.65402	3.52996	3.55414	3.53777	3.10291	3.86408
NZ_CP037923.1	WP_000941212.1	rplP	50S ribosomal protein L16	136	1	2	1	1	2	2	2	2	2	2	2	2	2	2	1	3	2	2	2	2	3	6	2	3	0	1	0	0	1.99057	4.11045	1.58892	1.74939	2.81447	3.67519	3.7117	3.08922	2.94145	3.09313	3.48452	3.57048	2.83352	2.7241	1.2019	5.02004	4.56308
NZ_CP037923.1	WP_000358960.1	rplR	50S ribosomal protein L18	117	1	0	0	0	0	1	1	0	0	0	2	1	1	1	0	0	1	0	0	1	2	1	0	2	2	3	1	2	1.54613	0	0	0	0	1.14331	1.65677	0	0	0	2.64672	1.10064	1.22478	1.24427	0	0	1.38484
NZ_CP037923.1	WP_000271401.1	rplU	50S ribosomal protein L21	103	1	1	0	2	0	1	0	2	0	0	0	0	3	0	0	0	1	7	5	3	0	0	0	1	2	0	0	1	1.50266	1.59917	0	1.68834	0	1.54473	0	2.29792	0	0	0	0	1.65205	0	0	0	1.94068
NZ_CP037923.1	WP_000039078.1	rpnA	recombination-promoting nuclease RpnA	295	1	1	0	1	0	1	1	1	1	1	1	1	2	1	2	1	1	1	3	1	1	1	0	2	0	0	0	0	0.846478	0.974981	0	0.691252	0	0.93391	0.92215	0.644142	0.629322	0.77419	0.900953	1.00031	1.37178	0.595304	1.41959	0.883587	1.09544
NZ_CP037923.1	WP_001162094.1	rpoA	DNA-directed RNA polymerase subunit alpha	329	1	0	4	4	6	0	0	3	4	2	6	3	6	9	7	0	2	5	9	6	2	0	3	0	0	0	0	0	0.633369	0	2.2885	2.28144	3.26886	0	0	1.90998	2.49854	1.31123	3.6361	2.94211	2.82614	5.07131	3.66626	0	2.11066
NZ_CP037923.1	WP_000256450.1	rpsP	30S ribosomal protein S16	82	1	0	2	2	2	3	2	2	2	1	0	1	4	3	1	2	2	3	2	5	2	3	2	3	2	0	0	0	2.18029	0	6.17685	6.1361	6.2629	11.0227	6.7247	6.90176	6.22994	3.4269	0	2.34236	12.8158	9.29695	4.29723	7.30237	9.12127
NZ_CP037923.1	WP_001138117.1	rpsS	30S ribosomal protein S19	92	1	0	2	1	2	1	2	2	0	0	1	2	1	1	2	1	1	2	2	1	4	2	2	1	0	0	0	0	3.85822	0	3.94013	1.20833	4.1016	4.35634	8.15706	4.25802	0	0	3.56653	7.25618	1.23247	1.18961	4.12842	4.15725	4.20175
NZ_CP037923.1	WP_001144069.1	rpsU	30S ribosomal protein S21	71	1	2	1	3	1	2	3	2	2	3	0	0	3	2	1	2	1	3	2	3	5	2	1	0	0	1	0	0	5.32349	8.39768	3.47833	7.51504	3.69354	6.55489	8.99425	4.99043	5.87845	10.2997	0	0	5.38578	3.52498	1.87832	5.89499	6.2224
NZ_CP037923.1	WP_001161668.1	rsfS	ribosome silencing factor	105	1	1	3	3	4	1	0	3	3	3	0	0	3	2	3	0	1	2	3	3	1	1	1	1	0	0	0	0	1.49983	1.97972	5.45169	5.23297	6.34821	1.54809	0	4.61946	5.39339	5.47545	0	0	5.03858	3.51121	5.22733	0	2.22405
NZ_CP037923.1	WP_000132548.1	sbcB	exodeoxyribonuclease I	474	1	1	2	4	1	0	1	0	0	2	0	2	7	5	6	2	0	2	2	2	2	0	0	0	0	0	0	0	0.436699	0.509671	0.549456	1.11965	0.386695	0	0.24123	0	0	0.54949	0	0.83616	2.01325	1.7843	2.33126	0.568184	0
NC_024996.1	WP_010921633.1	sepA	serine protease autotransporter toxin SepA	1364	1	0	0	0	0	1	0	0	0	0	0	1	0	0	0	0	1	0	0	0	1	1	1	1	0	0	0	0	0.255463	0	0	0	0	0.191116	0	0	0	0	0	0.128769	0	0	0	0	0.146353
NZ_CP037923.1	WP_001151604.1	serA	phosphoglycerate dehydrogenase	410	1	0	5	8	6	1	0	4	4	4	3	6	6	6	5	2	1	5	5	3	1	1	2	1	0	0	0	0	0.495531	0	2.53963	4.08803	3.418	0.460742	0	2.8066	2.5681	2.48367	1.61254	2.90965	4.21812	2.96038	3.4907	0.927068	0.514263
NZ_CP037923.1	WP_001295479.1	sseB	enhanced serine sensitivity protein SseB	258	1	2	1	1	1	4	0	1	0	1	0	2	1	2	0	0	1	0	2	0	1	0	4	0	0	0	0	0	1.52272	2.91045	1.09074	1.17259	1.14702	6.27773	0	1.18571	0	1.1531	0	2.50982	1.13403	2.0077	0	0	1.23732
NZ_CP037923.1	WP_001120816.1	sthA	Si-specific NAD(P)(+) transhydrogenase	466	1	0	7	5	5	0	0	5	6	3	2	0	5	3	6	0	2	7	8	5	0	0	0	0	0	0	0	0	0.985432	0	4.11321	3.12105	3.60199	0	0	3.06041	2.73821	1.99964	1.93537	0	4.0542	1.75782	3.31431	0	1.999
NZ_CP037923.1	WP_000367164.1	sufA	Fe-S cluster assembly scaffold SufA	122	1	1	0	1	0	2	0	0	2	1	1	1	1	2	0	0	0	1	1	2	1	3	3	1	0	0	0	0	3.37127	3.3729	0	2.1919	0	7.4624	0	0	3.40323	1.42102	3.0328	2.759	2.09119	1.98348	0	0	0
NZ_CP037923.1	WP_001196515.1	sufE	cysteine desulfuration protein SufE	138	1	0	0	0	0	0	0	0	0	0	0	0	1	1	0	0	0	0	0	0	1	1	0	0	0	0	0	0	1.31948	0	0	0	0	0	0	0	0	0	0	0	0.782539	1.2503	0	0	0
NZ_CP037923.1	WP_000117724.1	tcdA	tRNA cyclic N6-threonylcarbamoyladenosine(37) synthase TcdA	268	1	0	2	2	1	3	4	2	2	2	1	1	2	3	5	3	2	4	4	4	2	2	1	0	0	0	0	0	1.61346	0	3.12879	3.19198	1.71338	3.50723	5.01416	3.30536	2.91579	3.03819	1.86013	1.67282	2.8581	4.09389	6.98825	2.85344	2.96636
NZ_CP037923.1	WP_000545676.1	trkH	Trk system potassium transporter TrkH	483	1	0	0	0	0	0	0	0	0	0	0	0	0	0	0	0	0	0	0	0	0	0	0	0	0	0	0	0	0.421495	0	0	0	0	0	0	0	0	0	0	0	0	0	0	0	0
NZ_CP037923.1	WP_000981977.1	tsaE	tRNA (adenosine(37)-N6)-threonylcarbamoyltransferase complex ATPase subunit type 1 TsaE	153	1	3	1	1	2	1	2	3	3	4	1	1	2	1	1	2	1	3	3	1	3	2	4	2	0	0	0	0	1.79691	7.67651	1.32078	1.34994	2.70571	1.51615	3.13568	4.36584	4.05417	6.11728	1.63696	1.68527	2.63332	1.14048	1.41776	3.76976	2.28932
NZ_CP037923.1	WP_000073595.1	ugpQ	glycerophosphodiester phosphodiesterase	247	1	0	0	3	0	2	2	4	4	2	2	0	0	2	1	1	1	5	4	4	2	1	4	1	0	0	0	0	0.813968	0	0	2.2251	0	1.78942	1.59012	2.64573	2.44133	1.13349	1.62576	0	0	1.28525	0.652313	0.895422	0.950541
NZ_CP037923.1	WP_000122430.1	uspC	universal stress protein UspC	142	1	1	2	1	1	0	0	0	0	1	2	2	2	2	3	1	1	2	2	2	1	3	1	2	0	0	0	0	1.58565	1.67601	2.21567	1.21178	1.13314	0	0	0	0	1.2815	4.12856	2.80638	2.23204	2.01104	4.47818	1.54336	1.48693
NZ_CP037923.1	WP_001283406.1	uvrC	excinuclease ABC subunit UvrC	610	1	0	0	0	0	1	1	0	0	0	0	0	1	0	0	1	1	0	0	0	1	0	0	0	0	0	0	0	0.344677	0	0	0	0	0.331443	0.228635	0	0	0	0	0	0.207739	0	0	0.351474	0.270577
NZ_CP037923.1	WP_000080639.1	waaO	lipopolysaccharide 3-alpha-galactosyltransferase	335	1	0	0	2	3	1	0	1	3	1	2	1	1	2	2	1	2	3	2	3	0	1	1	0	0	0	0	0	0.409247	0	0	1.53932	2.76363	0.439471	0	0.626438	1.20846	0.964931	1.44034	1.04726	0.875281	1.42821	1.38046	0.437636	1.71342
NC_024996.1	WP_000079956.1	yacA	type II toxin-antitoxin system antitoxin YacA	89	1	0	2	1	1	0	0	2	2	2	2	0	2	2	1	2	2	3	3	2	0	0	1	0	0	0	0	0	1.43842	0	3.66289	2.45436	2.75499	0	0	4.47064	4.23323	4.70531	5.26947	0	2.74644	2.5558	1.60019	3.69452	4.58411
NZ_CP037923.1	WP_005049371.1	ybhA	bifunctional pyridoxal phosphate\fructose-1,6-bisphosphate phosphatase	272	1	3	4	6	6	2	3	2	3	0	8	7	9	6	9	3	2	6	7	6	1	0	1	1	0	0	0	0	0.785531	2.8207	2.42709	4.29543	4.78002	1.73849	2.35641	1.06565	1.75435	0	7.44697	5.55097	7.66918	3.90339	6.80766	1.98798	1.94636
NZ_CP037923.1	WP_000386531.1	ybiB	DNA-binding protein YbiB	320	1	0	2	2	2	0	0	0	0	0	4	5	7	8	7	1	5	5	5	4	0	0	0	0	0	0	0	0	0.436026	0	1.66038	1.59783	1.53181	0	0	0	0	0	4.09503	4.17112	5.48608	6.3957	4.53283	0.503647	3.7452
NZ_CP037923.1	WP_000135440.1	ybiI	C4-type zinc finger protein YbiI	88	1	0	4	6	4	2	1	5	4	5	0	0	4	2	5	0	0	5	2	3	2	2	3	0	0	0	0	0	1.94715	0	9.50706	17.6282	10.4706	4.14391	2.15682	12.8134	13.6085	13.9476	0	0	12.4304	5.84207	16.5643	0	0
NZ_CP037923.1	WP_000023562.1	ybjI	5-amino-6-(5-phospho-D-ribitylamino)uracil phosphatase	271	1	0	2	0	2	1	1	1	1	3	2	1	3	2	3	0	0	1	2	3	1	2	1	0	0	0	0	0	0.899086	0	1.0382	0	0.841023	0.845301	0.83013	0.450639	0.405162	1.4815	1.44199	0.573863	1.11246	0.826589	1.25966	0	0
NZ_CP037923.1	WP_005050810.1	yhbO	protein\nucleic acid deglycase	172	1	2	3	3	2	2	1	3	3	4	2	1	1	2	1	3	2	1	0	2	3	3	4	1	0	0	0	0	3.02559	4.49675	2.75111	4.88791	3.02895	5.3478	2.83434	5.0318	3.44444	5.50072	5.5082	3.02738	0.736388	1.8984	2.1775	2.7106	4.18279
NZ_CP037923.1	WP_001270270.1	yiiM	6-hydroxyaminopurine reductase	224	1	0	0	1	1	0	0	2	3	1	1	0	1	1	2	1	0	1	0	0	0	0	0	0	0	0	0	0	0.90886	0	0	0.668856	0.690312	0	0	1.43001	2.60609	0.761198	0.898708	0	0.664841	0.680457	1.4986	0.882266	0
NZ_CP037923.1	WP_001131335.1	yjdN	VOC family metalloprotein YjdN	147	1	0	2	5	2	3	0	4	3	2	2	0	2	1	2	2	0	2	1	3	3	2	3	0	0	0	0	0	1.11278	0	2.07687	5.77737	2.08214	4.03835	0	4.42321	3.42511	2.43757	2.69655	0	1.97676	1.211	2.21162	2.9459	0
NZ_CP037923.1	WP_000679818.1	ypfH	esterase	232	1	0	2	2	3	1	1	2	1	1	1	0	0	0	0	0	0	2	1	2	3	2	4	0	0	0	0	0	1.67831	0	1.37269	1.38142	2.08644	0.916734	1.55298	1.57079	0.722525	0.779141	1.00729	0	0	0	0	0	0
NZ_CP037923.1	WP_000440309.1	aaeR	HTH-type transcriptional activator AaeR	309	0	0	0	0	0	0	0	0	0	0	0	1	0	0	0	0	1	0	0	0	0	0	0	0	0	0	0	0	0	0	0	0	0	0	0	0	0	0	0	0.654472	0	0	0	0	0.729073
NZ_CP037923.1	WP_000899047.1	aas	bifunctional acyl-ACP--phospholipid O-acyltransferase\long-chain-fatty-acid--ACP ligase	719	0	0	0	0	0	0	0	1	1	0	0	0	1	0	2	0	0	0	2	0	0	0	0	0	0	0	0	0	0	0	0	0	0	0	0	0.24835	0.223447	0	0	0	0.174667	0	0.646623	0	0
NZ_CP037923.1	WP_000963541.1	aceF	pyruvate dehydrogenase complex dihydrolipoyllysine-residue acetyltransferase	626	0	2	2	2	2	5	1	3	2	3	3	3	3	2	4	4	2	6	3	2	10	4	9	3	0	1	0	0	0	1.00242	0.627213	0.672664	0.572924	2.26886	0.43739	1.26993	0.667849	1.00245	0.802437	1.06997	0.800893	0.604567	0.749156	1.24256	0.821483
NZ_CP037923.1	WP_000095706.1	ackA	acetate kinase	400	0	0	1	3	1	0	0	2	0	2	4	1	2	3	0	0	0	2	0	3	0	0	1	0	0	0	0	0	0	0	0.420043	2.24855	0.837647	0	0	1.34709	0	1.41652	2.69754	0.575858	1.21054	2.08743	0	0	0
NZ_CP037923.1	WP_024260231.1	acrA	multidrug efflux RND transporter periplasmic adaptor subunit AcrA	397	0	0	0	1	1	0	1	3	1	1	0	0	1	2	1	0	0	1	1	1	0	0	0	0	0	0	1	0	0	0	0	0.341787	0.34518	0	0.473752	1.42232	0.370843	0.384164	0	0	0.393642	0.98533	0.42943	0	0
NZ_CP037923.1	WP_001132471.1	acrB	efflux RND transporter permease AcrB	1049	0	0	0	0	0	0	0	0	0	0	0	0	0	0	0	0	0	0	0	0	0	0	0	0	0	0	0	0	0	0	0	0	0	0	0	0	0	0	0	0	0	0	0	0	0
NZ_CP037923.1	WP_000786374.1	ada	bifunctional DNA-binding transcriptional regulator\O6-methylguanine-DNA methyltransferase Ada	354	0	0	1	0	1	0	0	0	1	0	0	0	0	0	0	0	0	0	0	0	1	2	0	1	0	0	0	0	0	0	0.245221	0	0.254358	0	0	0	0.247194	0	0	0	0	0	0	0	0
NZ_CP037923.1	WP_000801839.1	aes	acetyl esterase	319	0	0	0	0	0	0	0	0	0	0	0	0	0	0	0	0	0	0	0	0	0	0	0	0	0	0	0	0	0	0	0	0	0	0	0	0	0	0	0	0	0	0	0	0	0
NZ_CP037923.1	WP_000884947.1	alkB	DNA oxidative demethylase AlkB	216	0	2	1	3	3	1	1	3	4	3	0	0	1	0	1	0	0	0	0	0	2	1	2	2	0	0	0	0	0	2.98805	0.722974	2.95705	3.36195	1.64868	1.59336	2.79262	3.71801	2.46054	0	0	0.552177	0	0.823873	0	0
NZ_CP037923.1	WP_000141275.1	allR	HTH-type transcriptional repressor AllR	271	0	0	1	2	1	0	0	0	0	2	1	0	1	1	0	0	0	2	2	2	0	0	0	0	0	0	0	0	0	0	0.414123	0.892932	0.46708	0	0	0	0	0.954218	0.55794	0	0.436709	0.43226	0	0	0
NZ_CP037923.1	WP_005051625.1	amiC	N-acetylmuramoyl-L-alanine amidase AmiC	417	0	0	0	0	1	0	0	1	2	1	2	0	3	3	2	0	1	3	2	0	1	1	0	2	0	0	0	0	0	0	0	0	0.342697	0	0	0.433704	0.833747	0.369317	0.706551	0	0.989369	0.929524	0.748895	0	0.646433
NZ_CP037923.1	WP_000923711.1	ampD	1,6-anhydro-N-acetylmuramyl-L-alanine amidase AmpD	183	0	0	0	1	1	0	0	0	1	0	0	0	0	0	0	0	0	0	0	0	0	0	0	0	0	0	0	0	0	0	0	0.745281	0.766998	0	0	0	0.757808	0	0	0	0	0	0	0	0
NZ_CP037923.1	WP_000835080.1	anmK	anhydro-N-acetylmuramic acid kinase	369	0	0	1	0	1	0	0	0	0	1	0	0	0	0	0	0	0	1	0	0	0	0	0	0	0	0	0	0	0	0	0.320312	0	0.330319	0	0	0	0	0.331245	0	0	0	0	0	0	0
NZ_CP037923.1	WP_000394115.1	ansB	L-asparaginase 2	348	0	0	0	0	0	0	0	0	0	0	0	0	1	1	0	0	1	1	2	1	0	1	0	0	0	0	0	0	0	0	0	0	0	0	0	0	0	0	0	0	0.403546	0.398262	0	0	0.625807
NZ_CP037923.1	WP_000257186.1	apaH	bis(5'-nucleosyl)-tetraphosphatase (symmetrical) ApaH	280	0	1	1	0	1	1	0	2	0	0	0	0	0	0	0	0	0	0	1	2	2	0	1	0	0	0	0	0	0	0.509822	0.506265	0	0.509646	0.58862	0	1.42694	0	0	0	0	0	0	0	0	0
NZ_CP037923.1	WP_001005448.1	apbC	iron-sulfur cluster carrier protein ApbC	369	0	0	3	4	4	0	0	2	3	2	1	1	3	6	1	0	0	2	2	3	0	1	2	2	0	0	0	0	0	0	1.30883	2.37292	2.72909	0	0	1.56105	2.24566	1.6107	0.999173	1.05764	2.3659	3.60065	0.915309	0	0
NZ_CP037923.1	WP_005052987.1	apt	adenine phosphoribosyltransferase	183	0	0	0	1	0	0	0	0	0	1	0	0	0	0	1	0	0	0	0	1	0	0	0	0	0	0	0	0	0	0	0	0.633548	0	0	0	0	0	0.730877	0	0	0	0	0.707371	0	0
NZ_CP037923.1	WP_000963945.1	araA	L-arabinose isomerase	500	0	0	1	1	0	0	0	1	2	3	0	0	0	1	2	0	1	0	0	1	4	4	5	2	0	0	0	0	0	0	0.353384	0.313448	0	0	0	0.364794	0.921277	1.09007	0	0	0	0.329118	0.566727	0	0.390252
NZ_CP037923.1	WP_000951767.1	araB	ribulokinase	566	0	0	0	0	0	0	0	0	0	0	0	0	0	0	0	2	0	3	4	3	0	0	0	0	0	0	0	0	0	0	0	0	0	0	0	0	0	0	0	0	0	0	0	0.650739	0
NZ_CP037923.1	WP_000963807.1	argD	bifunctional acetylornithine\succinyldiaminopimelate transaminase	406	0	0	0	0	0	0	0	0	0	0	0	0	0	1	2	0	0	0	0	0	0	1	0	0	0	0	0	0	0	0	0	0	0	0	0	0	0	0	0	0	0	0.388439	0.906762	0	0
NZ_CP037923.1	EKN05	argF	ornithine carbamoyltransferase	333	0	0	0	0	0	0	0	0	0	0	0	0	0	0	1	1	0	1	1	1	0	0	0	0	0	0	0	0	0	0	0	0	0	0	0	0	0	0	0	0	0	0	0.370414	0.506071	0
NZ_CP037923.1	WP_000828351.1	argP	DNA-binding transcriptional regulator ArgP	297	0	2	1	1	1	0	0	1	0	0	2	3	4	5	5	0	0	1	2	1	0	0	0	0	0	0	0	0	0	1.49396	0.603459	0.558502	0.648804	0	0	0.641706	0	0	1.75579	2.58412	2.79627	3.37277	4.1086	0	0
NZ_CP037923.1	WP_000860239.1	arnA	bifunctional UDP-4-amino-4-deoxy-L-arabinose formyltransferase\UDP-glucuronic acid oxidase ArnA	660	0	0	1	0	0	0	0	0	0	0	1	1	2	4	1	0	0	0	0	1	3	0	0	0	0	0	0	0	0	0	0.276773	0	0	0	0	0	0	0	0.426421	0.386792	0.472876	1.00281	0.202472	0	0
NZ_CP037923.1	WP_000860164.1	aroD	type I 3-dehydroquinate dehydratase	252	0	0	0	0	0	0	0	0	0	0	0	0	1	0	0	0	0	0	0	0	0	0	0	0	0	0	0	0	0	0	0	0	0	0	0	0	0	0	0	0	0.549307	0	0	0	0
NZ_CP037923.1	WP_000548559.1	aroF	3-deoxy-7-phosphoheptulonate synthase AroF	356	0	1	1	1	2	2	1	3	2	2	1	0	1	3	3	0	0	3	2	1	2	0	1	1	0	0	0	0	0	0.917535	0.451446	0.410388	0.913952	1.67984	0.566251	1.29416	0.902236	1.04449	1.205	0	0.432518	1.36139	1.2045	0	0
NZ_CP037923.1	WP_001082206.1	aroH	3-deoxy-7-phosphoheptulonate synthase AroH	348	0	0	0	1	0	0	0	0	0	0	0	0	2	1	0	0	1	0	1	1	0	0	0	0	0	0	0	0	0	0	0	0.446428	0	0	0	0	0	0	0	0	0.932109	0.417481	0	0	0.698722
NZ_CP037923.1	WP_000065769.1	arsC	glutaredoxin-dependent arsenate reductase	141	0	0	2	2	2	0	0	0	2	1	0	0	2	1	0	0	0	0	0	2	0	0	0	0	0	0	0	0	0	0	3.37514	5.15254	2.16808	0	0	0	4.59093	2.81721	0	0	2.24611	2.43128	0	0	0
NZ_CP037923.1	WP_000027205.1	artP	arginine ABC transporter ATP-binding protein ArtP	242	0	0	0	0	0	0	0	0	0	0	0	0	2	0	0	0	0	0	0	0	0	0	0	0	0	0	0	0	0	0	0	0	0	0	0	0	0	0	0	0	2.42114	0	0	0	0
NZ_CP037923.1	WP_005105741.1	ascB	6-phospho-beta-glucosidase AscB	474	0	0	1	1	1	0	0	1	0	0	0	0	1	1	0	0	0	0	1	0	0	0	0	0	0	0	0	0	0	0	0.545611	0.570772	0.596225	0	0	0.546447	0	0	0	0	0.55518	0.533269	0	0	0
NZ_CP037923.1	WP_000896498.1	atpG	F0F1 ATP synthase subunit gamma	287	0	0	1	1	1	0	0	2	0	1	4	1	2	3	4	11	13	31	34	29	1	0	2	0	0	0	0	0	0	0	0.364068	0.358997	0.457048	0	0	1.63149	0	0.397833	1.6108	0.520079	0.943224	1.76259	2.24503	9.75657	14.1356
NZ_CP037923.1	WP_001240883.1	bamA	outer membrane protein assembly factor BamA	810	0	0	1	2	1	0	0	0	1	1	1	1	0	0	0	0	0	0	0	0	0	1	0	0	0	0	0	0	0	0	0.168616	0.28993	0.155166	0	0	0	0.167291	0.174797	0.272985	0.231052	0	0	0	0	0
NZ_CP037923.1	WP_001177056.1	bamB	outer membrane protein assembly factor BamB	392	0	0	0	2	0	0	0	0	0	1	0	1	1	2	1	0	0	1	3	2	1	2	1	0	0	0	0	0	0	0	0	0.555482	0	0	0	0	0	0.408436	0	0.4158	0.346244	0.544999	0.368831	0	0
NZ_CP037923.1	WP_001203437.1	bamE	outer membrane protein assembly factor BamE	113	0	0	0	0	0	0	0	0	0	1	0	0	0	0	0	0	0	0	0	0	0	0	0	0	0	0	0	0	0	0	0	0	0	0	0	0	0	2.4089	0	0	0	0	0	0	0
NZ_CP037923.1	WP_000186424.1	barA	two-component sensor histidine kinase BarA	918	0	0	0	0	0	0	0	0	0	0	0	1	0	0	0	0	0	0	1	0	0	0	0	0	0	0	0	0	0	0	0	0	0	0	0	0	0	0	0	0.197142	0	0	0	0	0
NZ_CP037923.1	WP_000489667.1	bepA	beta-barrel assembly-enhancing protease	487	0	0	0	0	0	0	0	0	0	0	0	0	0	0	0	0	0	0	1	0	0	0	0	0	0	0	0	0	0	0	0	0	0	0	0	0	0	0	0	0	0	0	0	0	0
NZ_CP037923.1	WP_001295527.1	betI	transcriptional regulator BetI	195	0	0	0	0	0	0	0	0	0	0	0	0	0	2	0	0	0	1	1	0	0	0	0	0	0	0	0	0	0	0	0	0	0	0	0	0	0	0	0	0	0	1.57156	0	0	0
NZ_CP037923.1	EKN05	bglA	6-phospho-beta-glucosidase BglA	475	0	2	1	5	3	0	0	1	1	2	5	1	6	6	7	0	1	6	2	4	1	4	2	4	0	0	0	0	0	0.925816	0.328858	1.76645	1.10066	0	0	0.416702	0.347954	0.691192	2.58592	0.459573	1.82953	1.803	2.05867	0	0.405044
NZ_CP037923.1	WP_000871528.1	bglX	beta-glucosidase BglX	765	0	0	2	0	0	0	0	0	0	0	1	1	0	0	0	0	1	0	0	0	1	2	1	0	0	0	0	0	0	0	0.181906	0	0	0	0	0	0	0	0.189773	0.177077	0	0	0	0	0.19943
NZ_CP037923.1	WP_001060072.1	bioH	pimeloyl-ACP methyl ester esterase BioH	262	0	1	0	0	0	0	0	0	0	0	0	0	0	0	0	0	0	0	0	0	0	0	0	0	0	0	0	0	0	1.09213	0	0	0	0	0	0	0	0	0	0	0	0	0	0	0
NZ_CP037923.1	WP_001238362.1	blc	lipocalin Blc	177	0	0	0	0	1	0	0	0	0	1	0	0	0	0	0	0	0	0	0	0	0	0	0	1	0	0	0	0	0	0	0	0	0.887915	0	0	0	0	0.768191	0	0	0	0	0	0	0
NZ_CP037923.1	EKN05	cdaR	DNA-binding transcriptional regulator CdaR	372	0	1	0	0	0	0	0	0	0	0	0	0	1	1	0	0	0	0	2	0	0	0	0	0	0	0	0	0	0	0.546683	0	0	0	0	0	0	0	0	0	0	0.374381	0.384587	0	0	0
NZ_CP037923.1	WP_001241561.1	cedA	cell division activator CedA	87	0	0	0	0	0	0	0	0	0	0	0	1	0	0	0	0	1	0	0	0	1	1	0	1	0	0	0	0	0	0	0	0	0	0	0	0	0	0	0	1.54334	0	0	0	0	1.85232
NZ_CP037923.1	WP_001146444.1	chaB	putative cation transport regulator ChaB	76	0	1	0	0	2	0	1	0	0	2	1	1	0	0	0	0	2	1	1	1	2	2	2	2	0	0	0	0	0	5.59231	0	0	3.06226	0	4.56985	0	0	3.47577	4.28347	4.3353	0	0	0	0	7.94376
NZ_CP037923.1	WP_000412158.1	chbB	PTS N,N'-diacetylchitobiose transporter subunit IIB	106	0	1	0	1	0	1	0	0	0	0	0	0	0	0	0	0	0	0	0	0	0	1	0	2	0	0	0	0	0	1.94471	0	1.6149	0	2.26017	0	0	0	0	0	0	0	0	0	0	0
NZ_CP037923.1	WP_000983609.1	cheZ	protein phosphatase CheZ	214	0	0	2	0	1	0	0	0	1	0	1	0	1	2	2	0	0	1	2	0	0	0	0	0	0	0	0	0	0	0	1.34682	0	0.632065	0	0	0	0.671854	0	0.994732	0	0.880106	2.22908	2.29731	0	0
NZ_CP037923.1	WP_000214515.1	cls	cardiolipin synthase	486	0	0	0	0	0	0	0	0	0	0	0	0	0	1	1	0	0	2	0	1	0	0	0	0	0	0	0	0	0	0	0	0	0	0	0	0	0	0	0	0	0	0.279642	0.322901	0	0
NZ_CP037923.1	WP_000650361.1	clsB	cardiolipin synthase ClsB	413	0	0	0	0	0	0	0	0	0	0	0	0	0	0	1	0	0	0	0	0	0	0	0	0	0	0	0	0	0	0	0	0	0	0	0	0	0	0	0	0	0	0	0.791364	0	0
NZ_CP037923.1	WP_000019588.1	cmoA	carboxy-S-adenosyl-L-methionine synthase CmoA	247	0	0	0	1	0	0	2	2	2	2	0	1	3	1	0	0	1	2	1	2	0	1	0	0	0	0	0	0	0	0	0	0.770687	0	0	1.66775	1.28262	1.23315	1.45921	0	0.842817	1.7438	0.60508	0	0	0.968424
NZ_CP037923.1	WP_000564755.1	cmoB	tRNA 5-methoxyuridine(34)\uridine 5-oxyacetic acid(34) synthase CmoB	323	0	0	1	0	0	0	0	0	0	0	0	0	0	0	0	0	0	0	0	0	0	0	0	0	0	0	0	0	0	0	0.340957	0	0	0	0	0	0	0	0	0	0	0	0	0	0
NZ_CP037923.1	WP_001298300.1	cmoM	tRNA uridine 5-oxyacetic acid(34) methyltransferase CmoM	261	0	1	0	0	0	0	0	0	0	0	1	1	1	0	1	1	0	1	0	0	1	1	1	0	0	0	0	0	0	0.931506	0	0	0	0	0	0	0	0	0.824266	0.848448	0.674544	0	0.667563	0.828689	0
NZ_CP037923.1	WP_005052961.1	cnoX	chaperedoxin	284	0	2	1	1	1	0	0	0	2	0	0	0	2	1	0	0	0	2	1	1	0	0	0	0	0	0	0	0	0	2.12108	0.749673	0.74932	0.808709	0	0	0	1.43512	0	0	0	1.64572	0.726147	0	0	0
NZ_CP037923.1	WP_000050139.1	coaBC	bifunctional phosphopantothenoylcysteine decarboxylase\phosphopantothenate--cysteine ligase CoaBC	406	0	1	1	0	2	3	1	2	3	3	1	1	1	1	2	0	2	4	5	3	1	2	5	2	1	5	4	1	0	0.766338	0.314109	0	0.736562	1.7552	0.624652	0.771207	1.12968	0.844107	0.729841	0.594461	0.354141	0.34423	0.709451	0	0.957676
NZ_CP037923.1	WP_001171866.1	coaD	pantetheine-phosphate adenylyltransferase	159	0	0	0	0	0	0	0	0	0	0	1	1	0	0	0	0	0	0	0	0	0	0	0	0	0	0	0	0	0	0	0	0	0	0	0	0	0	0	2.41634	2.52161	0	0	0	0	0
NZ_CP037923.1	WP_001165576.1	cobT	nicotinate-nucleotide--dimethylbenzimidazole phosphoribosyltransferase	359	0	2	1	2	3	0	0	0	0	0	3	5	3	4	4	1	2	2	4	2	0	0	0	0	0	0	0	0	0	1.00679	0.445979	0.852026	1.23778	0	0	0	0	0	1.69203	2.76309	1.26755	1.70025	1.90322	0.487378	1.3117
NZ_CP037923.1	WP_000179805.1	comR	TetR family copper-responsive transcriptional repressor ComR	210	0	0	1	1	0	0	0	0	1	1	0	0	0	0	0	0	0	0	0	0	0	0	0	0	0	0	0	0	0	0	0.476051	0.520371	0	0	0	0	0.511336	0.583594	0	0	0	0	0	0	0
NZ_CP037923.1	EKN05	cpsB	mannose-1-phosphate guanyltransferase	477	0	0	0	0	0	0	0	0	0	0	1	0	0	1	2	0	1	0	0	0	0	0	0	0	0	0	0	0	0	0	0	0	0	0	0	0	0	0	0.394243	0	0	0.206874	0.719512	0	0.487573
NZ_CP037923.1	EKN05	cpsG	colanic acid biosynthesis phosphomannomutase CpsG	452	0	0	0	0	0	0	0	0	0	0	0	1	1	1	0	0	0	1	0	1	0	1	2	0	0	0	0	0	0	0	0	0	0	0	0	0	0	0	0	0.38366	0.308961	0.32592	0	0	0
NZ_CP037923.1	WP_000762401.1	cra	catabolite repressor\activator	334	0	0	0	0	0	0	0	0	0	0	0	0	0	0	0	0	0	0	0	1	0	0	0	0	0	0	0	0	0	0	0	0	0	0	0	0	0	0	0	0	0	0	0	0	0
NZ_CP037923.1	WP_001188678.1	creB	two-component system response regulator CreB	229	0	0	0	0	0	0	0	0	0	0	0	0	0	0	0	0	0	0	0	0	0	0	0	0	0	0	0	0	0	0	0	0	0	0	0	0	0	0	0	0	0	0	0	0	0
NZ_CP037923.1	WP_000288548.1	crfC	clamp-binding protein CrfC	742	0	0	0	0	0	0	0	0	0	0	0	2	0	0	0	0	0	0	0	0	0	0	0	0	0	0	0	0	0	0	0	0	0	0	0	0	0	0	0	0.690941	0	0	0	0	0
NZ_CP037923.1	WP_000184250.1	csdE	cysteine desulfurase sulfur acceptor subunit CsdE	147	0	0	0	0	0	0	1	0	1	1	0	0	0	1	0	1	1	0	0	0	0	0	0	0	0	0	2	0	0	0	0	0	0	0	1.10041	0	0.898085	1.03186	0	0	0	0.670706	0	1.45941	2.56842
NZ_CP037923.1	WP_000410785.1	cspD	cold shock-like protein CspD	74	0	0	0	0	1	0	0	0	1	0	0	0	0	0	0	0	0	0	0	0	0	1	0	0	0	0	0	0	0	0	0	0	1.71085	0	0	0	1.73178	0	0	0	0	0	0	0	0
NZ_CP037923.1	WP_024259211.1	cspG	cold shock protein CspG	70	0	0	0	0	0	0	0	0	0	0	0	0	0	0	0	0	0	0	0	0	0	0	0	0	0	0	0	0	0	0	0	0	0	0	0	0	0	0	0	0	0	0	0	0	0
NZ_CP037923.1	WP_001185741.1	cutC	copper homeostasis protein CutC	248	0	0	0	0	0	0	0	0	0	0	0	1	0	0	1	0	0	0	0	0	1	0	1	0	0	0	0	0	0	0	0	0	0	0	0	0	0	0	0	0.875281	0	0	0.904756	0	0
NZ_CP037923.1	WP_000999938.1	cyaY	iron donor protein CyaY	106	0	0	0	0	1	0	0	0	0	0	0	0	0	0	1	0	0	0	0	0	0	0	0	0	0	0	0	0	0	0	0	0	3.13257	0	0	0	0	0	0	0	0	0	3.05696	0	0
NZ_CP037923.1	WP_000228370.1	cycA	D-serine\D-alanine\glycine transporter	470	0	0	0	0	0	0	0	0	0	0	0	1	0	2	0	0	0	0	1	0	0	2	0	1	0	0	0	0	0	0	0	0	0	0	0	0	0	0	0	0.432393	0	0.659207	0	0	0
NZ_CP037923.1	WP_000884364.1	cydA	cytochrome ubiquinol oxidase subunit I	522	0	0	0	0	0	0	0	0	0	0	0	0	0	0	0	0	0	1	1	2	0	0	0	0	0	0	0	0	0	0	0	0	0	0	0	0	0	0	0	0	0	0	0	0	0
NZ_CP037923.1	WP_001202219.1	cydC	cysteine\glutathione ABC transporter ATP-binding protein\permease CydC	573	0	1	2	7	0	0	2	2	4	3	2	5	4	5	8	5	3	4	7	8	7	3	9	4	0	0	0	0	0	0.486793	0.734009	1.83921	0	0	0.64007	0.599483	1.1382	0.837326	1.42076	2.84258	1.27695	1.32875	3.43052	1.52137	1.97094
NZ_CP037923.1	WP_000021054.1	cysA	sulfate\thiosulfate ABC transporter ATP-binding protein CysA	365	0	0	0	0	0	0	0	0	0	0	0	2	0	0	0	0	0	0	0	0	0	0	0	0	0	0	0	0	0	0	0	0	0	0	0	0	0	0	0	1.21241	0	0	0	0	0
NZ_CP037923.1	WP_001173673.1	cysC	adenylyl-sulfate kinase	201	0	0	0	0	0	0	0	0	0	1	0	0	0	0	0	0	0	0	0	0	0	0	0	0	0	0	0	0	0	0	0	0	0	0	0	0	0	1.47576	0	0	0	0	0	0	0
NZ_CP037923.1	WP_000290222.1	cysP	thiosulfate\sulfate ABC transporter substrate-binding protein CysP	338	0	0	0	0	0	0	0	0	0	0	0	0	0	0	0	1	0	0	0	0	0	0	0	0	0	0	0	0	0	0	0	0	0	0	0	0	0	0	0	0	0	0	0	0.599828	0
NZ_CP037923.1	WP_000460517.1	cyuA	cysteine desulfidase	436	0	2	4	3	4	0	1	2	3	2	2	2	3	5	1	0	0	2	2	2	2	1	2	3	0	0	0	0	0	1.02907	1.8311	1.08097	1.47181	0	0.44816	0.755829	0.902354	0.744093	0.877062	0.942521	1.0278	1.57426	0.363481	0	0
NZ_CP037923.1	WP_001092085.1	dacA	D-alanyl-D-alanine carboxypeptidase DacA	403	0	1	2	3	4	0	0	2	3	1	0	1	6	5	2	0	1	4	5	4	0	0	0	0	0	0	0	0	0	0.523453	0.781327	1.53482	1.94768	0	0	0.700866	0.611926	0.368601	0	0.480204	2.19368	1.30283	0.773357	0	0.616951
NZ_CP037923.1	WP_001266897.1	dadA	D-amino acid dehydrogenase	432	0	0	0	0	0	0	0	0	0	0	0	0	0	0	0	0	0	1	1	0	0	0	0	0	0	0	0	0	0	0	0	0	0	0	0	0	0	0	0	0	0	0	0	0	0
NZ_CP037923.1	WP_000343184.1	damX	cell division protein DamX	428	0	0	0	0	0	0	0	0	0	0	0	0	1	0	0	0	0	0	0	0	0	0	0	0	0	0	0	0	0	0	0	0	0	0	0	0	0	0	0	0	0.591173	0	0	0	0
NZ_CP037923.1	WP_000543585.1	dapB	4-hydroxy-tetrahydrodipicolinate reductase	273	0	0	1	0	0	0	0	1	0	0	0	0	1	1	1	0	0	1	1	1	0	0	0	0	0	0	0	0	0	0	0.512148	0	0	0	0	0.582181	0	0	0	0	0.665247	0.655036	0.630608	0	0
NZ_CP037923.1	WP_001277831.1	dapE	succinyl-diaminopimelate desuccinylase	375	0	0	0	0	0	0	0	0	0	0	0	1	0	0	0	0	0	0	0	0	0	0	0	0	0	0	0	0	0	0	0	0	0	0	0	0	0	0	0	0.344962	0	0	0	0	0
NZ_CP037923.1	WP_000123730.1	dbpA	ATP-dependent RNA helicase DbpA	455	0	1	0	0	0	0	0	0	1	0	3	0	1	3	3	2	3	2	2	3	0	1	0	0	0	0	0	0	0	0.444449	0	0	0	0	0	0	0.302789	0	1.37775	0	0.314836	1.45799	1.25915	1.45531	1.84696
NZ_CP037923.1	WP_001234767.1	dcd	dCTP deaminase	193	0	0	0	2	1	0	0	2	0	2	0	0	2	0	0	0	0	0	2	0	0	0	0	0	0	0	0	0	0	0	0	1.36391	1.30746	0	0	2.14588	0	2.09972	0	0	1.89862	0	0	0	0
NZ_CP037923.1	WP_001157215.1	dcm	DNA-cytosine methyltransferase	472	0	0	0	0	0	0	0	0	1	0	0	0	0	0	0	0	0	0	0	0	0	0	0	0	0	0	0	0	0	0	0	0	0	0	0	0	0.713376	0	0	0	0	0	0	0	0
NZ_CP037923.1	WP_001245295.1	dcrB	phage sensitivity protein DcrB	185	0	0	0	1	1	1	0	1	2	0	0	0	1	1	0	0	0	3	2	3	0	0	2	0	0	0	0	0	0	0	0	0.655191	0.636935	0.703647	0	0.63925	0.605382	0	0	0	0.612168	0.64283	0	0	0
NZ_CP037923.1	WP_000858214.1	dctA	C4-dicarboxylate transporter DctC	428	0	0	0	0	0	0	0	0	0	0	0	0	0	0	1	0	0	0	0	0	0	0	0	0	0	0	0	0	0	0	0	0	0	0	0	0	0	0	0	0	0	0	0.318098	0	0
NZ_CP037923.1	WP_000130035.1	ddlB	D-alanine--D-alanine ligase	306	0	0	0	1	0	0	0	0	1	0	0	0	1	0	1	1	2	0	0	0	1	0	0	0	0	0	0	0	0	0	0	0.567276	0	0	0	0	0.535991	0	0	0	0.445493	0	0.443059	0.483231	1.17118
NZ_CP037923.1	WP_000884590.1	decR	DNA-binding transcriptional regulator DecR	152	0	0	0	0	0	0	0	0	0	0	0	0	0	2	0	0	0	1	2	3	0	0	0	0	0	0	0	0	0	0	0	0	0	0	0	0	0	0	0	0	0	2.40855	0	0	0
NZ_CP037923.1	WP_000224879.1	deoD	purine-nucleoside phosphorylase	239	0	1	1	2	2	0	0	0	3	3	0	2	1	2	3	1	2	3	2	2	1	2	1	1	0	0	0	0	0	1.21186	0.784481	1.29865	1.30076	0	0	0	1.898	2.19064	0	1.60285	0.636134	1.3252	1.95326	0.892102	1.98255
NZ_CP037923.1	WP_000733721.1	dhaK	dihydroxyacetone kinase subunit DhaK	356	0	0	0	1	0	1	0	0	1	0	0	0	1	0	0	0	0	0	0	0	0	0	1	0	0	0	0	0	0	0	0	1.07434	0	1.23959	0	0	0.528978	0	0	0	0.555951	0	0	0	0
NZ_CP037923.1	WP_005067202.1	dinG	ATP-dependent DNA helicase DinG	716	0	0	0	0	0	0	0	0	0	0	1	1	0	0	1	1	0	0	2	3	0	0	1	0	0	0	0	0	0	0	0	0	0	0	0	0	0	0	0.240495	0.256892	0	0	0.214512	0.2474	0
NZ_CP037923.1	WP_000013147.1	dkgA	2,5-didehydrogluconate reductase DkgA	275	0	0	0	1	1	0	0	0	1	1	1	2	3	5	6	2	1	5	3	7	0	0	1	0	0	0	0	0	0	0	0	0.547479	0.537499	0	0	0	0.495858	0.413211	0.695024	1.86081	1.49708	1.88895	4.29475	1.31015	0.713649
NZ_CP037923.1	WP_000997035.1	dkgB	2,5-didehydrogluconate reductase DkgB	267	0	0	0	0	0	0	0	0	0	0	0	0	1	0	0	1	1	3	4	3	0	0	0	0	0	0	0	0	0	0	0	0	0	0	0	0	0	0	0	0	0.489179	0	0	0.72959	0.835892
NZ_CP037923.1	EKN05	dmsA	dimethylsulfoxide reductase subunit A	813	0	0	0	0	0	0	0	0	0	0	0	1	1	1	1	0	0	1	1	1	0	0	0	0	0	0	0	0	0	0	0	0	0	0	0	0	0	0	0	0.233735	0.189113	0.198574	0.202299	0	0
NZ_CP037923.1	WP_001294740.1	dnaE	DNA polymerase III subunit alpha	1160	0	1	0	0	0	0	0	0	0	0	2	0	3	2	1	0	0	0	0	0	1	0	0	0	0	0	0	0	0	0.15654	0	0	0	0	0	0	0	0	0.175072	0	0.191343	0.188131	0.0785217	0	0
NZ_CP037923.1	WP_000673462.1	dnaN	DNA polymerase III subunit beta	366	0	1	1	1	1	0	1	1	0	0	0	1	2	0	1	0	1	0	0	0	0	2	0	0	0	0	0	0	0	1.25854	0.749071	0.87026	0.81871	0	1.07813	0.760866	0	0	0	1.04838	1.04162	0	0.741511	0	1.24622
NZ_CP037923.1	WP_000098818.1	dnaT	primosomal protein DnaT	179	0	0	0	0	0	0	0	0	1	0	0	0	0	0	0	0	0	0	0	0	0	0	0	0	0	0	0	0	0	0	0	0	0	0	0	0	0.902415	0	0	0	0	0	0	0	0
NZ_CP037923.1	WP_000122039.1	dnaX	DNA polymerase III subunit gamma\tau	641	0	0	0	0	0	0	0	2	0	1	0	0	0	1	0	0	3	2	0	4	0	0	0	0	0	0	0	0	0	0	0	0	0	0	0	1.2655	0	0.462123	0	0	0	0.501551	0	0	1.52303
NZ_CP037923.1	WP_000646043.1	dolP	division\outer membrane stress-associated lipid-binding lipoprotein	191	0	0	0	1	1	0	0	1	0	1	0	1	0	1	2	0	1	1	1	1	0	0	1	0	0	0	0	0	0	0	0	0.69347	0.757826	0	0	0.800205	0	0.795407	0	0.903849	0	0.753359	1.71762	0	1.01037
NZ_CP037923.1	WP_000107041.1	dppF	dipeptide ABC transporter ATP-binding subunit DppF	334	0	0	0	0	0	0	0	0	0	0	0	0	0	0	0	0	0	0	0	0	0	0	0	0	0	0	0	0	0	0	0	0	0	0	0	0	0	0	0	0	0	0	0	0	0
NZ_CP037923.1	WP_000228523.1	dprA	DNA-protecting protein DprA	374	0	0	0	0	0	0	0	0	0	0	0	0	0	0	1	0	0	0	0	0	0	0	0	0	0	0	0	0	0	0	0	0	0	0	0	0	0	0	0	0	0	0		0	0
NZ_CP037923.1	WP_000943462.1	dsbB	disulfide bond formation protein DsbB	176	0	0	0	0	0	0	0	0	1	0	0	0	0	0	0	0	0	0	0	0	0	0	0	0	0	0	0	0	0	0	0	0	0	0	0	0	1.5072	0	0	0	0	0	0	0	0
NZ_CP037923.1	WP_000715213.1	dsbC	bifunctional protein-disulfide isomerase\oxidoreductase DsbC	236	0	0	0	0	0	0	0	0	0	0	0	1	1	1	0	0	0	2	2	2	1	2	2	2	0	0	0	0	0	0	0	0	0	0	0	0	0	0	0	0.608146	1.38366	1.40908	0	0	0
NZ_CP037923.1	WP_000824439.1	dsbE	thiol:disulfide interchange protein DsbE	185	0	0	0	0	0	0	0	0	0	0	0	0	0	0	0	0	0	0	0	0	0	0	0	0	0	0	0	0	0	0	0	0	0	0	0	0	0	0	0	0	0	0	0	0	0
NZ_CP037923.1	WP_024260337.1	dsbG	thiol:disulfide interchange protein DsbG	248	0	0	0	0	0	0	0	0	0	1	0	0	0	1	2	0	0	1	1	1	0	0	0	0	0	0	0	0	0	0	0	0	0	0	0	0	0	0.67269	0	0	0	0.599474	1.71864	0	0
NZ_CP037923.1	WP_001219649.1	dusB	tRNA dihydrouridine synthase DusB	321	0	0	0	0	0	1	1	0	0	0	0	1	0	0	0	0	0	0	0	0	0	0	2	0	0	0	0	0	0	0	0	0	0	0.66552	0.927735	0	0	0	0	1.09666	0	0	0	0	0
NZ_CP037923.1	WP_001300411.1	elbB	isoprenoid biosynthesis glyoxalase ElbB	217	0	0	0	0	0	0	0	0	0	0	0	0	1	0	0	0	0	0	0	0	0	0	0	0	0	0	0	0	0	0	0	0	0	0	0	0	0	0	0	0	0.33868	0	0	0	0
NZ_CP037923.1	WP_000378448.1	emrR	multidrug efflux transporter EmrAB transcriptional repressor EmrR	176	0	0	2	1	1	0	0	0	0	1	0	0	2	4	1	1	0	2	2	2	0	0	0	0	0	0	0	0	0	0	1.69703	1.33483	0.907134	0	0	0	0	0.907033	0	0	2.28131	4.10969	1.60244	1.63928	0
NZ_CP037923.1	WP_000347662.1	entA	2,3-dihydro-2,3-dihydroxybenzoate dehydrogenase EntA	248	0	0	0	0	0	0	0	0	0	0	0	0	0	0	0	0	0	1	1	1	0	0	0	0	0	0	0	0	0	0	0	0	0	0	0	0	0	0	0	0	0	0	0	0	0
NZ_CP037923.1	WP_000208630.1	etk	tyrosine-protein kinase	726	0	0	0	0	0	0	0	0	0	0	0	0	0	0	0	0	0	0	1	0	0	0	0	0	0	0	0	0	0	0	0	0	0	0	0	0	0	0	0	0	0	0	0	0	0
NZ_CP037923.1	WP_000057871.1	etp	protein-tyrosine-phosphatase Etp	148	0	0	1	0	2	0	0	0	0	1	0	0	0	0	0	0	0	0	0	0	0	0	0	0	0	0	0	0	0	0	2.53121	0	5.01218	0	0	0	0	2.28606	0	0	0	0	0	0	0
NZ_CP037923.1	WP_005070035.1	evgS	acid-sensing system histidine kinase EvgS	1197	0	1	0	2	0	0	0	0	0	0	1	3	2	2	1	0	0	0	1	2	0	0	0	0	0	0	0	0	0	0.136279	0	0.568193	0	0	0	0	0	0	0.212095	0.450516	0.347143	0.222014	0.105601	0	0
NZ_CP037923.1	WP_000191374.1	fabD	ACP S-malonyltransferase	309	0	0	0	0	0	0	0	0	0	0	0	0	0	0	0	0	0	1	0	0	0	0	0	0	0	0	0	0	0	0	0	0	0	0	0	0	0	0	0	0	0	0	0	0	0
NZ_CP037923.1	WP_094096594.1	fadD	long-chain-fatty-acid--CoA ligase FadD	561	0	0	0	0	0	0	0	0	0	0	0	0	0	0	0	0	0	0	0	1	0	0	0	0	0	0	0	0	0	0	0	0	0	0	0	0	0	0	0	0	0	0	0	0	0
NZ_CP037923.1	WP_000753620.1	fdhD	formate dehydrogenase accessory sulfurtransferase FdhD	277	0	0	1	1	1	0	2	1	1	1	0	0	1	1	3	0	0	1	2	2	2	0	4	0	0	0	0	0	0	0	0.458807	0.485528	0.484216	0	1.86513	0.444461	0.454753	0.518442	0	0	0.444911	0.451281	0.842973	0	0
NZ_CP037923.1	EKN05	fdhF	formate dehydrogenase subunit alpha	712	0	0	0	1	0	0	0	0	0	0	0	0	1	0	2	0	0	0	1	0	1	1	0	1	2	0	0	0	0	0	0	0.225064	0	0	0	0	0	0	0	0	0.235807	0	0.448544	0	0
NZ_CP037923.1	WP_001124469.1	fdx	ISC system 2Fe-2S type ferredoxin	111	0	1	3	5	5	2	2	5	4	3	0	1	4	5	6	0	2	5	4	4	4	3	3	2	0	0	0	0	0	2.1344	5.72768	13.6832	12.664	5.64808	4.33547	14.3114	6.7575	6.88031	0	2.10804	7.9299	9.93519	16.3233	0	3.70144
NZ_CP037923.1	WP_000737024.1	feoB	Fe(2+) transporter permease subunit FeoB	773	0	0	1	0	1	0	0	0	0	0	0	0	1	2	3	0	0	3	3	5	0	0	0	0	0	0	0	0	0	0	0.182858	0	0.198708	0	0	0	0	0	0	0	0.181679	0.337144	0.70025	0	0
NZ_CP037923.1	WP_000838272.1	fkpA	FKBP-type peptidyl-prolyl cis-trans isomerase	270	0	3	1	2	2	2	1	2	3	1	0	0	2	1	0	0	1	1	1	1	3	3	3	2	0	1	0	0	0	3.41605	0.603682	1.3202	1.21184	1.90266	0.776702	1.37859	2.08557	0.754943	0	0	1.05772	0.578619	0	0	0.748624
NZ_CP037923.1	WP_000004655.1	fkpB	FKBP-type peptidyl-prolyl cis-trans isomerase	149	0	0	0	0	0	1	0	0	0	0	0	1	0	0	0	0	0	0	0	0	0	0	1	0	0	0	0	0	0	0	0	0	0	0.977098	0	0	0	0	0	0.911696	0	0	0	0	0
NZ_CP037923.1	WP_005063890.1	flhA	formate hydrogenlyase transcriptional activator FlhA	692	0	0	2	1	0	0	2	0	1	0	0	1	1	4	4	0	1	0	0	0	0	1	0	2	0	0	0	0	0	0	0.375794	0.190231	0	0	0.535093	0	0.207715	0	0	0.289043	0.247989	0.773572	0.761844	0	0.303042
NZ_CP037923.1	WP_000067950.1	fliG	flagellar motor switch protein FliG	331	0	0	0	0	0	0	0	0	0	0	0	0	0	0	0	0	0	1	0	0	0	0	0	0	0	0	0	0	0	0	0	0	0	0	0	0	0	0	0	0	0	0	0	0	0
NZ_CP037923.1	WP_000270672.1	fliS	flagellar export chaperone FliS	136	0	0	0	0	1	0	0	0	0	0	0	0	0	0	1	0	0	0	0	0	0	0	0	0	0	0	0	0	0	0	0	0	0.876736	0	0	0	0	0	0	0	0	0	0.978171	0	0
NZ_CP037923.1	WP_005048734.1	fliZ	flagella biosynthesis regulatory protein FliZ	183	0	0	0	0	0	0	0	1	2	1	0	0	0	0	0	0	0	0	0	0	1	1	1	0	0	0	0	0	0	0	0	0	0	0	0	0.90433	1.47204	0.960534	0	0	0	0	0	0	0
NZ_CP037923.1	WP_000615806.1	flk	flagella biosynthesis regulator Flk	331	0	0	0	0	0	1	1	0	0	0	2	0	0	1	1	2	5	1	3	3	1	2	0	0	0	0	0	0	0	0	0	0	0	0.426539	1.02828	0	0	0	0.927682	0	0	0.35021	0.388819	0.913796	3.81108
NZ_CP037923.1	WP_001295541.1	folB	bifunctional dihydroneopterin aldolase\7,8-dihydroneopterin epimerase	122	0	0	0	0	0	0	0	0	0	0	0	0	0	0	0	0	0	1	0	1	0	0	0	0	0	0	0	0	0	0	0	0	0	0	0	0	0	0	0	0	0	0	0	0	0
NZ_CP037923.1	WP_000729155.1	folD	bifunctional methylenetetrahydrofolate dehydrogenase\methenyltetrahydrofolate cyclohydrolase FolD	288	0	0	0	0	0	0	0	1	0	0	0	0	0	0	0	0	0	1	1	0	0	0	0	0	0	0	0	0	0	0	0	0	0	0	0	0.369096	0	0	0	0	0	0	0	0	0
NZ_CP037923.1	WP_001139613.1	folE	GTP cyclohydrolase I FolE	222	0	0	0	0	0	0	0	0	0	0	0	0	2	3	0	0	0	3	2	2	0	0	0	0	0	0	0	0	0	0	0	0	0	0	0	0	0	0	0	0	1.38236	2.99096	0	0	0
NZ_CP037923.1	WP_000520806.1	folM	dihydromonapterin reductase	240	0	0	3	4	3	0	0	1	1	1	0	0	2	2	1	0	0	1	1	0	0	0	0	0	0	0	0	0	0	0	3.92666	3.6016	3.22653	0	0	0.514186	0.497227	0.519373	0	0	2.31537	2.29148	1.12869	0	0
NZ_CP037923.1	WP_000068457.1	folX	dihydroneopterin triphosphate 2'-epimerase	120	0	0	0	0	0	0	0	0	0	0	0	0	1	0	0	0	0	0	0	1	0	0	0	0	0	0	1	0	0	0	0	0	0	0	0	0	0	0	0	0	1.10921	0	0	0	0
NZ_CP037923.1	WP_024260316.1	fre	NAD(P)H-flavin reductase	233	0	0	0	0	0	0	0	0	0	0	1	2	2	4	1	1	0	2	3	0	2	0	1	0	0	0	0	0	0	0	0	0	0	0	0	0	0	0	0.70639	1.4652	2.1103	3.96657	0.566111	0.70895	0
NZ_CP037923.1	WP_000189558.1	frsA	esterase FrsA	414	0	0	4	4	8	0	2	7	8	8	0	3	6	6	9	0	0	8	9	9	4	5	6	3	0	0	0	0	0	0	2.18755	1.9348	3.46452	0	1.95225	2.3154	3.5421	3.6167	0	0.258123	1.51849	2.23768	3.95381	0	0
NZ_CP037923.1	WP_000091263.1	fruK	1-phosphofructokinase	312	0	1	1	0	1	0	0	1	1	0	0	1	0	2	1	1	0	1	1	2	1	0	1	0	0	0	0	0	0	0.539684	0.52875	0	0.573808	0	0	0.537697	0.525976	0	0	0.512891	0	1.03023	0.491646	0.569594	0
NZ_CP037923.1	WP_005105183.1	fsa	fructose-6-phosphate aldolase	220	0	1	0	0	0	0	0	0	0	0	2	4	2	1	1	0	3	3	2	0	0	0	0	0	0	0	0	0	0	1.05061	0	0	0	0	0	0	0	0	1.65028	4.02582	1.50214	1.30176	1.43986	0	3.75399
NZ_CP037923.1	WP_000617723.1	ftsE	cell division ATP-binding protein FtsE	222	0	0	0	0	0	0	0	0	0	0	0	1	1	1	0	0	1	1	1	0	0	0	0	0	0	0	0	0	0	0	0	0	0	0	0	0	0	0	0	2.75724	1.84739	1.93029	0	0	2.97604
NZ_CP037923.1	WP_001239796.1	ftsW	cell division protein FtsW	414	0	0	0	0	0	0	0	0	0	0	0	0	0	0	0	1	0	0	0	0	0	0	0	0	0	0	0	0	0	0	0	0	0	0	0	0	0	0	0	0	0	0	0	0.478432	0
NZ_CP037923.1	WP_000642344.1	fucR	L-fucose operon activator	243	0	0	0	0	0	0	0	0	0	0	0	0	0	0	0	0	0	0	1	0	0	0	0	0	0	0	0	0	0	0	0	0	0	0	0	0	0	0	0	0	0	0	0	0	0
NZ_CP037923.1	WP_000576690.1	gadE	acid resistance transcriptional activator GadE	175	0	0	0	0	0	0	0	0	0	0	0	0	1	0	0	0	0	2	0	1	0	0	0	0	0	0	0	0	0	0	0	0	0	0	0	0	0	0	0	0	0.751046	0	0	0	0
NZ_CP037923.1	WP_005071094.1	garR	2-hydroxy-3-oxopropionate reductase	296	0	2	0	1	0	0	2	0	0	0	4	10	7	6	5	2	6	4	3	3	0	0	0	0	0	0	0	0	0	1.36115	0	0.458227	0	0	2.05533	0	0	0	4.88433	10.6265	4.71628	3.67264	3.91264	2.69522	7.45596
NZ_CP037923.1	WP_000044396.1	gcvA	glycine cleavage system transcriptional regulator GcvA	305	0	0	0	0	0	0	0	0	0	0	0	0	1	1	1	2	3	6	6	7	0	1	0	0	0	0	0	0	0	0	0	0	0	0	0	0	0	0	0	0	0.497839	0.467598	0.53274	1.32281	2.9459
NZ_CP037923.1	WP_001295377.1	gcvH	glycine cleavage system protein GcvH	129	0	0	0	0	0	0	0	0	0	0	0	0	0	1	0	0	0	0	0	0	0	0	0	0	0	0	0	0	0	0	0	0	0	0	0	0	0	0	0	0	0	0.813314	0	0	0
NZ_CP037923.1	EKN05	ghrA	glyoxylate\hydroxypyruvate reductase GhrA	311	0	0	0	1	0	0	0	0	0	0	0	2	2	1	1	0	0	0	0	0	0	0	0	0	0	0	0	0	0	0	0	0.940224	0	0	0	0	0	0	0	2.19485	1.90881	0.899103	1.01726	0	0
NZ_CP037923.1	WP_000084122.1	glcB	malate synthase G	723	0	0	0	0	0	0	0	0	0	0	0	0	1	0	1	0	0	0	0	0	0	0	0	0	0	0	0	0	0	0	0	0	0	0	0	0	0	0	0	0	0.159465	0	0.172408	0	0
NZ_CP037923.1	EKN05	gldA	bifunctional L-1,2-propanediol dehydrogenase\glycerol dehydrogenase	362	0	0	0	0	0	0	0	0	0	0	0	0	0	0	0	0	0	3	3	1	0	0	0	0	0	0	0	0	0	0	0	0	0	0	0	0	0	0	0	0	0	0	0	0	0
NZ_CP037923.1	WP_000192556.1	glgX	glycogen debranching protein GlgX	657	0	1	0	0	0	0	0	0	0	0	2	2	3	3	0	0	0	0	1	0	0	0	0	0	0	0	0	0	0	0.573603	0	0	0	0	0	0	0	0	0.933791	1.05304	1.16443	0.935295	0	0	0
NZ_CP037923.1	WP_000170347.1	glk	glucokinase	321	0	0	1	0	1	0	0	0	0	0	1	0	2	3	3	0	0	2	0	2	0	0	0	0	0	0	0	0	0	0	0.895993	0	0.847253	0	0	0	0	0	1.12775	0	2.13607	1.87522	1.22472	0	0
NZ_CP037923.1	WP_000071149.1	glmM	phosphoglucosamine mutase	445	0	0	1	1	1	0	0	0	0	0	5	6	4	6	5	3	3	5	4	4	0	0	1	0	0	0	0	0	0	0	0.371526	0.348026	0.369766	0	0	0	0	0	2.65122	3.65512	1.22748	2.67429	2.34312	1.19668	1.93935
NZ_CP037923.1	WP_000717694.1	glnB	nitrogen regulatory protein P-II	112	0	0	1	0	0	0	0	1	1	1	0	2	1	0	2	1	1	1	2	1	2	1	2	1	0	0	0	0	0	0	0.913786	0	0	0	0	1.00805	0.928751	1.04706	0	2.86362	0.947349	0	2.04296	1.30743	1.62756
NZ_CP037923.1	WP_001094598.1	glnD	bifunctional uridylyltransferase\uridylyl-removing protein GlnD	890	0	0	1	0	0	0	0	0	2	1	0	0	2	0	0	0	0	2	2	0	0	0	0	0	0	0	0	0	0	0	0.145924	0	0	0	0	0	0.263231	0.130386	0	0	0.263008	0	0	0	0
NZ_CP037923.1	WP_005063950.1	glnE	bifunctional [glutamate--ammonia ligase	946	0	0	0	0	0	0	0	0	0	0	0	0	0	1	2	0	0	0	0	0	0	0	0	0	0	0	0	0	0	0	0	0	0	0	0	0	0	0	0	0	0	0.141157	0.152266	0	0
NZ_CP037923.1	WP_000190577.1	glnL	nitrogen regulation protein NR(II)	349	0	0	0	0	0	0	0	0	0	0	5	3	4	7	3	3	0	3	3	4	0	0	0	0	0	0	0	0	0	0	0	0	0	0	0	0	0	0	3.57579	3.15443	3.0669	3.11022	1.70252	1.87672	0
NZ_CP037923.1	WP_001052754.1	gloB	hydroxyacylglutathione hydrolase	251	0	3	3	5	5	2	2	5	3	4	3	1	3	3	5	1	2	3	2	5	4	2	3	2	0	0	0	0	0	3.6681	2.63258	3.46283	4.3833	1.78467	1.65265	4.21785	3.47584	3.92682	4.43803	0.840678	3.10432	2.40436	4.73039	0.866129	2.77303
NZ_CP037923.1	WP_000768978.1	glpQ	glycerophosphodiester phosphodiesterase	358	0	0	0	0	0	0	0	0	0	0	0	0	0	0	0	0	0	0	4	4	0	0	0	0	0	0	0	0	0	0	0	0	0	0	0	0	0	0	0	0	0	0	0	0	0
NZ_CP037923.1	WP_000631382.1	gltL	glutamate\aspartate ABC transporter ATP-binding protein GltL	241	0	0	0	0	0	0	0	0	0	0	1	0	0	1	1	0	0	0	0	0	0	0	0	0	0	0	0	0	0	0	0	0	0	0	0	0	0	0	1.48863	0	0	1.09411	1.21357	0	0
NZ_CP037923.1	WP_001140187.1	gmhB	D-glycero-beta-D-manno-heptose 1,7-bisphosphate 7-phosphatase	191	0	0	0	0	0	0	0	0	1	0	2	2	1	0	0	2	0	1	0	2	1	0	2	0	0	0	0	0	0	0	0	0	0	0	0	0	1.47159	0	4.43603	3.8766	1.57223	0	0	3.61619	0
NZ_CP037923.1	WP_000108334.1	gntK	gluconokinase	175	0	1	1	1	1	0	1	1	1	1	0	0	2	2	2	0	0	1	2	1	1	0	1	0	0	0	0	0	0	2.31386	2.27962	2.05137	2.27356	0	2.32962	2.29144	2.22893	2.57126	0	0	4.12294	3.87658	4.74954	0	0
NZ_CP037923.1	WP_000730263.1	gntR	gluconate operon transcriptional repressor GntR	331	0	0	0	0	0	0	0	0	0	0	0	0	0	0	0	0	0	1	0	0	0	1	3	3	0	0	0	0	0	0	0	0	0	0	0	0	0	0	0	0	0	0	0	0	0
NZ_CP037923.1	WP_000160806.1	gorA	glutathione-disulfide reductase	450	0	0	0	1	0	0	0	0	0	0	0	0	2	1	0	0	0	0	0	0	0	0	0	0	0	0	0	0	0	0	0	0.922415	0	0	0	0	0	0	0	0	1.56417	0.968269	0	0	0
NZ_CP037923.1	WP_000535982.1	gppA	guanosine-5'-triphosphate,3'-diphosphate diphosphatase	494	0	0	0	1	0	0	0	1	0	0	0	0	0	2	1	0	0	3	1	1	2	1	3	0	0	0	0	0	0	0	0	0.352415	0	0	0	0.652036	0	0	0	0	0	0.538935	0.276837	0	0
NZ_CP037923.1	WP_001076203.1	gpsA	NAD(P)H-dependent glycerol-3-phosphate dehydrogenase	339	0	0	2	3	1	1	0	2	3	3	0	0	1	0	3	0	1	2	1	2	1	0	4	3	0	0	0	0	0	0	0.923739	1.85554	0.650396	0.861056	0	1.29495	1.69878	1.99934	0	0	0.645025	0	1.67784	0	0.570375
NZ_CP037923.1	WP_000780914.1	grxB	glutaredoxin 2	215	0	0	0	0	2	0	0	0	0	0	0	0	0	1	0	0	0	0	0	0	0	1	0	0	0	0	0	0	0	0	0	0	0.668016	0	0	0	0	0	0	0	0	1.56997	0	0	0
NZ_CP037923.1	WP_000024392.1	grxC	glutaredoxin 3	83	0	0	1	2	2	0	0	3	2	3	0	0	1	1	1	0	1	1	2	1	2	0	1	1	0	0	0	0	0	0	1.18757	3.36457	3.31369	0	0	4.61107	2.38785	4.48418	0	0	1.28885	1.26237	1.40437	0	2.97307
NZ_CP037923.1	WP_000593267.1	gshB	glutathione synthase	316	0	0	1	1	2	1	0	0	2	0	0	1	4	5	5	0	0	2	2	2	0	0	2	0	0	0	0	0	0	0	1.0663	1.00101	1.71622	0.565403	0	0	0.747461	0	0	0.666913	2.33509	3.59571	2.8566	0	0
NZ_CP037923.1	WP_005106011.1	hdeB	acid-activated periplasmic chaperone HdeB	108	0	0	0	0	0	0	0	1	1	0	0	0	0	1	0	0	0	1	0	0	0	0	0	0	0	0	0	0	0	0	0	0	0	0	0	1.81987	1.79526	0	0	0	0	1.83752	0	0	0
NZ_CP037923.1	WP_024260251.1	helD	DNA helicase IV	684	0	1	0	0	0	0	0	0	0	0	0	0	0	2	1	0	0	1	1	1	1	0	1	1	0	0	0	0	0	0.208919	0	0	0	0	0	0	0	0	0	0	0	0.468919	0.194811	0	0
NZ_CP037923.1	WP_005049668.1	hemA	glutamyl-tRNA reductase	418	0	0	1	0	1	0	0	1	1	0	0	0	2	2	0	0	0	2	1	0	0	0	0	0	0	0	0	0	0	0	0.294019	0	0.406453	0	0	0.312037	0.296319	0	0	0	1.64361	0.754525	0	0	0
NZ_CP037923.1	WP_024260227.1	hemB	porphobilinogen synthase	324	0	0	0	0	0	0	0	0	0	0	0	0	0	0	0	0	1	0	0	0	0	0	0	0	0	0	0	0	0	0	0	0	0	0	0	0	0	0	0	0	0	0	0	0	0.83899
NZ_CP037923.1	WP_001250094.1	hemH	ferrochelatase	320	0	0	0	0	0	0	0	0	0	0	0	2	1	2	2	0	0	0	2	1	0	0	0	0	0	0	0	0	0	0	0	0	0	0	0	0	0	0	0	0.617447	0.296708	0.60572	0.712658	0	0
NZ_CP037923.1	WP_001270810.1	hemP	hemin uptake protein HemP	63	0	0	1	0	0	2	0	2	3	1	1	0	1	0	1	1	0	0	1	1	1	1	1	0	0	0	0	0	0	0	4.05978	0	0	6.32399	0	7.22106	9.15675	3.09766	2.97732	0	2.82732	0	3.10209	3.26526	0
NZ_CP037923.1	WP_000139018.1	hemX	uroporphyrinogen-III C-methyltransferase	399	0	0	1	0	1	0	0	2	0	2	1	0	0	1	1	0	1	2	2	2	5	5	4	7	0	0	0	0	0	0	0.317866	0	0.383311	0	0	0.344278	0	0.792286	0.262454	0	0	0.313589	0.321203	0	0.40079
NZ_CP037923.1	EKN05	hexR	DNA-binding transcriptional regulator HexR	283	0	0	0	0	0	0	1	0	0	0	0	0	0	0	0	0	0	1	0	1	0	0	0	0	0	0	0	0	0	0	0	0	0	0	0.464049	0	0	0	0	0	0	0	0	0	0
NZ_CP037923.1	WP_000550189.1	higB	type II toxin-antitoxin system toxin HigB	104	0	0	0	0	0	0	1	0	0	0	0	0	0	0	0	0	0	0	0	0	0	0	0	0	0	0	0	0	0	0	0	0	0	0	1.77732	0	0	0	0	0	0	0	0	0	0
NZ_CP037923.1	WP_000131772.1	hisG	ATP phosphoribosyltransferase	299	0	1	3	1	2	0	0	1	0	3	2	2	5	4	4	3	0	2	2	1	0	0	0	0	0	0	0	0	0	0.94683	1.99631	0.74481	1.03789	0	0	0.700296	0	1.90147	1.18361	1.58899	2.8799	2.80024	2.24149	2.99532	0
NZ_CP037923.1	WP_001267941.1	holB	DNA polymerase III subunit delta'	334	0	0	0	0	0	0	0	0	0	0	0	0	0	0	1	0	0	0	0	0	0	0	0	0	0	0	0	0	0	0	0	0	0	0	0	0	0	0	0	0	0	0	0.343668	0	0
NZ_CP037923.1	WP_000516533.1	HP	hypothetical protein	242	0	0	0	0	0	3	5	5	3	2	25	18	19	22	22	38	32	40	37	35	0	0	0	0	5	1	2	0	0	0	0	0	0	2.1446	2.85775	2.84013	1.97631	1.97763	24.9869	17.3771	13.8959	15.2557	17.2891	36.8027	40.8728
NZ_CP037923.1	WP_000516997.1	hpaD	3,4-dihydroxyphenylacetate 2,3-dioxygenase	283	0	0	0	0	0	0	0	0	0	0	0	0	0	0	0	0	0	0	0	0	0	1	0	0	0	0	0	0	0	0	0	0	0	0	0	0	0	0	0	0	0	0	0	0	0
NZ_CP037923.1	WP_001176599.1	hpf	ribosome hibernation promoting factor	95	0	0	0	2	1	1	0	1	1	2	0	0	1	1	0	0	0	1	1	1	0	2	0	2	0	0	0	0	0	0	0	2.4399	1.11421	2.76216	0	1.14292	1.06386	1.36065	0	0	0.981908	0.957256	0	0	0
NZ_CP037923.1	WP_001347103.1	hprR	response regulator transcription factor HprR	223	0	0	1	0	0	0	0	0	0	1	0	0	0	2	0	0	0	2	1	0	0	0	0	0	0	0	0	0	0	0	0.621767	0	0	0	0	0	0	0.521149	0	0	0	1.10537	0	0	0
NZ_CP037923.1	WP_000139514.1	hrpA	ATP-dependent RNA helicase HrpA	1300	0	0	0	0	0	0	0	0	1	1	0	0	1	1	2	0	0	1	3	2	0	0	0	0	0	0	0	0	0	0	0	0	0	0	0	0	0.118826	0.121481	0	0	0.127915	0.124082	0.230358	0	0
NZ_CP037923.1	WP_005104796.1	hrpB	ATP-dependent helicase HrpB	809	0	0	0	0	0	0	0	0	0	0	1	0	0	0	0	1	0	0	0	0	0	0	0	0	0	0	0	0	0	0	0	0	0	0	0	0	0	0	0.166811	0	0	0	0	0.171016	0
NZ_CP037923.1	WP_000660489.1	hslR	ribosome-associated heat shock protein Hsp15	133	0	0	0	0	1	0	0	0	3	2	0	0	0	0	1	0	0	2	2	2	2	3	2	1	0	0	0	0	0	0	0	0	2.73633	0	0	0	6.19293	4.33421	0	0	0	0	2.90083	0	0
NZ_CP037923.1	WP_000208242.1	hslV	ATP-dependent protease subunit HslV	176	0	1	0	0	0	0	0	0	0	0	0	0	0	0	0	0	1	0	0	0	0	1	0	0	0	0	0	0	0	1.18617	0	0	0	0	0	0	0	0	0	0	0	0	0	0	1.24822
NZ_CP037923.1	WP_001212982.1	hypD	hydrogenase formation protein HypD	373	0	0	0	0	0	0	0	0	0	0	0	0	1	0	0	0	0	0	0	0	0	0	0	0	0	0	0	0	0	0	0	0	0	0	0	0	0	0	0	0	0.531244	0	0	0	0
NZ_CP037923.1	WP_001059905.1	hypE	hydrogenase maturation carbamoyl dehydratase HypE	336	0	0	0	0	0	0	0	0	0	0	0	0	0	1	1	0	0	0	0	0	0	0	0	0	0	0	0	0	0	0	0	0	0	0	0	0	0	0	0	0	0	0.347824	0.416473	0	0
NZ_CP037923.1	WP_000513790.1	iaaA	beta-aspartyl-peptidase	321	0	0	4	3	5	2	1	3	4	5	4	1	5	2	6	4	0	4	4	6	1	0	2	0	0	0	0	0	0	0	2.32532	3.00465	4.06788	2.3059	0.783859	1.73587	2.70996	4.10169	4.19826	1.60484	4.31532	2.54417	4.78052	3.34471	0
NC_024996.1	WP_005061047.1	icsP	omptin family outer membrane protease IcsP	315	0	0	0	0	0	0	0	0	0	1	0	0	0	0	1	0	0	0	0	0	0	0	0	0	0	0	0	0	0	0	0	0	0	0	0	0	0	1.09209	0	0	0	0	0.554725	0	0
NZ_CP037923.1	WP_000785599.1	ilvA	threonine ammonia-lyase, biosynthetic	514	0	0	0	1	1	0	0	2	1	1	0	1	3	3	2	0	0	2	2	1	0	0	0	0	0	0	0	0	0	0	0	0.304569	0.325212	0	0	0.648249	0.319915	0.34416	0	0.388967	0.899353	0.917935	0.700895	0	0
NZ_CP037923.1	WP_000168490.1	ilvB	acetolactate synthase large subunit	562	0	1	1	1	1	0	0	0	1	0	2	3	1	3	3	2	0	1	0	0	0	0	0	0	0	0	0	0	0	0.353826	0.525473	0.242701	0.233383	0	0	0	0.217463	0	1.09076	1.23205	0.256279	1.14322	0.811641	1.1691	0
NZ_CP037923.1	WP_000208517.1	ilvE	branched-chain-amino-acid transaminase	309	0	2	0	2	1	1	0	0	0	0	1	1	1	1	1	1	2	1	1	0	0	0	0	0	0	0	0	0	0	1.72232	0	1.27955	0.840995	0.804256	0	0	0	0	0.825092	0.829917	0.485393	0.460881	0.522373	0.822389	0.841987
NZ_CP037923.1	WP_001040187.1	infA	translation initiation factor IF-1	72	0	2	2	4	4	0	2	8	6	5	0	0	8	4	9	2	3	4	6	4	0	2	0	3	0	0	0	0	0	8.81484	7.24047	12.9615	12.5067	0	8.84435	22.7401	20.9166	18.596	0	0	24.8284	13.0762	29.9451	9.51789	10.4438
NC_024996.1;NC_024996.1	WP_010921624.1;WP_031942484.1	ipaH2.5	T3SS effector E3 ubiquitin-protein ligase IpaH2.5	563	0	0	20	22	22	29	27	38	30	35	0	0	0	46	64	60	0	0	0	0	5	6	0	4	13	0	17	0	0	0	4.92443	3.27281	5.66742	4.08827	6.89596	4.30018	4.52788	5.18686	0	0	0	6.45259	10.4702	15.8619	0
NZ_CP037923.1	WP_000936812.1	ipaH3	T3SS effector E3 ubiquitin-protein ligase IpaH3	548	0	0	0	0	0	0	0	0	0	0	0	0	0	0	0	0	0	0	61	64	0	0	0	0	0	0	18	0	0	0	0	0	0	0	0	0	0	0	0	0	0	0	0	0	0
NC_024996.1;NZ_CP037923.1;NZ_CP037923.1;NZ_CP037923.1;NZ_CP037923.1;NZ_CP037923.1	WP_031942481.1;WP_000801164.1;WP_000938097.1;WP_011110560.1;WP_134800566.1;WP_134800566.1	ipaH9.8	T3SS effector E3 ubiquitin-protein ligase IpaH9.8	545	0	10	0	0	0	0	0	0	0	0	0	0	0	0	0	0	0	0	0	0	4	0	0	0	0	0	0	0	0	1.7134	0	0	0	0	0	0	0	0	0	0	0	0	0	0	0
NC_024996.1	WP_031942481.1	ipaH9.8	T3SS effector E3 ubiquitin-protein ligase IpaH9.8	545	0	0	0	0	0	0	0	27	23	24	48	68	49	48	58	59	49	56	57	65	0	0	0	0	0	0	0	36	0	0	0	0	0	0	0	1.29805	0.764618	0.75071	2.0212	5.1673	2.85232	1.92033	2.49056	7.40875	5.41386
NC_024996.1	WP_010921668.1	ipgF	type III secretion system lytic transglycosylase IpgF	152	0	0	0	1	0	0	0	0	0	0	1	2	2	3	2	0	1	2	1	2	0	0	0	1	0	0	0	0	0	0	0	1.19981	0	0	0	0	0	0	1.41623	3.33227	2.4221	3.06688	2.40329	0	2.09538
NZ_CP037923.1	WP_000811938.1	ispC	1-deoxy-D-xylulose-5-phosphate reductoisomerase	398	0	0	0	0	0	0	0	0	0	0	1	0	1	0	0	0	0	0	0	0	0	0	0	0	0	0	0	0	0	0	0	0	0	0	0	0	0	0	0.352246	0	0.288866	0	0	0	0
NZ_CP037923.1	WP_001015713.1	iucC	NIS family aerobactin synthetase IucC	580	0	0	0	0	0	0	0	0	0	0	0	1	0	0	0	0	0	0	0	0	0	0	0	0	0	0	0	0	0	0	0	0	0	0	0	0	0	0	0	0.30224	0	0	0	0	0
NZ_CP037923.1	WP_000750135.1	iucD	NADPH-dependent L-lysine N(6)-monooxygenase IucD	445	0	0	0	0	0	0	0	0	0	0	1	0	1	0	1	0	0	0	0	0	0	0	0	0	0	0	0	0	0	0	0	0	0	0	0	0	0	0	0.53575	0	0.409235	0	0.282661	0	0
NZ_CP037923.1	WP_005100645.1	ivy	Ivy family C-type lysozyme inhibitor	148	0	1	1	1	0	0	0	0	1	1	0	0	0	0	1	0	0	0	0	0	1	0	0	0	0	0	0	0	0	1.60586	1.17069	1.1526	0	0	0	0	1.13101	1.14955	0	0	0	0	1.1798	0	0
NZ_CP037923.1	WP_001213849.1	kbl	glycine C-acetyltransferase	398	0	0	0	0	0	0	0	0	0	0	1	1	0	0	2	0	0	0	0	0	0	0	0	0	0	0	0	0	0	0	0	0	0	0	0	0	0	0	0.378223	0.406012	0	0	0.731094	0	0
NZ_CP037923.1	WP_000800512.1	kdgA	bifunctional 4-hydroxy-2-oxoglutarate aldolase\2-dehydro-3-deoxy-phosphogluconate aldolase	213	0	0	0	0	0	0	0	0	0	0	0	0	0	0	0	0	0	0	0	0	0	1	0	0	0	2	4	2	0	0	0	0	0	0	0	0	0	0	0	0	0	0	0	0	0
NZ_CP037923.1	WP_000037560.1	kdgK	2-dehydro-3-deoxygluconokinase	309	0	0	0	0	0	0	0	0	0	0	0	0	0	0	1	0	0	0	0	0	1	2	0	1	0	0	0	0	0	0	0	0	0	0	0	0	0	0	0	0	0	0	0.527422	0	0
NZ_CP037923.1	WP_000811065.1	kdsA	3-deoxy-8-phosphooctulonate synthase	284	0	4	0	0	0	0	0	0	0	0	2	1	2	1	0	2	2	4	4	1	0	1	0	0	0	0	0	0	0	3.41867	0	0	0	0	0	0	0	0	3.26075	1.64057	2.60498	1.28545	0	2.68871	2.73034
NZ_CP037923.1	WP_000011599.1	kdsB	3-deoxy-manno-octulosonate cytidylyltransferase	248	0	0	1	0	0	0	0	1	1	0	0	0	0	0	0	0	0	0	0	0	0	0	0	0	0	0	0	0	0	0	0.643172	0	0	0	0	0.686637	1.14938	0	0	0	0	0	0	0	0
NZ_CP037923.1	WP_000876286.1	lapA	lipopolysaccharide assembly protein LapA	102	0	0	0	0	0	0	0	0	0	0	0	0	0	0	0	0	0	0	0	0	0	0	0	0	0	0	0	0	0	0	0	0	0	0	0	0	0	0	0	0	0	0	0	0	0
NZ_CP037923.1	WP_000891355.1	lapB	lipopolysaccharide assembly protein LapB	389	0	5	3	3	3	3	8	4	7	11	1	5	6	5	6	11	9	17	17	16	7	7	5	2	0	0	0	0	0	3.23862	1.55539	1.21946	1.27129	1.99485	6.90707	2.00042	3.22457	4.76387	0.455274	3.25869	2.05302	1.88164	3.38535	7.7077	7.02733
NZ_CP037923.1	WP_001056377.1	ldtB	L,D-transpeptidase	306	0	0	0	0	2	0	0	2	0	2	1	0	3	1	3	0	0	2	2	0	0	0	0	0	0	0	0	0	0	0	0	0	2.30044	0	0	2.20387	0	2.29238	1.38109	0	3.6613	1.19155	2.58629	0	0
NZ_CP037923.1	WP_000002542.1	lepB	signal peptidase I	324	0	0	0	0	0	0	0	0	0	0	0	0	0	0	0	0	0	0	0	1	0	0	3	0	0	0	0	0	0	0	0	0	0	0	0	0	0	0	0	0	0	0	0	0	0
NZ_CP037923.1	WP_000082860.1	leuA	2-isopropylmalate synthase	523	0	0	0	0	0	0	0	0	0	0	0	0	0	0	0	0	0	0	0	0	0	0	0	0	0	0	0	0	0	0	0	0	0	0	0	0	0	0	0	0	0	0	0	0	0
NZ_CP037923.1	WP_001140650.1	leuC	3-isopropylmalate dehydratase large subunit	466	0	0	3	2	1	1	0	0	0	0	1	0	3	3	0	0	2	0	0	0	1	0	1	0	0	0	0	0	0	0	1.2136	0.681811	0.345732	0.296288	0	0	0	0	0.406125	0	1.34921	1.18155	0	0	1.11732
NZ_CP037923.1	WP_000818230.1	leuD	3-isopropylmalate dehydratase small subunit	201	0	0	0	0	0	0	0	0	2	0	0	0	1	3	2	0	1	0	0	1	0	1	0	1	0	0	0	0	0	0	0	0	0	0	0	0	1.41613	0	0	0	1.09723	2.57745	1.90572	0	1.24861
NZ_CP037923.1	WP_000636500.1	lldR	transcriptional regulator LldR	258	0	0	0	0	0	0	0	0	0	0	0	0	0	0	1	0	0	0	0	1	1	2	1	0	0	0	0	0	0	0	0	0	0	0	0	0	0	0	0	0	0	0	0.556099	0	0
NZ_CP037923.1	WP_001295343.1	lolA	outer membrane lipoprotein chaperone LolA	203	0	0	0	0	0	0	0	0	0	0	0	0	0	0	0	0	0	1	1	2	2	1	1	0	0	0	0	0	0	0	0	0	0	0	0	0	0	0	0	0	0	0	0	0	0
NZ_CP037923.1	WP_001130692.1	lolB	lipoprotein insertase outer membrane protein LolB	207	0	0	0	0	1	0	0	0	0	0	1	0	0	0	0	0	0	1	1	0	0	0	0	0	0	0	0	0	0	0	0	0	0.686751	0	0	0	0	0	0.81475	0	0	0	0	0	0
NZ_CP037923.1	WP_001033691.1	lolD	lipoprotein-releasing ABC transporter ATP-binding protein LolD	233	0	1	3	0	0	0	1	0	1	0	3	3	1	1	1	0	1	1	1	1	0	0	2	0	0	0	0	0	0	1.1497	2.25651	0	0	0	0.777082	0	0.636907	0	2.90116	3.2153	0.695514	0.692942	0.795522	0	1.07351
NZ_CP037923.1	WP_000249125.1	lpoA	penicillin-binding protein activator LpoA	678	0	0	0	0	0	0	0	0	0	0	0	0	0	0	0	0	0	0	0	0	0	0	0	0	0	0	0	0	0	0	0	0	0	0	0	0	0	0	0	0	0	0	0	0	0
NZ_CP037923.1	WP_000746144.1	lptD	LPS assembly protein LptD	784	0	1	3	2	3	0	0	5	2	2	2	2	3	4	1	2	0	1	1	1	3	2	3	1	0	0	0	0	0	0.264099	0.495072	0.364167	0.503306	0	0	1.30654	0.307909	0.317168	0.441005	0.412623	0.485573	0.584452	0.17991	0.381426	0
NZ_CP037923.1	WP_000565970.1	lpxA	acyl-ACP--UDP-N-acetylglucosamine O-acyltransferase	262	0	0	2	1	1	1	0	0	0	0	0	0	2	2	1	0	0	0	1	1	1	0	4	0	0	0	0	0	0	0	1.73384	1.19533	1.17633	0.7859	0	0	0	0	0	0	2.19257	1.84661	1.31129	0	0
NZ_CP037923.1	WP_000132064.1	lpxB	lipid-A-disaccharide synthase	382	0	0	2	0	0	0	0	0	0	0	1	2	1	1	3	2	0	0	1	1	0	0	0	0	0	0	0	0	0	0	0.770184	0	0	0	0	0	0	0	0.544543	1.05217	0.450763	0.428455	1.73273	0.506586	0
NZ_CP037923.1	WP_000595482.1	lpxC	UDP-3-O-acyl-N-acetylglucosamine deacetylase	305	0	0	0	3	7	0	1	3	2	2	2	1	7	5	4	0	0	3	2	5	0	0	2	0	0	0	0	0	0	0	0	1.72506	4.32442	0	1.16214	1.1054	0.77509	1.44956	1.6544	1.43266	4.94279	3.66259	3.42007	0	0
NZ_CP037923.1	WP_001139282.1	lpxD	UDP-3-O-(3-hydroxymyristoyl)glucosamine N-acyltransferase	341	0	0	2	1	1	0	0	0	0	0	0	0	2	1	0	0	0	1	1	1	0	0	0	0	0	0	0	0	0	0	1.54723	1.0864	1.19607	0	0	0	0	0	0	0	2.37574	1.06156	0	0	0
NC_024996.1	WP_004996485.1	lpxM	lauroyl-Kdo(2)-lipid IV(A) myristoyltransferase	314	0	2	4	5	5	0	3	3	5	3	1	3	7	5	5	0	2	6	5	4	3	0	2	2	0	0	0	0	0	2.23212	3.45677	3.81962	3.89696	0	2.41446	1.59156	3.61967	2.0223	0.66253	3.28019	4.87421	3.60388	3.84019	0	1.99208
NZ_CP037923.1	WP_000448385.1	lpxM	lauroyl-Kdo(2)-lipid IV(A) myristoyltransferase	323	0	0	4	4	4	2	5	1	1	4	2	6	3	2	1	2	2	4	3	2	7	5	5	3	0	0	0	0	0	0	3.62213	3.46773	2.73222	1.71295	4.93055	1.0026	0.998084	4.00245	1.48393	5.86029	3.34555	1.84156	0.905386	1.9812	1.9452
NZ_CP037923.1	WP_005063524.1	lpxT	Kdo(2)-lipid A phosphotransferase	237	0	0	0	0	0	0	0	0	0	1	0	0	1	0	0	0	0	1	0	1	0	0	0	0	0	0	0	0	0	0	0	0	0	0	0	0	0	0.338256	0	0	0.331897	0	0	0	0
NZ_CP037923.1	WP_000622289.1	lrhA	transcriptional regulator LrhA	312	0	0	0	0	0	0	0	0	0	0	0	0	0	0	0	0	1	2	1	0	0	0	1	0	0	0	0	0	0	0	0	0	0	0	0	0	0	0	0	0	0	0	0	0	0.705287
NZ_CP037923.1	WP_000102569.1	maa	maltose O-acetyltransferase	183	0	0	0	0	0	0	0	0	0	0	1	0	0	0	0	0	0	0	0	0	0	0	0	0	0	0	0	0	0	0	0	0	0	0	0	0	0	0	0.780795	0	0	0	0	0	0
NZ_CP037923.1	WP_000843419.1	marR	multiple antibiotic resistance transcriptional regulator MarR	144	0	0	0	1	0	0	0	0	1	0	0	0	0	0	0	0	0	0	1	1	0	0	0	0	0	0	0	0	0	0	0	0.995875	0	0	0	0	1.22982	0	0	0	0	0	0	0	0
NZ_CP037923.1	WP_073705683.1	mdoG	glucans biosynthesis protein MdoG	511	0	0	0	0	0	0	0	0	0	0	4	0	0	0	0	2	0	0	0	0	1	0	2	0	0	0	0	0	0	0	0	0	0	0	0	0	0	0	2.23788	0	0	0	0	1.55523	0
NZ_CP037923.1	WP_001295445.1	mdoH	glucans biosynthesis glucosyltransferase MdoH	847	0	0	0	0	0	0	0	1	0	1	0	0	0	0	0	0	0	2	1	0	0	0	0	0	0	0	0	0	0	0	0	0	0	0	0	0.177756	0	0.194253	0	0	0	0	0	0	0
NZ_CP037923.1	WP_000986606.1	melA	alpha-galactosidase	451	0	0	4	2	0	2	0	3	3	1	0	1	5	4	1	2	0	2	4	0	1	2	3	0	0	0	0	0	0	0	1.54805	1.12133	0	1.06826	0	2.15329	1.67186	0.368291	0	1.13805	2.60148	2.00152	0.807368	1.59512	0
NZ_CP037923.1	WP_001255582.1	menC	o-succinylbenzoate synthase	320	0	0	1	0	0	0	0	0	0	0	1	1	2	3	4	0	0	0	1	0	0	0	0	0	0	0	0	0	0	0	0.428353	0	0	0	0	0	0	0	0.604491	0.482421	0.989105	1.4893	2.12674	0	0
NZ_CP037923.1	WP_000577604.1	menE	o-succinylbenzoate--CoA ligase	451	0	0	0	0	1	0	0	0	0	1	0	0	2	1	1	1	0	1	2	4	0	0	0	0	0	0	0	0	0	0	0	0	0.36164	0	0	0	0	0.365913	0	0	0.598125	0.299153	0.369663	0.460414	0
NZ_CP037923.1	WP_000153986.1	metE	5-methyltetrahydropteroyltriglutamate--homocysteine S-methyltransferase	753	0	0	0	0	0	0	0	0	0	0	0	0	0	0	0	0	0	0	0	0	0	0	0	0	0	0	0	0	0	0	0	0	0	0	0	0	0	0	0	0	0	0	0	0	0
NZ_CP037923.1	WP_000110744.1	metL	bifunctional aspartate kinase\homoserine dehydrogenase II	810	0	0	0	0	0	0	0	0	0	0	0	0	1	0	1	0	0	0	0	1	0	0	0	0	0	0	0	0	0	0	0	0	0	0	0	0	0	0	0	0	0.233799	0	0.16045	0	0
NZ_CP037923.1	WP_001036964.1	mglB	galactose\glucose ABC transporter substrate-binding protein MglB	332	0	0	0	1	2	0	0	1	1	1	0	0	1	1	0	1	0	0	0	0	0	0	0	0	0	0	0	0	0	0	0	0.544603	1.00019	0	0	0.554887	0.47216	0.563856	0	0	0.449691	0.481754	0	0.577974	0
NZ_CP037923.1	WP_005050758.1	mlaD	outer membrane lipid asymmetry maintenance protein MlaD	183	0	0	1	0	1	0	0	1	0	1	0	0	0	0	0	0	0	0	0	0	0	0	0	0	0	0	0	0	0	0	1.43779	0	1.26495	0	0	1.3847	0	1.49708	0	0	0	0	0	0	0
NZ_CP037923.1	WP_000438248.1	mlaF	phospholipid ABC transporter ATP-binding protein MlaF	269	0	0	1	0	0	0	0	0	0	0	1	0	0	0	0	0	0	0	1	0	0	0	0	0	0	0	0	0	0	0	1.14738	0	0	0	0	0	0	0	1.1189	0	0	0	0	0	0
NZ_CP037923.1	WP_000683783.1	mnmC	bifunctional tRNA (5-methylaminomethyl-2-thiouridine)(34)-methyltransferase MnmD\FAD-dependent 5-carboxymethylaminomethyl-2-thiouridine(34) oxidoreductase MnmC	668	0	1	3	5	2	0	0	2	3	4	1	2	4	2	3	1	1	1	1	0	0	1	1	1	0	0	0	0	0	0.33498	0.605638	1.11169	0.431514	0	0	0.447495	0.686011	0.700163	0.22288	0.196051	0.821969	0.435894	0.702207	0.234487	0.329936
NZ_CP037923.1	WP_000084630.1	moaB	molybdenum cofactor biosynthesis protein B	170	0	0	3	2	4	0	0	2	2	3	1	1	3	4	3	2	1	4	2	4	2	3	2	0	0	0	0	0	0	0	2.17361	1.53472	3.09235	0	0	1.50022	1.44547	2.56814	2.04313	1.12209	2.41212	3.13079	2.478	4.12123	1.16866
NZ_CP037923.1	WP_000080885.1	moaC	cyclic pyranopterin monophosphate synthase MoaC	161	0	0	0	0	0	0	0	0	0	0	0	0	0	1	0	0	0	1	0	1	0	1	0	0	0	0	0	0	0	0	0	0	0	0	0	0	0	0	0	0	0	0.603409	0	0	0
NZ_CP037923.1	WP_000598624.1	moaD	molybdopterin synthase sulfur carrier subunit	81	0	0	0	0	1	0	0	0	0	0	0	0	0	0	0	0	1	0	0	0	0	0	0	1	0	0	0	0	0	0	0	0	1.19992	0	0	0	0	0	0	0	0	0	0	0	2.42019
NZ_CP037923.1	WP_001052156.1	mobA	molybdenum cofactor guanylyltransferase MobA	194	0	0	1	0	0	0	0	1	1	2	0	0	0	1	2	0	0	1	0	0	3	1	2	2	0	0	0	0	0	0	0.936157	0	0	0	0	0.730316	0.699595	1.87797	0	0	0	1.06647	1.66023	0	0
NZ_CP037923.1	WP_000891695.1	modC	molybdenum ABC transporter ATP-binding protein ModC	352	0	0	2	0	0	0	0	0	0	0	0	0	0	1	0	0	0	0	0	0	0	0	1	0	0	0	0	0	0	0	1.29788	0	0	0	0	0	0	0	0	0	0	0.30323	0	0	0
NZ_CP037923.1	WP_000397402.1	moeA	molybdopterin molybdotransferase MoeA	411	0	0	0	0	0	0	0	0	0	0	0	0	2	0	0	0	0	0	0	1	0	0	0	1	0	0	0	0	0	0	0	0	0	0	0	0	0	0	0	0	0.571431	0	0	0	0
NZ_CP037923.1	WP_001295414.1	mog	molybdopterin adenylyltransferase	195	0	0	0	0	0	0	0	0	0	0	0	0	0	0	0	0	0	0	0	0	0	0	0	0	0	0	0	0	0	0	0	0	0	0	0	0	0	0	0	0	0	0	0	0	0
NZ_CP037923.1	WP_000682988.1	mppA	murein tripeptide ABC transporter substrate-binding protein MppA	537	0	0	0	0	0	0	0	0	0	0	1	0	0	0	0	1	0	0	0	0	0	0	0	0	0	0	0	0	0	0	0	0	0	0	0	0	0	0	0.277262	0	0	0	0	0.281314	0
NZ_CP037923.1	WP_000802500.1	mreC	rod shape-determining protein MreC	367	0	0	0	0	0	0	0	0	0	0	0	1	1	0	0	0	1	0	0	1	0	0	0	0	0	3	5	4	0	0	0	0	0	0	0	0	0	0	0	0.504412	0.294385	0	0	0	0.950675
NZ_CP037923.1	WP_000551266.1	msbA	lipid A ABC transporter ATP-binding protein\permease MsbA	582	0	0	0	0	0	0	0	0	0	0	0	0	0	2	0	0	0	0	0	2	0	0	0	0	0	0	0	0	0	0	0	0	0	0	0	0	0	0	0	0	0	0.525256	0	0	0
NZ_CP037923.1	WP_001284613.1	msrB	peptide-methionine (R)-S-oxide reductase MsrB	137	0	1	0	1	1	1	0	1	0	1	0	1	0	0	2	0	1	0	0	0	3	4	2	4	0	0	0	0	0	1.22295	0	0.821078	0.869215	1.14796	0	0.986423	0	1.04521	0	1.13061	0	0	1.87475	0	1.22425
NZ_CP037923.1	WP_001102352.1	msyB	acidic protein MsyB	237	0	0	0	0	0	0	0	0	0	0	0	0	0	0	1	0	1	0	0	2	0	0	0	0	0	0	0	0	0	0	0	0	0	0	0	0	0	0	0	0	0	0	0.409387	0	0.619242
NZ_CP037923.1	WP_000689844.1	mtnN	5'-methylthioadenosine\S-adenosylhomocysteine nucleosidase	232	0	0	0	0	0	0	0	0	0	0	0	0	1	0	0	0	0	1	1	1	0	0	0	0	0	0	0	0	0	0	0	0	0	0	0	0	0	0	0	0	0.55651	0	0	0	0
NZ_CP037923.1	WP_001295931.1	mukE	chromosome partition protein MukE	234	0	0	0	1	0	0	0	0	0	0	0	1	1	2	1	1	6	3	4	5	0	0	0	0	0	0	0	0	0	0	0	0.582079	0	0	0	0	0	0	0	0.822321	0.967605	0.984323	0.641033	1.43705	6.26344
NZ_CP037923.1	WP_001288850.1	mukF	chromosome partition protein MukF	440	0	1	3	0	3	0	0	1	1	3	0	4	2	3	2	0	5	2	2	2	0	2	1	0	0	0	0	0	0	0.506163	1.26642	0	0.990929	0	0	0.322604	0.345184	0.744212	0	2.82047	1.02273	1.04809	1.13543	0	2.96975
NZ_CP037923.1	WP_000357259.1	murA	UDP-N-acetylglucosamine 1-carboxyvinyltransferase	419	0	2	4	2	3	0	1	2	2	2	0	3	2	0	2	1	2	4	5	2	1	1	1	0	0	0	0	0	0	1.64644	1.26618	0.598115	0.916282	0	1.13454	0.681432	0.632457	0.667579	0	1.97626	0.569932	0	0.75299	0.998852	0.908583
NZ_CP037923.1	EKN05	murR	HTH-type transcriptional regulator MurR	284	0	0	0	0	0	1	1	0	0	0	0	0	0	0	0	0	0	0	0	0	1	1	1	0	0	0	0	0	0	0	0	0	0	0.415578	0.415544	0	0	0	0	0	0	0	0	0	0
NZ_CP037923.1	WP_000082188.1	mutH	DNA mismatch repair endonuclease MutH	229	0	0	0	0	0	0	0	1	1	0	0	0	0	0	0	0	0	3	1	2	0	0	1	0	0	0	0	0	0	0	0	0	0	0	0	0.52669	0.693281	0	0	0	0	0	0	0	0
NZ_CP037923.1	WP_001122489.1	mutL	DNA mismatch repair endonuclease MutL	627	0	0	3	0	2	0	0	1	0	0	3	4	8	7	7	1	4	3	6	2	0	0	0	0	0	0	0	0	0	0	1.11588	0	0.472122	0	0	0.234163	0	0	0.878087	1.33734	1.95884	1.09961	1.46838	0.301852	0.873206
NZ_CP037923.1	WP_001114533.1	mutM	bifunctional DNA-formamidopyrimidine glycosylase\DNA-(apurinic or apyrimidinic site) lyase	269	0	0	2	3	4	0	1	4	3	2	0	1	3	3	2	2	1	5	3	4	2	1	1	0	0	0	0	0	0	0	1.14798	1.74526	1.62631	0	0.603867	2.64326	1.7449	1.29547	0	0.554198	1.59067	1.47693	1.16634	3.01115	0.681014
NZ_CP037923.1	WP_000736027.1	mutT	8-oxo-dGTP diphosphatase MutT	129	0	0	0	0	0	0	0	0	0	0	0	1	2	1	1	1	0	2	2	1	0	0	0	0	0	0	0	0	0	0	0	0	0	0	0	0	0	0	0	1.44762	2.11392	0.909129	0.975325	1.33022	0
NC_024996.1	WP_000621942.1	mxiJ	SctJ family type III secretion inner membrane ring lipoprotein Mxi	241	0	0	0	0	0	0	0	0	0	1	0	0	0	0	0	0	0	0	0	0	0	1	0	0	0	0	0	0	0	0	0	0	0	0	0	0	0	0.519563	0	0	0	0	0	0	0
NC_024996.1	WP_001346200.1	mxiM	type III secretion system pilotin MxiM	142	0	0	0	0	0	0	0	0	0	0	0	0	2	4	3	0	0	1	3	3	0	0	0	0	0	0	0	0	0	0	0	0	0	0	0	0	0	0	0	0	1.5234	3.24177	2.44662	0	0
NZ_CP037923.1	WP_000372244.1	N/A	glutamate decarboxylase	466	0	2	407	435	526	0	1	577	556	1	1	2	2	3	323	1	2	538	574	515	0	1	973	1	0	1	27	34	0	113.947	83.1028	79.2693	82.8818	0	50.1803	115.319	86.9142	46.0129	76.1522	51.8123	62.4745	104.807	48.6474	54.344	41.9844
NZ_CP037923.1	WP_001295499.1	N/A	YebV family protein	78	0	1	2	2	1	0	1	1	1	2	0	0	1	1	0	0	0	0	0	1	1	3	1	1	0	0	0	0	0	6.52356	7.15962	8.56471	4.24517	0	5.81264	4.09754	3.74551	7.11902	0	0	3.82037	4.10129	0	0	0
NZ_CP037923.1	WP_005050353.1	N/A	HigA family addiction module antitoxin	94	0	1	2	2	3	1	1	2	2	2	0	2	2	1	1	1	3	3	3	2	1	0	1	1	0	0	0	0	0	2.21928	2.67593	2.9867	4.83306	1.72048	1.83119	3.2805	3.07421	3.12989	0	5.24579	2.98315	1.70374	1.81749	1.73484	10.7367
NZ_CP037923.1	WP_000281320.1	N/A	DUF2002 family protein	114	0	0	0	0	0	0	0	0	0	0	0	1	0	0	0	0	2	0	1	0	0	0	0	0	0	2	5	4	0	0	0	0	0	0	0	0	0	0	0	1.43393	0	0	0	0	3.21083
NZ_CP037923.1	WP_024260230.1	N/A	DUF1778 domain-containing protein	103	0	2	1	0	0	1	1	0	0	0	4	5	6	3	2	2	4	5	5	4	0	2	0	0	0	2	0	0	0	5.87805	2.82862	0	0	3.99145	4.66725	0	0	0	7.73855	8.54787	11.1841	7.74174	3.55317	5.89939	8.44119
NC_024996.1	WP_000921952.1	N/A	plasmid segregation protein ParM	319	0	7	5	9	9	2	6	5	3	4	5	14	12	11	12	4	9	14	15	12	3	6	2	8	0	0	0	0	0	6.43716	3.51739	7.1008	6.74622	1.16892	4.80804	4.15126	2.2145	2.94048	4.65102	12.2613	7.11194	6.73766	7.2483	2.50017	8.4714
NZ_CP037923.1;NZ_CP037923.1;NZ_CP037923.1;NZ_CP037923.1;NZ_CP037923.1;NZ_CP037923.1;NZ_CP037923.1;NZ_CP037923.1	EKN05;EKN05;EKN05;EKN05;EKN05;EKN05;EKN05;EKN05	N/A	IS3-like element IS600 family transposase	373	0	0	8	8	0	0	0	0	8	0	0	0	8	0	0	8	8	0	0	0	7	0	8	0	0	0	0	0	0	0	3.86895	3.46409	0	0	0	0	2.63464	0	0	0	0.774642	0	0	3.47469	1.45089
NZ_CP037923.1;NZ_CP037923.1	WP_000801164.1;WP_000938097.1	N/A	NEL-type E3 ubiquitin ligase domain-containing protein	587	0	0	0	0	0	0	0	0	0	0	0	0	0	0	0	0	0	0	0	0	0	0	0	0	0	0	0	0	0	0	0	0	0	0	0	0	0	0	0	0	0	0	0	0	0
NZ_CP037923.1	WP_000711882.1	N/A	DUF5677 domain-containing protein	280	0	1	1	1	1	0	0	0	1	1	2	1	2	2	1	0	2	2	0	2	0	0	2	0	0	0	0	0	0	0.673624	0.313269	0.364642	0.37329	0	0	0	0.355763	0.388933	0.896629	0.527165	0.870293	0.906174	0.397041	0	1.08224
NZ_CP037923.1	WP_000373624.1	N/A	Bax inhibitor-1\YccA family protein	234	0	0	1	1	1	0	0	1	1	1	0	0	1	0	1	0	1	2	1	2	0	0	1	0	0	0	0	0	0	0	0.531946	0.571712	0.563865	0	0	0.570122	0.534974	0.674727	0	0	0.548504	0	0.620754	0	0.805061
NC_024996.1;NC_024996.1;NC_024996.1;NC_024996.1;NC_024996.1;NC_024996.1;NC_024996.1;NC_024996.1;NZ_CP037923.1;NZ_CP037923.1;NZ_CP037923.1;NZ_CP037923.1;NZ_CP037923.1;NZ_CP037923.1;NZ_CP037923.1;NZ_CP037923.1;NZ_CP037923.1;NZ_CP037923.1;NZ_CP037923.1;NZ_CP037923.1;NZ_CP037923.1;NZ_CP037923.1	H6S51;H6S51;H6S51;H6S51;H6S51;H6S51;H6S51;H6S51;EKN05;EKN05;EKN05;EKN05;EKN05;EKN05;EKN05;EKN05;EKN05;EKN05;EKN05;EKN05;EKN05;EKN05	N/A	IS3 family transposase	388	0	0	0	0	0	0	0	0	0	0	0	0	0	0	0	0	0	0	0	0	0	0	0	0	2	4	1	2	0	0	0	0	0	0	0	0	0	0	0	0	0	0	0	0	0
NZ_CP037923.1	WP_000410201.1	N/A	DUF3820 family protein	72	0	1	1	0	1	2	2	2	3	4	0	0	1	0	1	0	1	1	0	0	1	0	1	1	0	0	0	0	0	2.37739	1.48654	0	1.84694	6.24863	6.4644	6.21457	6.80806	11.9362	0	0	2.09946	0	1.91186	0	2.24065
NZ_CP037923.1	WP_000908550.1	N/A	N-acetyltransferase	167	0	2	0	1	0	0	0	0	1	1	2	0	1	3	1	0	0	2	2	2	0	2	1	0	0	0	0	0	0	3.80617	0	1.08961	0	0	0	0	1.02769	1.15702	4.36908	0	1.27823	3.19718	0.997412	0	0
NZ_CP037923.1	WP_000833599.1	N/A	DNA-binding protein	169	0	1	2	4	4	1	3	2	4	4	2	5	3	2	0	2	5	5	3	7	6	4	4	7	0	0	0	0	0	1.52149	1.34174	5.24147	4.4102	1.25946	3.71566	2.48439	5.67282	6.2006	3.18175	8.45405	3.45899	1.60371	0	3.33081	8.15333
NZ_CP037923.1	WP_024260223.1	N/A	tail assembly chaperone	146	0	0	4	5	3	2	3	3	4	5	1	3	3	4	6	0	0	3	4	4	2	1	2	2	0	0	0	0	0	0	9.15688	10.3432	7.34198	5.38346	6.19846	2.55739	8.46474	11.9477	1.07769	6.81124	5.05021	7.00951	4.95952	0	0
NC_024996.1	WP_000502855.1	N/A	ParB N-terminal domain-containing protein	212	0	1	5	4	4	2	2	3	3	2	6	4	9	7	5	2	5	4	6	4	2	2	3	7	0	0	0	0	0	1.27527	6.09215	4.99839	3.70567	2.5949	2.68848	3.19804	3.24646	1.81886	6.85878	4.57316	6.38379	5.98514	4.58399	2.43094	5.8878
NC_024996.1	H6S51	N/A	IS110 family transposase	251	0	0	0	1	1	0	0	0	0	0	0	1	2	2	2	0	0	2	2	2	0	0	0	0	0	0	0	0	0	0	0	0.920396	0.894772	0	0	0	0	0	0	1.17244	1.40355	1.36599	1.56528	0	0
NZ_CP037923.1	EKN05	N/A	glycerol-3-phosphate responsive antiterminator	190	0	0	1	0	0	0	0	0	0	0	0	0	3	3	5	2	3	2	2	4	0	1	0	1	0	0	0	0	0	0	0.835579	0	0	0	0	0	0	0	0	0	3.05698	2.83521	5.01117	1.80497	4.07927
NZ_CP037923.1	WP_000339264.1	N/A	NAD(P)H nitroreductase	183	0	1	2	1	2	1	1	0	0	2	0	0	3	3	4	0	1	1	2	2	0	0	0	0	0	0	0	0	0	1.0891	1.50324	0.778398	1.56043	0.951816	0.870652	0	0	1.97429	0	0	2.57981	2.30276	3.48648	0	1.18374
NZ_CP037923.1	WP_000522637.1	N/A	major capsid protein	342	0	0	0	2	1	1	0	1	1	1	1	0	1	1	2	0	2	2	1	2	2	1	5	2	0	0	0	0	0	0	0	0.862396	0.367848	0.563535	0	0.419435	0.40652	0.398333	0.35394	0	0.371233	0.363331	0.861912	0	1.45617
NZ_CP037923.1	WP_005105177.1	N/A	ATP-binding cassette domain-containing protein	578	0	0	4	3	7	0	0	0	0	1	0	0	5	4	2	0	0	1	1	0	0	0	1	0	0	0	0	0	0	0	1.08236	0.947569	1.04152	0	0	0	0	0.31242	0	0	1.12611	0.939414	0.527098	0	0
NZ_CP037923.1	WP_000173320.1	N/A	ABC transporter ATP-binding protein	252	0	0	0	0	0	0	0	0	0	0	0	0	0	0	0	0	0	0	0	0	0	0	0	0	0	0	0	0	0	0	0	0	0	0	0	0	0	0	0	0	0	0	0	0	0
NZ_CP037923.1	WP_000186381.1	N/A	Nramp family divalent metal transporter	412	0	0	0	0	0	0	0	0	0	0	0	0	0	0	0	0	0	0	0	0	0	0	0	0	0	0	0	0	0	0	0	0	0	0	0	0	0	0	0	0	0	0	0	0	0
NZ_CP037923.1;NZ_CP037923.1	WP_000358803.1;WP_000372244.1	N/A	glutamate decarboxylase	466	0	0	0	0	0	0	0	0	0	0	0	0	0	0	0	0	0	0	0	0	0	0	0	0	0	0	0	0	0	0	0	0	0	0	0	0	0	0	0	0	0	0	0	0	0
NZ_CP037923.1	WP_001219160.1	N/A	gamma-glutamylcyclotransferase	113	0	0	1	0	0	0	0	1	1	1	0	0	1	1	1	0	0	0	1	0	0	0	0	1	0	0	0	0	0	0	1.52388	0	0	0	0	1.71789	1.47112	0.949775	0	0	1.55736	1.4353	1.62764	0	0
NZ_CP037923.1	WP_000665217.1	N/A	CoA-binding protein	137	0	0	5	4	3	3	1	4	5	3	0	0	4	5	2	0	1	6	3	3	3	2	6	3	0	0	0	0	0	0	7.12696	5.43152	4.87232	6.68976	3.69626	7.78592	9.94553	5.89804	0	0	6.6062	10.1811	6.07524	0	1.13545
NZ_CP037923.1	WP_000787424.1	N/A	helix-turn-helix domain-containing protein	135	0	0	0	0	0	2	1	0	0	0	0	0	0	1	0	2	0	5	2	4	1	1	2	0	0	0	0	0	0	0	0	0	0	2.80976	1.71918	0	0	0	0	0	0	1.48037	0	2.17044	0
NC_024996.1;NC_024996.1;NC_024996.1;NC_024996.1;NZ_CP037923.1;NZ_CP037923.1;NZ_CP037923.1;NZ_CP037923.1;NZ_CP037923.1;NZ_CP037923.1;NZ_CP037923.1;NZ_CP037923.1;NZ_CP037923.1;NZ_CP037923.1;NZ_CP037923.1;NZ_CP037923.1;NZ_CP037923.1;NZ_CP037923.1;NZ_CP037923.1;NZ_CP037923.1;NZ_CP037923.1;NZ_CP037923.1;NZ_CP037923.1;NZ_CP037923.1;NZ_CP037923.1;NZ_CP037923.1;NZ_CP037923.1;NZ_CP037923.1;NZ_CP037923.1;N…	WP_094081550.1;WP_094106057.1;WP_094106057.1;WP_136350434.1;EKN05;EKN05;EKN05;EKN05;EKN05;EKN05;EKN05;EKN05;EKN05;EKN05;EKN05;EKN05;EKN05;WP_086020934.1;WP_086020934.1;WP_094081550.1;WP_094081550.1;WP_094081558.1;WP_094096548.1;WP_094096553.1;WP_094096554.1;WP_094096554.1;WP_094096560.1;WP_094105050.1;WP_094105050.1;WP_119216744.1;WP_134800485.1;WP_134800519.1;WP_134800542.1;WP_134800557.1;WP_134…	N/A	IS3-like element IS600 family transposase	385	0	0	0	0	0	0	0	0	0	0	0	0	0	0	0	0	0	0	0	0	0	0	0	0	0	0	0	0	0	0	0	0	0	0	0	0	0	0	0	0	0	0	0	0	0
NZ_CP037923.1	WP_000130375.1	N/A	LLM class flavin-dependent oxidoreductase	335	0	0	0	0	0	0	0	0	0	0	0	0	0	0	0	0	0	0	0	0	0	0	0	0	0	0	0	0	0	0	0	0	0	0	0	0	0	0	0	0	0	0	0	0	0
NZ_CP037923.1	WP_000442868.1	N/A	glutathionylspermidine synthase family protein	386	0	2	0	0	1	0	0	0	1	0	0	3	0	1	0	1	1	0	1	0	0	2	0	0	0	0	0	0	0	1.33845	0	0	0.366878	0	0	0	0.378772	0	0	2.23344	0	0.382454	0	0.391627	0.487086
NZ_CP037923.1	WP_005106026.1	N/A	acyltransferase	310	0	0	0	0	0	0	0	0	0	0	0	0	0	0	0	0	0	0	0	0	0	0	0	0	0	0	0	0	0	0	0	0	0	0	0	0	0	0	0	0	0	0	0	0	0
NC_024996.1	WP_010921647.1	N/A	GNAT family N-acetyltransferase	161	0	4	6	6	4	0	0	3	5	3	2	4	7	6	5	2	2	4	5	6	0	0	0	0	0	0	0	0	0	11.33	7.24258	7.95361	3.70961	0	0	2.75524	5.29217	3.54956	2.10294	8.24751	10.6268	8.29075	4.41908	2.14244	6.77362
NZ_CP037923.1	WP_001088621.1	N/A	DNA-binding transcriptional regulator YciT	249	0	2	2	3	2	0	1	5	3	2	0	3	5	3	3	0	0	3	4	3	2	0	5	0	0	0	0	0	0	2.96448	0.455522	2.56755	2.78643	0	1.53304	4.16544	3.03222	1.62731	0	3.24962	4.61643	2.98565	3.03736	0	0
NZ_CP037923.1	WP_000256684.1	N/A	TetR\AcrR family transcriptional regulator	197	0	2	2	1	2	1	1	1	3	2	2	3	2	2	3	2	3	3	4	3	2	2	2	3	0	0	0	0	0	2.65979	1.3801	0.734807	1.89158	1.49709	0.855218	0.773587	2.97595	2.22946	2.20029	3.52334	1.70372	1.84514	2.96766	2.38935	4.03414
NZ_CP037923.1	WP_001024558.1	N/A	2-oxo-tetronate isomerase	172	0	2	0	0	2	3	2	1	1	2	0	2	2	1	1	0	0	0	0	1	4	4	3	2	0	0	0	0	0	2.43559	0	0	1.62079	3.82014	2.17531	0.792088	0.724346	1.85072	0	2.28724	1.59317	0.708732	0.804508	0	0
NZ_CP037923.1	WP_001119867.1	N/A	5-carboxymethyl-2-hydroxymuconate Delta-isomerase	126	0	1	8	3	2	1	0	3	1	1	1	1	4	5	4	0	1	2	0	2	1	1	1	0	0	0	0	0	0	1.58107	8.39739	4.21219	2.41186	1.41394	0	3.53951	0.8852	1.03884	1.56364	1.44444	5.53323	6.55528	5.55673	0	1.75132
NC_024996.1;NC_024996.1;NZ_CP037923.1	H6S51;H6S51;WP_004967149.1	N/A	IS66-like element ISSfl3 family transposase	519	0	2	0	0	0	2	1	0	0	0	0	0	0	0	0	2	1	0	3	0	3	3	2	2	0	0	0	0	0	1.4905	0	0	0	1.04008	0.706767	0	0	0	0	0	0	0	0	1.38514	0.812352
NZ_CP037923.1	EKN05	N/A	IS3-like element ISEc16 family transposase	381	0	1	0	0	0	0	0	0	0	0	0	0	1	1	1	0	1	0	0	1	1	3	1	1	0	0	0	0	0	1.48988	0	0	0	0	0	0	0	0	0	0	0.855287	0.510031	0.403436	0	1.1396
NZ_CP037923.1	WP_001019540.1	N/A	LysR family transcriptional regulator	300	0	2	1	0	0	0	0	0	0	0	2	3	2	2	1	0	0	0	0	0	0	0	0	0	0	0	0	0	0	1.4193	0.893314	0	0	0	0	0	0	0	2.29235	3.30653	0.941464	0.78444	0.435835	0	0
NZ_CP037923.1	WP_000478623.1	N/A	LuxR C-terminal-related transcriptional regulator	176	0	1	0	1	2	1	1	2	2	2	0	1	2	3	1	0	1	1	2	1	2	3	2	2	0	0	0	0	0	0.944271	0	0.577502	1.17595	0.782492	0.796169	1.32203	1.12379	1.29254	0	0.856234	1.19031	1.69918	0.641739	0	1.02312
NZ_CP037923.1	WP_000208039.1	N/A	DUF551 domain-containing protein	279	0	1	0	0	0	0	0	0	0	0	3	1	0	0	0	0	0	0	0	0	0	2	1	1	0	0	0	0	0	0.847243	0	0	0	0	0	0	0	0	2.09609	1.28832	0	0	0	0	0
NC_024996.1	WP_000931197.1	N/A	polysaccharide deacetylase family protein	280	0	1	5	2	4	0	0	2	3	3	0	1	5	5	4	0	1	4	4	5	0	1	0	1	0	0	0	0	0	0.702584	2.57954	0.973613	1.69446	0	0	1.05176	1.45568	1.45784	0	0.708206	3.36452	3.05726	2.83329	0	0.75211
NZ_CP037923.1	WP_000497515.1	N/A	permease	320	0	1	0	1	0	0	0	0	0	0	0	0	1	1	0	2	0	1	0	2	1	0	3	0	0	0	0	0	0	0.586852	0	0.355381	0	0	0	0	0	0	0	0	0.357443	0.338403	0	0.460239	0
NZ_CP037923.1	EKN05	N/A	NAD(P)\FAD-dependent oxidoreductase	398	0	1	2	2	2	2	0	3	3	1	0	1	3	1	2	1	0	1	0	1	2	1	3	2	0	0	0	0	0	0.567314	0.889225	1.08977	1.06931	1.1297	0	0.923423	1.53853	0.47997	0	0.510044	1.54581	0.434535	0.992408	0.457504	0
NZ_CP037923.1	WP_001130611.1	N/A	YbdK family carboxylate-amine ligase	372	0	1	0	0	0	0	0	0	0	0	1	1	0	0	0	1	0	0	0	1	0	1	1	0	0	0	0	0	0	0.555053	0	0	0	0	0	0	0	0	0.553111	0.559791	0	0	0	0.491346	0
NZ_CP037923.1	WP_000935042.1	N/A	hemolysin family protein	447	0	1	1	1	0	0	2	1	2	0	0	2	1	1	0	0	1	2	0	0	2	3	1	0	0	0	0	0	0	0.501922	0.432598	0.450133	0	0	0.78218	0.460112	0.676741	0	0	0.874809	0.450427	0.44413	0	0	0.429826
NZ_CP037923.1	WP_000236312.1	N/A	oxidoreductase	345	0	1	0	1	0	0	0	0	0	0	1	1	0	1	1	1	1	0	1	0	1	1	1	0	0	0	0	0	0	0.456177	0	0.332811	0	0	0	0	0	0	0.388622	0.383633	0	0.322055	0.358611	0.337911	0.430545
NZ_CP037923.1	EKN05	N/A	YgiQ family radical SAM protein	701	0	1	4	4	5	0	0	2	2	1	2	6	7	7	4	0	0	3	3	7	0	0	0	0	0	0	0	0	0	0.352094	0.98579	0.875476	1.03016	0	0	0.310437	0.464542	0.190519	0.44862	1.75141	1.49737	1.56045	0.879318	0	0
NZ_CP037923.1	EKN05	N/A	hypothetical protein	74	0	0	2	0	0	0	0	0	0	0	0	0	0	0	0	0	0	0	0	0	0	0	0	0	0	0	0	0	0	0	4.04474	0	0	0	0	0	0	0	0	0	0	0	0	0	0
NZ_CP037923.1	WP_000377229.1	N/A	YecH family protein	79	0	0	1	1	0	0	0	1	1	2	0	0	0	1	1	0	0	0	0	0	0	0	0	0	0	0	0	0	0	0	3.84202	4.06019	0	0	0	4.83734	4.46729	9.26966	0	0	0	4.06322	4.51269	0	0
NZ_CP037923.1	WP_001295174.1	N/A	DUF883 domain-containing protein	109	0	0	2	2	1	2	2	1	0	1	0	2	4	0	3	0	0	1	5	2	0	0	1	0	0	0	0	0	0	0	3.58576	5.89029	1.25739	5.04784	2.85373	3.00904	0	1.40819	0	2.63128	1.96945	0	4.78819	0	0
NZ_CP037923.1	WP_025715253.1	N/A	hypothetical protein	126	0	0	3	3	2	3	0	0	3	5	0	0	1	1	2	0	0	1	1	1	1	1	3	0	0	0	0	0	0	0	3.39628	3.70772	2.52807	4.92571	0	0	4.06571	6.52654	0	0	1.32694	1.22128	2.31282	0	0
NZ_CP037923.1	WP_000284272.1	N/A	fumarylacetoacetate hydrolase family protein	219	0	0	2	0	2	1	3	1	0	1	0	0	1	1	0	0	0	0	3	2	2	1	5	1	0	0	0	0	0	0	2.89189	0	3.2361	1.87548	5.89094	1.43144	0	1.36137	0	0	1.28748	1.29791	0	0	0
NZ_CP037923.1	WP_000669834.1	N/A	oxidative stress defense protein	246	0	0	2	1	2	0	0	1	1	2	0	0	0	0	0	0	0	1	1	0	1	2	2	1	0	0	0	0	0	0	2.04192	0.752219	1.91819	0	0	0.773016	0.744152	2.08022	0	0	0	0	0	0	0
NZ_CP037923.1	WP_012421537.1	N/A	epoxyqueuosine reductase QueH	221	0	0	1	2	1	0	0	1	1	2	0	0	3	0	2	0	0	2	1	2	1	1	3	0	0	0	0	0	0	0	1.97541	3.39391	2.0758	0	0	2.04018	2.08313	3.30431	0	0	2.96675	0	3.18652	0	0
NZ_CP037923.1	WP_001078799.1	N/A	4Fe-4S binding protein	157	0	0	3	2	0	0	0	5	0	0	0	0	2	2	3	0	0	2	4	1	0	0	0	0	0	0	0	0	0	0	1.96023	1.30847	0	0	0	5.58971	0	0	0	0	1.4433	1.23552	3.02995	0	0
NZ_CP037923.1	WP_000256406.1	N/A	TIM barrel protein	326	0	0	3	2	4	2	2	0	4	2	3	6	2	3	4	0	0	3	4	4	3	0	1	0	0	0	0	0	0	0	1.81137	0.865792	2.68065	1.44876	1.23623	0	2.22222	1.35366	2.133	2.54189	0.979286	2.03911	1.95963	0	0
NZ_CP037923.1	WP_000524868.1	N/A	GlpM family protein	111	0	0	1	0	0	0	0	0	0	0	0	0	0	0	0	0	0	0	0	0	0	0	0	0	0	0	0	0	0	0	1.77265	0	0	0	0	0	0	0	0	0	0	0	0	0	0
NZ_CP037923.1	WP_000056529.1	N/A	winged helix-turn-helix domain-containing protein	410	0	0	2	0	3	0	2	5	5	4	0	1	0	2	4	4	0	4	2	3	8	3	7	3	0	0	0	0	0	0	1.52596	0	1.40798	0	1.77365	3.32345	3.17908	2.19301	0	1.08552	0	1.30407	1.84571	2.41392	0
NZ_CP037923.1	WP_000202799.1	N/A	YejG family protein	114	0	0	1	1	1	0	1	1	0	0	0	1	1	1	1	0	0	1	1	0	2	0	1	0	0	0	0	0	0	0	1.47238	1.18394	1.42352	0	1.64674	1.4562	0	0	0	1.87351	1.40182	1.2371	1.53442	0	0
NZ_CP037923.1	WP_000158541.1	N/A	aldose 1-epimerase	290	0	0	3	1	1	2	2	4	3	3	0	0	0	2	1	0	0	0	1	1	4	0	3	1	0	0	0	0	0	0	1.4039	0.250877	0.661716	1.14878	0.941768	1.52735	0.947767	1.90624	0	0	0	0.894539	0.515007	0	0
NZ_CP037923.1	WP_001199295.1	N/A	NADP(H)-dependent aldo-keto reductase	346	0	0	1	1	0	2	2	0	0	0	0	0	0	0	0	0	0	0	1	0	0	1	1	0	0	0	0	0	0	0	0.897367	0.432051	0	2.13612	2.16449	0	0	0	0	0	0	0	0	0	0
NZ_CP037923.1	WP_000028392.1	N/A	LexA family transcriptional regulator	210	0	0	1	0	0	0	2	3	0	1	2	4	3	2	2	2	3	3	2	2	4	4	5	2	0	0	0	0	0	0	0.803671	0	0	0	3.1922	1.98619	0	0.711352	2.93506	2.86155	1.75443	1.25719	1.37316	1.44497	2.58186
NZ_CP037923.1	WP_000938097.1	N/A	T3SS effector E3 ubiquitin-protein ligase IpaH2	583	0	0	16	20	0	33	29	29	28	25	59	82	60	60	67	60	58	65	66	74	0	0	0	0	0	0	0	39	0	0	0.787278		0	2.16316	0.714132	1.71358	1.62332	0.784292	8.57705	11.2946	6.5267	7.03776	7.99257	4.03152	9.77313
NC_024996.1;NC_024996.1;NC_024996.1;NC_024996.1;NZ_CP037923.1;NZ_CP037923.1;NZ_CP037923.1;NZ_CP037923.1;NZ_CP037923.1;NZ_CP037923.1;NZ_CP037923.1;NZ_CP037923.1;NZ_CP037923.1;NZ_CP037923.1;NZ_CP037923.1;NZ_CP037923.1;NZ_CP037923.1;NZ_CP037923.1;NZ_CP037923.1;NZ_CP037923.1;NZ_CP037923.1;NZ_CP037923.1;NZ_CP037923.1;NZ_CP037923.1;NZ_CP037923.1;NZ_CP037923.1;NZ_CP037923.1;NZ_CP037923.1;NZ_CP037923.1;N…	H6S51;WP_228445099.1;WP_228445100.1;WP_228445102.1;EKN05;EKN05;EKN05;WP_223368647.1;WP_223368647.1;WP_223368647.1;WP_223368647.1;WP_223368647.1;WP_223368647.1;WP_223368647.1;WP_223368647.1;WP_223368647.1;WP_223368647.1;WP_223368647.1;WP_223368647.1;WP_223368647.1;WP_223368647.1;WP_223368647.1;WP_223368647.1;WP_223368647.1;WP_223368647.1;WP_223368647.1;WP_223368647.1;WP_223368647.1;WP_223368647.1;…	N/A	IS1 family transposase	199	0	0	1	0	0	0	0	0	0	0	0	0	1	0	0	0	0	0	0	0	0	0	0	0	0	0	0	0	0	0	0.724476	0	0	0	0	0	0	0	0	0	0.75761	0	0	0	0
NZ_CP037923.1	WP_000903995.1	N/A	class I SAM-dependent methyltransferase	269	0	0	1	0	0	0	0	1	1	0	0	0	1	2	1	0	0	2	1	1	0	0	0	0	0	0	0	0	0	0	0.711104	0	0	0	0	0.537523	0.626249	0	0	0	0.743225	1.09875	0.458183	0	0
NZ_CP037923.1	WP_000460599.1	N/A	hypothetical protein	257	0	0	1	1	1	2	1	2	3	2	1	2	2	1	2	1	1	1	2	1	4	2	5	1	0	0	0	0	0	0	0.575531	0.632464	0.594036	1.3939	1.2744	1.44495	1.35815	1.11709	0.597882	1.19428	0.98752	0.542996	1.01959	0.640898	0.577399
NZ_CP037923.1	WP_000190836.1	N/A	SpoVR family protein	510	0	0	1	2	0	0	0	0	0	0	0	1	3	3	1	0	0	2	2	1	0	0	0	2	0	0	0	0	0	0	0.461034	1.09322	0	0	0	0	0	0	0	0.245488	1.43099	1.34413	0.503602	0	0
NZ_CP037923.1	WP_005061294.1	N/A	NAD(P)-dependent oxidoreductase	337	0	0	1	0	0	0	0	0	0	0	0	0	0	0	0	0	0	1	0	0	0	0	0	0	0	0	0	0	0	0	0.43539	0	0	0	0	0	0	0	0	0	0	0	0	0	0
NC_024996.1;NC_024996.1;NZ_CP037923.1;NZ_CP037923.1;NZ_CP037923.1;NZ_CP037923.1;NZ_CP037923.1;NZ_CP037923.1;NZ_CP037923.1;NZ_CP037923.1;NZ_CP037923.1;NZ_CP037923.1;NZ_CP037923.1;NZ_CP037923.1;NZ_CP037923.1;NZ_CP037923.1;NZ_CP037923.1;NZ_CP037923.1;NZ_CP037923.1;NZ_CP037923.1;NZ_CP037923.1;NZ_CP037923.1;NZ_CP037923.1;NZ_CP037923.1;NZ_CP037923.1	H6S51;WP_005104824.1;EKN05;WP_000483770.1;WP_000483770.1;WP_000483770.1;WP_000483773.1;WP_000483773.1;WP_000483773.1;WP_000483773.1;WP_000483773.1;WP_000483773.1;WP_000483773.1;WP_000483773.1;WP_000483773.1;WP_000483773.1;WP_005097300.1;WP_005104824.1;WP_005104824.1;WP_005104903.1;WP_005104903.1;WP_005105851.1;WP_171764204.1;WP_171768499.1;WP_171768500.1	N/A	IS4-like element IS4 family transposase	423	0	0	1	1	1	0	0	0	0	0	1	2	0	0	0	2	1	0	0	0	0	0	0	0	0	0	0	0	0	0	0.339404	0.343425	0.333778	0	0	0	0	0	0.385339	1.11834	0	0	0	0.700472	0.496218
NZ_CP037923.1	EKN05	N/A	recombinase family protein	305	0	0	1	1	1	0	0	0	0	0	0	0	0	0	0	0	0	0	0	0	0	0	0	0	0	0	0	0	0	0	0.33904	0.385853	0.352003	0	0	0	0	0	0	0	0	0	0	0	0
NC_024996.1	H6S51	N/A	IS66 family transposase	410	0	0	1	0	0	0	0	0	0	0	2	2	3	2	4	1	2	2	4	3	0	0	0	0	0	0	0	0	0	0	0.313577	0	0	0	0	0	0	0	0.860261	0.924641	1.22636	0.668947	1.9212	0.464988	0.985398
NC_024996.1;NZ_CP037923.1;NZ_CP037923.1;NZ_CP037923.1;NZ_CP037923.1;NZ_CP037923.1;NZ_CP037923.1;NZ_CP037923.1;NZ_CP037923.1;NZ_CP037923.1;NZ_CP037923.1	WP_134800623.1;EKN05;WP_094096545.1;WP_094096545.1;WP_094096545.1;WP_094096545.1;WP_094096551.1;WP_134800514.1;WP_136350431.1;WP_136350432.1;WP_136350433.1	N/A	IS3-like element IS911 family transposase	389	0	0	1	1	0	0	0	0	0	2	0	2	3	1	0	0	2	3	3	0	0	2	0	3	0	0	0	0	0	0	0.310045	0.330876	0	0	0	0	0	0.751255	0	0.998972	1.05665	0.688751	0	0	1.24065
NC_024996.1;NC_024996.1;NZ_CP037923.1;NZ_CP037923.1;NZ_CP037923.1;NZ_CP037923.1;NZ_CP037923.1;NZ_CP037923.1;NZ_CP037923.1;NZ_CP037923.1	H6S51;H6S51;EKN05;EKN05;EKN05;WP_004967149.1;WP_005067462.1;WP_005067462.1;WP_134800612.1;WP_134800612.1	N/A	IS66-like element ISSfl3 family transposase	519	0	0	1	0	0	0	0	0	0	0	0	0	0	0	0	0	0	0	0	0	0	0	0	0	0	0	0	0	0	0	0.294229	0	0	0	0	0	0	0	0	0	0	0	0	0	0
NZ_CP037923.1	WP_001254016.1	N/A	S49 family peptidase	501	0	0	1	0	1	1	1	1	1	1	0	1	2	1	1	0	0	1	0	0	0	1	1	0	0	0	0	0	0	0	0.253042	0	0.324326	0.413801	0.33952	0.310835	0.307929	0.335556	0	0.334817	0.599861	0.323053	0.302342	0	0
NZ_CP037923.1	WP_001135673.1	N/A	YejL family protein	75	0	0	0	1	0	0	0	1	0	2	2	0	0	2	3	1	0	0	1	2	0	0	0	0	0	0	0	0	0	0	0	4.88206	0	0	0	4.79091	0	8.05344	8.88378	0	0	7.59044	14.2455	5.95566	0
NC_024996.1;NC_024996.1;NC_024996.1;NC_024996.1;NZ_CP037923.1;NZ_CP037923.1;NZ_CP037923.1;NZ_CP037923.1	H6S51;H6S51;H6S51;H6S51;EKN05;EKN05;EKN05;EKN05	N/A	IS3 family transposase	388	0	0	0	11	4	5	0	11	8	6	0	0	7	0	8	5	0	0	19	17	0	0	0	0	0	0	0	0	0	0	0	1.77769	0.477097	2.46828	0	1.80021	1.62739	0.712303	0	0	1.52413	0	1.21778	2.5445	0
NZ_CP037923.1	WP_000640120.1	N/A	DUF1133 family protein	184	0	0	0	2	0	0	0	0	0	0	0	0	0	0	0	0	0	0	0	0	0	0	0	0	0	0	0	0	0	0	0	1.11279	0	0	0	0	0	0	0	0	0	0	0	0	0
NZ_CP037923.1	WP_001306825.1	N/A	YcgN family cysteine cluster protein	148	0	0	0	1	2	0	0	1	1	3	0	0	0	2	0	0	0	0	0	0	0	0	0	0	0	0	0	0	0	0	0	1.03238	1.70225	0	0	1.23391	0.954164	1.78968	0	0	0	2.14178	0	0	0
NZ_CP037923.1	WP_000203025.1	N/A	YbjN domain-containing protein	158	0	0	0	1	0	0	0	0	0	0	0	0	1	0	1	0	0	0	0	0	0	0	0	0	0	0	0	0	0	0	0	0.895477	0	0	0	0	0	0	0	0	0.888821	0	0.971573	0	0
NZ_CP037923.1	WP_000024752.1	N/A	tellurite resistance TerB family protein	219	0	0	0	1	0	0	0	1	2	0	0	1	0	1	0	1	0	1	1	2	1	2	1	1	0	0	0	0	0	0	0	0.594012	0	0	0	0.609901	2.33007	0	0	0.989104	0	1.25951	0	0.8803	0
NZ_CP037923.1;NZ_CP037923.1;NZ_CP037923.1;NZ_CP037923.1	EKN05;EKN05;WP_094099456.1;WP_134800509.1	N/A	IS3 family transposase	292	0	0	0	1	0	0	0	0	0	0	0	1	0	0	0	0	2	0	0	0	0	1	0	1	0	0	0	0	0	0	0	0.486319	0	0	0	0	0	0	0	0.588317	0	0	0	0	0.786455
NZ_CP037923.1	EKN05	N/A	DEAD\DEAH box helicase	576	0	0	0	1	0	0	0	0	0	0	0	0	0	0	0	0	0	0	0	0	0	0	0	0	0	0	0	0	0	0	0	0.351544	0	0	0	0	0	0	0	0	0	0	0	0	0
NZ_CP037923.1	WP_000156491.1	N/A	Lon protease family protein	586	0	0	0	1	0	0	0	0	0	0	0	0	2	3	0	0	0	1	2	2	0	0	0	0	0	0	0	0	0	0	0	0.341042	0	0	0	0	0	0	0	0	0.612259	0.915861	0	0	0
NZ_CP037923.1	WP_000212657.1	N/A	monooxygenase	101	0	0	0	0	1	0	0	0	0	1	0	0	0	0	0	0	0	0	0	0	1	2	1	1	0	0	0	0	0	0	0	0	1.80824	0	0	0	0	1.24757	0	0	0	0	0	0	0
NZ_CP037923.1	WP_000912291.1	N/A	Cro\CI family transcriptional regulator	75	0	0	0	0	1	0	0	0	1	1	0	0	0	0	2	0	0	0	0	0	0	0	0	0	0	0	0	0	0	0	0	0	1.79479	0	0	0	1.67764	1.8109	0	0	0	0	3.28737	0	0
NZ_CP037923.1	WP_005053964.1	N/A	TetR\AcrR family transcriptional regulator	215	0	0	0	0	1	0	0	0	0	0	2	2	2	3	3	0	0	0	0	0	0	0	0	0	0	0	0	0	0	0	0	0	1.19944	0	0	0	0	0	0.925374	2.37443	1.78438	2.86837	2.59726	0	0
NZ_CP037923.1	WP_000020616.1	N/A	hypothetical protein	407	0	0	0	0	1	0	0	0	0	0	2	2	3	3	3	0	0	1	0	0	0	0	0	0	0	0	0	0	0	0	0	0	0.629268	0	0	0	0	0	0.911995	0.948456	0.867013	0.859079	0.910799	0	0
NZ_CP037923.1	WP_001173296.1	N/A	AAA family ATPase	365	0	0	0	0	1	0	0	0	0	1	0	0	1	0	0	0	0	2	1	0	0	0	0	1	0	0	0	0	0	0	0	0	0.369695	0	0	0	0	0.400537	0	0	0.407511	0	0	0	0
NZ_CP037923.1	WP_001091541.1	N/A	putative acyl-CoA thioester hydrolase	427	0	0	0	0	1	0	0	0	0	0	0	0	0	0	0	0	0	0	0	0	0	0	0	0	0	0	0	0	0	0	0	0	0.349757	0	0	0	0	0	0	0	0	0	0	0	0
NZ_CP037923.1	WP_000128849.1	N/A	ATP-dependent DNA helicase	636	0	0	0	0	1	0	0	0	0	0	2	3	1	2	3	0	2	1	3	2	0	0	0	0	0	0	0	0	0	0	0	0	0.242733	0	0	0	0	0	0.570134	1.05133	0.184867	0.433459	0.631536	0	0.515462
NZ_CP037923.1;NZ_CP037923.1	EKN05;EKN05	N/A	molybdopterin-dependent oxidoreductase	676	0	0	0	0	1	0	1	1	0	0	0	0	0	0	0	0	0	0	0	0	1	0	0	0	0	0	0	0	0	0	0	0	0.2134	0	0.276913	0.227655	0	0	0	0	0	0	0	0	0
NC_024996.1;NC_024996.1;NZ_CP037923.1;NZ_CP037923.1;NZ_CP037923.1;NZ_CP037923.1;NZ_CP037923.1;NZ_CP037923.1;NZ_CP037923.1;NZ_CP037923.1;NZ_CP037923.1;NZ_CP037923.1;NZ_CP037923.1;NZ_CP037923.1;NZ_CP037923.1;NZ_CP037923.1;NZ_CP037923.1;NZ_CP037923.1;NZ_CP037923.1;NZ_CP037923.1;NZ_CP037923.1;NZ_CP037923.1;NZ_CP037923.1;NZ_CP037923.1;NZ_CP037923.1;NZ_CP037923.1;NZ_CP037923.1;NZ_CP037923.1;NZ_CP037923…	WP_088895425.1;WP_094081542.1;EKN05;EKN05;WP_088895425.1;WP_088895425.1;WP_088895425.1;WP_094081542.1;WP_094081542.1;WP_094081542.1;WP_094081542.1;WP_094081542.1;WP_094081542.1;WP_094081542.1;WP_094081542.1;WP_134797556.1;WP_134797556.1;WP_134800554.1;WP_134800554.1;WP_134800564.1;WP_166739279.1;WP_167701259.1;WP_167701260.1;WP_167701260.1;WP_167701264.1;WP_167701264.1;WP_167701268.1;WP_171764202…	N/A	IS3-like element IS2 family transposase	409	0	0	0	0	0	0	0	0	0	0	0	0	0	0	0	0	0	0	0	0	0	13	0	0	0	0	0	0	0	0	0	0	0	0	0	0	0	0	0	0	0	0	0	0	0
NZ_CP037923.1	WP_001175589.1	N/A	metalloregulator ArsR\SmtB family transcription factor	98	0	0	0	0	0	2	1	0	0	0	1	1	1	1	1	0	3	2	2	2	0	0	0	0	0	0	0	0	0	0	0	0	0	4.67306	2.19316	0	0	0	2.09874	2.19647	1.75407	1.79931	1.90699	0	8.35351
NZ_CP037923.1	WP_000437890.1	N/A	mannose\fructose\sorbose PTS transporter subunit IID	262	0	0	0	0	0	0	0	0	0	0	0	0	0	0	0	0	0	0	0	0	0	0	0	0	0	0	0	0	0	0	0	0	0	0	0	0	0	0	0	0	0	0	0	0	0
NZ_CP037923.1	WP_000059682.1	N/A	DeoR\GlpR family DNA-binding transcription regulator	261	0	0	0	0	0	0	0	0	0	0	0	0	0	0	0	0	0	0	0	0	0	0	0	0	0	0	0	0	0	0	0	0	0	0	0	0	0	0	0	0	0	0	0	0	0
NZ_CP037923.1	EKN05	N/A	TonB-dependent receptor	631	0	0	0	0	0	0	0	0	0	0	0	0	0	0	0	0	0	0	0	0	0	0	0	0	0	0	0	0	0	0	0	0	0	0	0	0	0	0	0	0	0	0	0	0	0
NC_024996.1;NC_024996.1;NC_024996.1;NC_024996.1;NZ_CP037923.1;NZ_CP037923.1;NZ_CP037923.1;NZ_CP037923.1;NZ_CP037923.1;NZ_CP037923.1;NZ_CP037923.1	H6S51;H6S51;H6S51;H6S51;EKN05;EKN05;EKN05;EKN05;EKN05;EKN05;EKN05	N/A	IS3 family transposase	388	0	0	0	0	0	0	0	0	0	0	0	0	0	4	0	0	0	0	0	0	5	6	9	7	0	0	0	0	0	0	0	0	0	0	0	0	0	0	0	0	0	0.540521	0	0	0
NC_024996.1;NC_024996.1;NC_024996.1;NZ_CP037923.1;NZ_CP037923.1;NZ_CP037923.1;NZ_CP037923.1;NZ_CP037923.1;NZ_CP037923.1;NZ_CP037923.1;NZ_CP037923.1;NZ_CP037923.1;NZ_CP037923.1;NZ_CP037923.1;NZ_CP037923.1;NZ_CP037923.1;NZ_CP037923.1;NZ_CP037923.1;NZ_CP037923.1;NZ_CP037923.1;NZ_CP037923.1;NZ_CP037923.1;NZ_CP037923.1;NZ_CP037923.1;NZ_CP037923.1	H6S51;WP_088895425.1;WP_094081542.1;EKN05;EKN05;WP_088895425.1;WP_088895425.1;WP_088895425.1;WP_094081542.1;WP_094081542.1;WP_094081542.1;WP_094081542.1;WP_094081542.1;WP_094081542.1;WP_094081542.1;WP_094081542.1;WP_134800564.1;WP_136350420.1;WP_167701259.1;WP_167701260.1;WP_167701260.1;WP_167701264.1;WP_167701264.1;WP_171764202.1;WP_171768503.1	N/A	IS3-like element IS2 family transposase	355	0	0	0	0	0	0	0	0	0	0	0	0	0	0	0	0	0	0	0	0	0	0	0	0	0	0	0	0	0	0	0	0	0	0	0	0	0	0	0	0	0	0	0	0	0
NZ_CP037923.1	WP_000256830.1	N/A	head decoration protein	115	0	0	0	0	0	1	0	0	0	0	0	0	2	2	0	0	0	2	0	0	0	0	3	1	0	0	0	0	0	0	0	0	0	3.64201	0	0	0	0	0	0	5.95569	5.66812	0	0	0
NZ_CP037923.1	WP_001224023.1	N/A	hypothetical protein	187	0	0	0	0	0	1	2	1	0	2	2	1	5	5	5	3	0	5	7	7	1	1	2	0	0	0	0	0	0	0	0	0	0	1.98784	3.39591	1.74881	0	2.8908	3.93872	2.68624	6.17508	6.76354	6.33632	4.17478	0
NZ_CP037923.1	WP_000710193.1	N/A	hypothetical protein	104	0	0	0	0	0	1	0	0	1	0	0	0	0	0	0	0	0	0	0	0	0	0	0	0	0	0	0	0	0	0	0	0	0	1.70968	0	0	1.61165	0	0	0	0	0	0	0	0
NZ_CP037923.1	WP_000547561.1	N/A	type II toxin-antitoxin system HigB family toxin	103	0	0	0	0	0	1	0	0	0	0	0	0	0	0	0	1	0	0	1	0	1	1	1	1	0	0	0	0	0	0	0	0	0	1.32713	0	0	0	0	0	0	0	0	0	1.25933	0
NZ_CP037923.1;NZ_CP037923.1;NZ_CP037923.1;NZ_CP037923.1	WP_000268794.1;WP_000268794.1;WP_005105594.1;WP_136350411.1	N/A	prophage tail fiber N-terminal domain-containing protein	471	0	0	0	0	0	1	0	0	0	0	0	2	1	1	1	0	0	1	1	0	1	1	1	0	0	0	0	0	0	0	0	0	0	0.71763	0	0	0	0	0	1.21655	0.773886	0.784279	0.856196	0	0
NC_024996.1;NZ_CP037923.1	H6S51;EKN05	N/A	IS3 family transposase	198	0	0	0	0	0	0	3	0	0	0	0	0	0	0	0	0	0	0	0	0	0	0	0	0	0	0	0	0	0	0	0	0	0	0	3.34565	0	0	0	0	0	0	0	0	0	0
NZ_CP037923.1	WP_000421305.1	N/A	U32 family peptidase	331	0	0	0	0	0	0	2	0	0	0	0	2	0	0	0	0	0	0	0	1	0	0	0	0	0	0	0	0	0	0	0	0	0	0	2.20224	0	0	0	0	1.62768	0	0	0	0	0
NZ_CP037923.1	WP_001003997.1	N/A	DNA-binding protein	240	0	0	0	0	0	0	1	0	0	0	0	0	0	0	0	0	0	1	1	0	0	0	0	0	0	0	0	0	0	0	0	0	0	0	0.815088	0	0	0	0	0	0	0	0	0	0
NZ_CP037923.1	WP_000103622.1	N/A	hypothetical protein	59	0	0	0	0	0	0	0	2	1	1	0	0	0	0	2	0	0	0	0	0	1	0	1	0	0	0	0	0	0	0	0	0	0	0	0	5.99784	2.94547	3.27177	0	0	0	0	6.13862	0	0
NZ_CP037923.1;NZ_CP037923.1	EKN05;EKN05	N/A	integrase family protein	279	0	0	0	0	0	0	0	2	2	0	0	0	1	2	1	0	0	1	1	1	0	0	0	0	0	0	0	0	0	0	0	0	0	0	0	1.58821	1.50522	0	0	0	1.12244	1.56613	1.1339	0	0
NZ_CP037923.1	WP_000566150.1	N/A	helix-turn-helix transcriptional regulator	87	0	0	0	0	0	0	0	1	0	0	0	0	1	1	1	0	0	0	0	1	0	0	1	0	0	0	0	0	0	0	0	0	0	0	0	1.22169	0	0	0	0	1.3369	1.28872	1.397	0	0
NZ_CP037923.1	WP_000621323.1	N/A	YicC family protein	287	0	0	0	0	0	0	0	2	0	0	2	2	0	5	0	0	0	0	3	2	0	0	0	0	0	0	0	0	0	0	0	0	0	0	0	1.05625	0	0	0.751646	1.01167	0	3.06371	0	0	0
NZ_CP037923.1	WP_000483856.1	N/A	divergent polysaccharide deacetylase family protein	319	0	0	0	0	0	0	0	1	0	2	0	0	1	0	0	0	0	1	1	1	0	0	0	0	0	0	0	0	0	0	0	0	0	0	0	0.477695	0	0.93253	0	0	0.417042	0	0	0	0
NZ_CP037923.1	WP_005106018.1	N/A	AsmA family protein	686	0	0	0	0	0	0	0	2	0	0	0	0	0	0	0	0	0	0	1	0	0	0	0	0	0	0	0	0	0	0	0	0	0	0	0	0.275514	0	0	0	0	0	0	0	0	0
NC_024996.1	WP_000766818.1	N/A	DUF2726 domain-containing protein	196	0	0	0	0	0	0	0	0	1	0	0	0	0	0	0	0	0	0	0	0	0	0	0	0	1	1	0	0	0	0	0	0	0	0	0	0	1.11065	0	0	0	0	0	0	0	0
NZ_CP037923.1;NZ_CP037923.1;NZ_CP037923.1;NZ_CP037923.1;NZ_CP037923.1;NZ_CP037923.1	EKN05;EKN05;WP_005067462.1;WP_005067462.1;WP_134800612.1;WP_134800612.1	N/A	IS66-like element ISSfl3 family transposase	519	0	0	0	0	0	0	0	0	2	0	0	0	0	0	0	0	0	0	0	0	0	0	0	0	0	0	0	0	0	0	0	0	0	0	0	0	0.919411	0	0	0	0	0	0	0	0
NZ_CP037923.1;NZ_CP037923.1	WP_000640120.1;WP_000640143.1	N/A	DUF1133 family protein	184	0	0	0	0	0	0	0	0	1	1	0	0	0	0	0	0	0	2	1	0	0	0	0	0	0	0	0	0	0	0	0	0	0	0	0	0	0.836552	0.880185	0	0	0	0	0	0	0
NZ_CP037923.1	WP_001148466.1	N/A	oxidoreductase	324	0	0	0	0	0	0	0	0	1	0	1	0	3	4	2	1	0	0	0	2	0	0	0	1	0	0	0	0	0	0	0	0	0	0	0	0	0.598269	0	1.35355	0	1.15954	1.78671	1.50142	1.17364	0
NZ_CP037923.1	WP_001113348.1	N/A	endonuclease\exonuclease\phosphatase family protein	253	0	0	0	0	0	0	0	0	0	2	0	0	0	0	0	0	0	0	0	0	2	0	1	0	0	0	0	0	0	0	0	0	0	0	0	0	0	1.00723	0	0	0	0	0	0	0
NZ_CP037923.1	WP_005105593.1	N/A	DUF4376 domain-containing protein	207	0	0	0	0	0	0	0	0	0	0	0	0	0	0	0	0	0	0	0	0	0	0	0	0	9	13	0	8	0	0	0	0	0	0	0	0	0	0	0	0	0	0	0	0	0
NC_024996.1;NC_024996.1;NZ_CP037923.1;NZ_CP037923.1;NZ_CP037923.1;NZ_CP037923.1;NZ_CP037923.1;NZ_CP037923.1;NZ_CP037923.1;NZ_CP037923.1;NZ_CP037923.1;NZ_CP037923.1;NZ_CP037923.1;NZ_CP037923.1;NZ_CP037923.1;NZ_CP037923.1;NZ_CP037923.1;NZ_CP037923.1;NZ_CP037923.1;NZ_CP037923.1;NZ_CP037923.1;NZ_CP037923.1;NZ_CP037923.1;NZ_CP037923.1;NZ_CP037923.1;NZ_CP037923.1;NZ_CP037923.1;NZ_CP037923.1;NZ_CP037923…	WP_088895425.1;WP_094081542.1;EKN05;EKN05;WP_088895425.1;WP_088895425.1;WP_088895425.1;WP_094081542.1;WP_094081542.1;WP_094081542.1;WP_094081542.1;WP_094081542.1;WP_094081542.1;WP_094081542.1;WP_094081542.1;WP_134797556.1;WP_134797556.1;WP_134800554.1;WP_134800554.1;WP_134800564.1;WP_166739279.1;WP_167701259.1;WP_167701260.1;WP_167701260.1;WP_167701264.1;WP_167701264.1;WP_167701268.1;WP_167701269…	N/A	IS3-like element IS2 family transposase	409	0	0	0	0	0	0	0	0	0	0	0	0	0	0	0	0	0	0	0	0	0	0	0	0	0	0	0	0	0	0	0	0	0	0	0	0	0	0	0	0	0	0	0	0	0
NC_024996.1;NC_024996.1;NZ_CP037923.1;NZ_CP037923.1;NZ_CP037923.1;NZ_CP037923.1;NZ_CP037923.1;NZ_CP037923.1;NZ_CP037923.1;NZ_CP037923.1;NZ_CP037923.1;NZ_CP037923.1;NZ_CP037923.1;NZ_CP037923.1;NZ_CP037923.1;NZ_CP037923.1;NZ_CP037923.1;NZ_CP037923.1;NZ_CP037923.1;NZ_CP037923.1;NZ_CP037923.1;NZ_CP037923.1;NZ_CP037923.1;NZ_CP037923.1;NZ_CP037923.1;NZ_CP037923.1;NZ_CP037923.1;NZ_CP037923.1;NZ_CP037923…	WP_094081550.1;WP_136350434.1;EKN05;EKN05;EKN05;EKN05;EKN05;EKN05;EKN05;EKN05;EKN05;EKN05;EKN05;WP_086020934.1;WP_086020934.1;WP_094081550.1;WP_094081550.1;WP_094081558.1;WP_094096548.1;WP_094096553.1;WP_094096554.1;WP_094096554.1;WP_094096560.1;WP_094105050.1;WP_094105050.1;WP_119216744.1;WP_134800485.1;WP_134800519.1;WP_134800542.1;WP_134800557.1;WP_134800581.1;WP_136350409.1	N/A	IS3-like element IS600 family transposase	385	0	0	0	0	0	0	0	0	0	0	0	0	0	0	0	0	0	0	0	0	0	0	0	7	0	0	0	0	0	0	0	0	0	0	0	0	0	0	0	0	0	0	0	0	0
NZ_CP037923.1;NZ_CP037923.1	WP_001210039.1;WP_001261936.1	N/A	DinI-like family protein	82	0	0	0	0	0	0	0	0	0	0	0	0	0	0	0	0	0	0	0	0	0	0	0	0	1	3	1	1	0	0	0	0	0	0	0	0	0	0	0	0	0	0	0	0	0
NZ_CP037923.1;NZ_CP037923.1;NZ_CP037923.1;NZ_CP037923.1	EKN05;WP_000930138.1;WP_005105376.1;WP_005105593.1	N/A	DUF4376 domain-containing protein	159	0	0	0	0	0	0	0	0	0	0	0	0	0	0	0	0	0	0	0	0	0	0	0	0	0	0	4	0	0	0	0	0	0	0	0	0	0	0	0	0	0	0	0	0	0
NZ_CP037923.1;NZ_CP037923.1	EKN05;EKN05	N/A	transposase	120	0	0	0	0	0	0	0	0	0	0	0	0	0	0	0	0	0	0	0	0	0	0	0	0	0	0	0	0	0	0	0	0	0	0	0	0	0	0	0	0	0	0	0	0	0
NZ_CP037923.1	WP_000082120.1	N/A	DUF2766 domain-containing protein	83	0	0	0	0	0	0	0	0	0	0	1	1	1	0	0	0	0	0	0	0	0	0	0	0	0	0	0	0	0	0	0	0	0	0	0	0	0	0	3.11624	3.18774	1.26124	0	0	0	0
NC_024996.1	WP_031942483.1	N/A	fertility inhibition protein FinO	186	0	0	0	0	0	0	0	0	0	0	0	0	0	0	0	0	0	0	0	0	0	0	0	0	0	0	0	0	0	0	0	0	0	0	0	0	0	0	0	0	0	0	0	0	0
NC_024996.1;NC_024996.1;NC_024996.1;NC_024996.1;NC_024996.1	H6S51;H6S51;H6S51;H6S51;H6S51	N/A	IS3-like element ISSfl11 family transposase	224	0	0	0	0	0	0	0	0	0	0	0	0	0	0	0	0	0	0	0	0	0	0	0	0	0	0	0	0	0	0	0	0	0	0	0	0	0	0	0	0	0	0	0	0	0
NZ_CP037923.1	WP_001387312.1	N/A	type I restriction-modification system subunit M	489	0	0	0	0	0	0	0	0	0	0	0	2	0	0	1	0	3	2	3	1	0	1	0	0	0	0	0	0	0	0	0	0	0	0	0	0	0	0	0	1.35526	0	0	0.195585	0	1.2784
NZ_CP037923.1	EKN05	N/A	deubiquitinase	63	0	0	0	0	0	0	0	0	0	0	1	1	0	0	0	0	1	2	1	0	0	0	0	0	0	0	0	0	0	0	0	0	0	0	0	0	0	0	7.73951	8.30288	0	0	0	0	8.93767
NC_024996.1	H6S51	N/A	IS3 family transposase	353	0	0	0	0	0	0	0	0	0	0	8	0	8	8	0	0	0	7	0	0	0	0	6	3	0	0	0	0	0	0	0	0	0	0	0	0	0	0	4.22614	0	3.87937	2.99378	0	0	0
NZ_CP037923.1	WP_000414573.1	N/A	LysR substrate-binding domain-containing protein	307	0	0	0	0	0	0	0	0	0	0	3	2	4	4	3	1	0	0	1	0	1	0	0	0	0	0	0	0	0	0	0	0	0	0	0	0	0	0	1.78752	2.18107	2.26092	2.52713	1.39274	1.48046	0
NZ_CP037923.1	WP_001188520.1	N/A	transcriptional regulator	191	0	0	0	0	0	0	0	0	0	0	2	1	1	3	1	1	1	1	1	1	0	0	2	0	0	0	0	0	0	0	0	0	0	0	0	0	0	0	1.65353	0.960785	0.758805	2.16142	0.803765	0.804749	0.990132
NZ_CP037923.1	WP_000719728.1	N/A	DUF2620 domain-containing protein	117	0	0	0	0	0	0	0	0	0	0	1	0	0	0	1	0	0	0	0	0	0	0	0	0	0	0	0	0	0	0	0	0	0	0	0	0	0	0	1.32157	0	0	0	1.08225	0	0
NZ_CP037923.1;NZ_CP037923.1;NZ_CP037923.1;NZ_CP037923.1;NZ_CP037923.1;NZ_CP037923.1	EKN05;WP_004967149.1;WP_005067462.1;WP_005067462.1;WP_134800612.1;WP_134800612.1	N/A	IS66-like element ISSfl3 family transposase	270	0	0	0	0	0	0	0	0	0	0	2	0	0	0	0	0	0	0	0	0	0	0	0	0	0	0	0	0	0	0	0	0	0	0	0	0	0	0	0.937828	0	0	0	0	0	0
NZ_CP037923.1	EKN05	N/A	ABC transporter substrate-binding protein	109	0	0	0	0	0	0	0	0	0	0	1	0	0	0	0	0	0	0	0	0	0	0	0	0	0	0	0	0	0	0	0	0	0	0	0	0	0	0	0.909522	0	0	0	0	0	0
NZ_CP037923.1	EKN05	N/A	YhaC family protein	386	0	0	0	0	0	0	0	0	0	0	1	1	1	2	1	4	3	4	0	2	0	0	0	0	0	0	0	0	0	0	0	0	0	0	0	0	0	0	0.545502	0.601955	0.505275	0.879357	0.465827	2.3336	0.981296
NC_024996.1;NZ_CP037923.1;NZ_CP037923.1	H6S51;EKN05;EKN05	N/A	IS3-like element IS2 family transposase	355	0	0	0	0	0	0	0	0	0	0	0	16	0	0	0	0	0	0	0	0	0	0	0	0	0	0	0	0	0	0	0	0	0	0	0	0	0	0	0	15.7699	0	0	0	0	0
NZ_CP037923.1	WP_004967149.1	N/A	IS66-like element ISSfl3 family transposase	533	0	0	0	0	0	0	0	0	0	0	0	3	3	0	0	0	0	0	0	0	0	0	0	0	0	0	0	0	0	0	0	0	0	0	0	0	0	0	0	2.01424	1.69471	0	0	0	0
NZ_CP037923.1	WP_005063442.1	N/A	DUF1456 family protein	156	0	0	0	0	0	0	0	0	0	0	0	1	0	0	0	0	0	0	1	0	0	0	2	0	0	0	0	0	0	0	0	0	0	0	0	0	0	0	0	1.47235	0	0	0	0	0
NZ_CP037923.1;NZ_CP037923.1	WP_134800566.1;WP_134800566.1	N/A	NEL-type E3 ubiquitin ligase domain-containing protein	547	0	0	0	0	0	0	0	0	0	0	0	63	0	0	0	0	45	46	0	0	0	0	0	0	0	0	0	35	0	0	0	0	0	0	0	0	0	0	0	1.45132	0	0	0	0	1.56596
NZ_CP037923.1	WP_001013778.1	N/A	MurR\RpiR family transcriptional regulator	282	0	0	0	0	0	0	0	0	0	0	0	1	0	0	2	0	1	1	1	1	0	0	1	0	0	0	0	0	0	0	0	0	0	0	0	0	0	0	0	1.29447	0	0	2.15213	0	1.16136
NZ_CP037923.1	WP_000535350.1	N/A	YccE family protein	418	0	0	0	0	0	0	0	0	0	0	0	2	0	1	0	0	2	0	2	0	0	0	0	0	0	0	0	0	0	0	0	0	0	0	0	0	0	0	0	1.11884	0	0.536416	0	0	1.15528
NZ_CP037923.1	WP_005083349.1	N/A	hypothetical protein	209	0	0	0	0	0	0	0	0	0	0	0	1	0	0	0	0	0	0	0	0	0	0	0	0	0	0	0	0	0	0	0	0	0	0	0	0	0	0	0	0.758318	0	0	0	0	0
NZ_CP037923.1	WP_001279597.1	N/A	hypothetical protein	277	0	0	0	0	0	0	0	0	0	0	0	1	4	5	3	1	2	3	4	3	0	0	0	0	0	0	0	0	0	0	0	0	0	0	0	0	0	0	0	0.57977	2.0193	2.35018	2.12479	1.42557	1.2886
NZ_CP037923.1	EKN05	N/A	molybdopterin-dependent oxidoreductase	676	0	0	0	0	0	0	0	0	0	0	0	1	0	3	0	0	0	0	0	0	0	0	0	0	0	0	0	0	0	0	0	0	0	0	0	0	0	0	0	0.25168	0	0.542064	0	0	0
NZ_CP037923.1	WP_000417058.1	N/A	YaeP family protein	66	0	0	0	0	0	0	0	0	0	0	0	0	1	2	1	0	0	1	1	0	0	0	0	0	0	0	0	0	0	0	0	0	0	0	0	0	0	0	0	0	3.11683	5.73313	3.33846	0	0
NZ_CP037923.1	WP_000833393.1	N/A	DUF1249 family protein	140	0	0	0	0	0	0	0	0	0	0	0	0	2	0	0	0	0	1	0	0	0	0	0	0	0	0	0	0	0	0	0	0	0	0	0	0	0	0	0	0	2.49645	0	0	0	0
NZ_CP037923.1	WP_000826512.1	N/A	putative DNA-binding transcriptional regulator	130	0	0	0	0	0	0	0	0	0	0	0	0	2	0	3	0	0	0	0	1	0	0	0	0	0	0	0	0	0	0	0	0	0	0	0	0	0	0	0	0	1.32387	0	3.0469	0	0
NZ_CP037923.1	EKN05	N/A	tyrosine-type recombinase\integrase	313	0	0	0	0	0	0	0	0	0	0	0	0	1	0	0	0	0	1	1	0	0	0	0	0	0	0	0	0	0	0	0	0	0	0	0	0	0	0	0	0	0.849634	0	0	0	0
NZ_CP037923.1	WP_000373010.1	N/A	scaffold protein	303	0	0	0	0	0	0	0	0	0	0	0	0	1	0	1	0	0	0	0	0	0	0	0	0	0	0	0	0	0	0	0	0	0	0	0	0	0	0	0	0	0.79968	0	0.863426	0	0
NZ_CP037923.1	EKN05	N/A	tyrosine-type recombinase\integrase	366	0	0	0	0	0	0	0	0	0	0	0	0	1	1	1	0	0	0	0	0	0	0	0	0	0	0	0	0	0	0	0	0	0	0	0	0	0	0	0	0	0.750667	0.743721	0.704505	0	0
NZ_CP037923.1;NZ_CP037923.1	WP_167701269.1;WP_167701269.1	N/A	IS3-like element IS2 family transposase	409	0	0	0	0	0	0	0	0	0	0	0	0	13	0	0	0	0	0	0	0	0	0	0	0	0	0	0	0	0	0	0	0	0	0	0	0	0	0	0	0	0.700048	0	0	0	0
NZ_CP037923.1	WP_001129726.1	N/A	type I DNA topoisomerase	180	0	0	0	0	0	0	0	0	0	0	0	0	1	2	1	0	0	1	1	1	0	0	0	0	0	0	0	0	0	0	0	0	0	0	0	0	0	0	0	0	0.552526	0.955378	0.573676	0	0
NC_024996.1;NC_024996.1;NZ_CP037923.1;NZ_CP037923.1;NZ_CP037923.1;NZ_CP037923.1;NZ_CP037923.1;NZ_CP037923.1;NZ_CP037923.1;NZ_CP037923.1;NZ_CP037923.1;NZ_CP037923.1;NZ_CP037923.1;NZ_CP037923.1;NZ_CP037923.1;NZ_CP037923.1;NZ_CP037923.1;NZ_CP037923.1;NZ_CP037923.1;NZ_CP037923.1;NZ_CP037923.1;NZ_CP037923.1;NZ_CP037923.1;NZ_CP037923.1;NZ_CP037923.1;NZ_CP037923.1	H6S51;WP_005104824.1;EKN05;WP_000483770.1;WP_000483770.1;WP_000483770.1;WP_000483773.1;WP_000483773.1;WP_000483773.1;WP_000483773.1;WP_000483773.1;WP_000483773.1;WP_000483773.1;WP_000483773.1;WP_000483773.1;WP_000483773.1;WP_005097300.1;WP_005104824.1;WP_005104824.1;WP_005104903.1;WP_005104903.1;WP_005105851.1;WP_171764196.1;WP_171764204.1;WP_171768499.1;WP_171768500.1	N/A	IS4-like element IS4 family transposase	423	0	0	0	0	0	0	0	0	0	0	0	0	1	1	0	0	0	0	0	0	0	0	0	0	0	0	0	0	0	0	0	0	0	0	0	0	0	0	0	0	0.524521	0.554077	0	0	0
NZ_CP037923.1	WP_005051239.1	N/A	LysR family transcriptional regulator	293	0	0	0	0	0	0	0	0	0	0	0	0	1	0	0	0	0	0	0	0	0	0	0	0	0	0	0	0	0	0	0	0	0	0	0	0	0	0	0	0	0.500946	0	0	0	0
NZ_CP037923.1	WP_000736138.1	N/A	Gfo\Idh\MocA family oxidoreductase	288	0	0	0	0	0	0	0	0	0	0	0	0	1	0	0	0	0	1	1	1	0	0	0	0	0	0	0	0	0	0	0	0	0	0	0	0	0	0	0	0	0.488559	0	0	0	0
NZ_CP037923.1	WP_000156578.1	N/A	helix-turn-helix transcriptional regulator	271	0	0	0	0	0	0	0	0	0	0	0	0	1	0	0	0	0	0	1	0	0	0	0	0	0	0	0	0	0	0	0	0	0	0	0	0	0	0	0	0	0.479755	0	0	0	0
NZ_CP037923.1	WP_000646166.1	N/A	glutathione-dependent formaldehyde dehydrogenase	412	0	0	0	0	0	0	0	0	0	0	0	0	1	2	3	0	0	0	0	2	3	2	3	0	0	0	0	0	0	0	0	0	0	0	0	0	0	0	0	0	0.432949	1.2096	2.17853	0	0
NZ_CP037923.1	WP_000227803.1	N/A	lipopolysaccharide N-acetylglucosaminyltransferase	380	0	0	0	0	0	0	0	0	0	0	0	0	1	0	0	0	0	0	0	4	0	0	1	0	0	0	0	0	0	0	0	0	0	0	0	0	0	0	0	0	0.368441	0	0	0	0
NZ_CP037923.1	EKN05	N/A	IS3-like element IS2 family transposase	355	0	0	0	0	0	0	0	0	0	0	0	0	0	17	18	14	0	0	0	17	18	0	17	0	0	0	0	0	0	0	0	0	0	0	0	0	0	0	0	0	0	10.5261	13.3171	13.662	0
NZ_CP037923.1	WP_000258247.1	N/A	ArsC family reductase	118	0	0	0	0	0	0	0	0	0	0	0	0	0	2	1	0	0	1	2	1	0	0	0	0	0	0	0	0	0	0	0	0	0	0	0	0	0	0	0	0	0	3.8686	2.20435	0	0
NZ_CP037923.1;NZ_CP037923.1;NZ_CP037923.1;NZ_CP037923.1;NZ_CP037923.1;NZ_CP037923.1;NZ_CP037923.1	EKN05;EKN05;EKN05;EKN05;EKN05;EKN05;EKN05	N/A	IS3-like element IS600 family transposase	373	0	0	0	0	0	0	0	0	0	0	0	0	0	8	0	0	0	0	9	8	0	0	0	0	0	0	0	0	0	0	0	0	0	0	0	0	0	0	0	0	0	3.10874	0	0	0
NZ_CP037923.1	EKN05	N/A	IS3 family transposase	395	0	0	0	0	0	0	0	0	0	0	0	0	0	7	0	0	0	0	0	0	0	0	0	0	0	0	0	0	0	0	0	0	0	0	0	0	0	0	0	0	0	2.61772	0	0	0
NZ_CP037923.1	EKN05	N/A	pyridoxal-dependent decarboxylase	233	0	0	0	0	0	0	0	0	0	0	0	0	0	2	0	0	0	0	1	0	0	0	0	0	0	0	0	0	0	0	0	0	0	0	0	0	0	0	0	0	0	2.26099	0	0	0
NZ_CP037923.1	WP_000106474.1	N/A	DUF2594 family protein	74	0	0	0	0	0	0	0	0	0	0	0	0	0	1	0	0	0	1	0	1	0	0	0	0	0	0	0	0	0	0	0	0	0	0	0	0	0	0	0	0	0	2.13059	0	0	0
NZ_CP037923.1	WP_000847157.1	N/A	aminotransferase class I\II-fold pyridoxal phosphate-dependent enzyme	361	0	0	0	0	0	0	0	0	0	0	0	0	0	2	0	1	2	6	6	5	0	0	0	0	0	0	0	0	0	0	0	0	0	0	0	0	0	0	0	0	0	1.66095	0	1.00803	1.51201
NC_024996.1;NC_024996.1	WP_000019158.1;WP_000019158.1	N/A	hypothetical protein	90	0	0	0	0	0	0	0	0	0	0	0	0	0	1	0	0	0	0	1	1	0	0	0	0	0	0	0	0	0	0	0	0	0	0	0	0	0	0	0	0	0	1.45172	0	0	0
NZ_CP037923.1	EKN05	N/A	IS3-like element IS911 family transposase	362	0	0	0	0	0	0	0	0	0	0	0	0	0	3	0	0	0	1	0	4	2	0	3	0	0	0	0	0	0	0	0	0	0	0	0	0	0	0	0	0	0	0.912585	0	0	0
NZ_CP037923.1	WP_001185290.1	N/A	YaeQ family protein	181	0	0	0	0	0	0	0	0	0	0	0	0	0	1	1	0	0	1	0	0	0	0	0	0	0	0	0	0	0	0	0	0	0	0	0	0	0	0	0	0	0	0.812499	0.904735	0	0
NZ_CP037923.1	WP_000700804.1	N/A	zinc-binding dehydrogenase	364	0	0	0	0	0	0	0	0	0	0	0	0	0	2	0	0	0	0	0	0	0	0	0	0	0	0	0	0	0	0	0	0	0	0	0	0	0	0	0	0	0	0.646235	0	0	0
NZ_CP037923.1	EKN05	N/A	molybdopterin-dependent oxidoreductase	344	0	0	0	0	0	0	0	0	0	0	0	0	0	1	0	0	0	0	0	0	0	0	0	0	0	0	0	0	0	0	0	0	0	0	0	0	0	0	0	0	0	0.367356	0	0	0
NZ_CP037923.1	WP_000703656.1	N/A	glycosyltransferase family 2 protein	307	0	0	0	0	0	0	0	0	0	0	0	0	0	1	0	0	0	0	1	0	0	0	0	0	0	0	0	0	0	0	0	0	0	0	0	0	0	0	0	0	0	0.310468	0	0	0
NZ_CP037923.1	WP_005105308.1	N/A	autotransporter outer membrane beta-barrel domain-containing protein	955	0	0	0	0	0	0	0	0	0	0	0	0	0	1	0	0	0	0	0	0	0	0	0	0	0	0	0	0	0	0	0	0	0	0	0	0	0	0	0	0	0	0.172193	0	0	0
NZ_CP037923.1	EKN05	N/A	IS3-like element IS600 family transposase	393	0	0	0	0	0	0	0	0	0	0	0	0	0	0	9	0	0	0	0	0	0	0	0	0	0	0	0	0	0	0	0	0	0	0	0	0	0	0	0	0	0	0		0	0
NZ_CP037923.1	EKN05	N/A	transposase	120	0	0	0	0	0	0	0	0	0	0	0	0	0	0	4	0	0	0	0	4	0	0	0	0	0	0	0	0	0	0	0	0	0	0	0	0	0	0	0	0	0	0	5.83629	0	0
NC_024996.1	WP_000828661.1	N/A	phosphatase PAP2 family protein	249	0	0	0	0	0	0	0	0	0	0	0	0	0	0	1	0	0	0	0	0	0	0	0	0	0	0	0	0	0	0	0	0	0	0	0	0	0	0	0	0	0	0	0.802416	0	0
NZ_CP037923.1	WP_000690940.1	N/A	D-galactonate dehydratase family protein	404	0	0	0	0	0	0	0	0	0	0	0	0	0	0	1	0	0	0	0	0	0	0	0	0	0	0	0	0	0	0	0	0	0	0	0	0	0	0	0	0	0	0	0.517699	0	0
NZ_CP037923.1	EKN05	N/A	IS4-like element IS4 family transposase	421	0	0	0	0	0	0	0	0	0	0	0	0	0	0	2	0	0	0	0	0	0	0	0	0	0	0	0	0	0	0	0	0	0	0	0	0	0	0	0	0	0	0	0.335347	0	0
NZ_CP037923.1	WP_000900892.1	N/A	YdbH family protein	879	0	0	0	0	0	0	0	0	0	0	0	0	0	0	1	0	0	0	0	0	0	0	0	0	0	0	0	0	0	0	0	0	0	0	0	0	0	0	0	0	0	0	0.178972	0	0
NZ_CP037923.1	WP_005052206.1	N/A	rhodanese-like domain-containing protein	143	0	0	0	0	0	0	0	0	0	0	0	0	0	0	0	0	0	0	0	0	0	2	0	0	0	0	0	0	0	0	0	0	0	0	0	0	0	0	0	0	0	0	0	0	0
NZ_CP037923.1	EKN05	N/A	flagellar biosynthesis protein FlhA	570	0	0	0	0	0	0	0	0	0	0	0	0	0	0	0	0	0	0	0	0	0	0	0	0	0	0	0	0	0	0	0	0	0	0	0	0	0	0	0	0	0	0	0	0	0
NZ_CP037923.1	EKN05	N/A	ComEC family protein	729	0	0	0	0	0	0	0	0	0	0	0	0	0	0	0	0	0	0	0	0	0	0	0	0	0	0	0	0	0	0	0	0	0	0	0	0	0	0	0	0	0	0	0	0	0
NZ_CP037923.1	EKN05	N/A	DUF3440 domain-containing protein	340	0	0	0	0	0	0	0	0	0	0	0	0	0	0	0	1	0	0	0	0	0	0	0	0	0	0	0	0	0	0	0	0	0	0	0	0	0	0	0	0	0	0	0	0.368528	0
NZ_CP037923.1	WP_000555795.1	N/A	hypothetical protein	87	0	0	0	0	0	0	0	0	0	0	0	0	0	0	0	0	1	0	0	0	0	0	0	0	0	0	0	0	0	0	0	0	0	0	0	0	0	0	0	0	0	0	0	0	1.69716
NZ_CP037923.1	WP_000003673.1	N/A	hydrogenase 1 maturation protease	195	0	0	0	0	0	0	0	0	0	0	0	0	0	0	0	0	1	0	0	0	0	0	0	0	0	0	0	0	0	0	0	0	0	0	0	0	0	0	0	0	0	0	0	0	0.628196
NZ_CP037923.1	WP_000003196.1	N/A	VWA domain-containing protein	219	0	0	0	0	0	0	0	0	0	0	0	0	0	0	0	0	0	1	0	0	0	0	0	0	0	0	0	0	0	0	0	0	0	0	0	0	0	0	0	0	0	0	0	0	0
NZ_CP037923.1	WP_000812796.1	N/A	DUF484 family protein	235	0	0	0	0	0	0	0	0	0	0	0	0	0	0	0	0	0	2	0	0	0	0	0	0	0	0	0	0	0	0	0	0	0	0	0	0	0	0	0	0	0	0	0	0	0
NZ_CP037923.1	WP_000333379.1	N/A	class II glutamine amidotransferase	255	0	0	0	0	0	0	0	0	0	0	0	0	0	0	0	0	0	1	1	0	0	0	3	0	0	0	0	0	0	0	0	0	0	0	0	0	0	0	0	0	0	0	0	0	0
NZ_CP037923.1	WP_000364322.1	N/A	DedA family protein	219	0	0	0	0	0	0	0	0	0	0	0	0	0	0	0	0	0	1	0	0	0	0	0	0	0	0	0	0	0	0	0	0	0	0	0	0	0	0	0	0	0	0	0	0	0
NZ_CP037923.1;NZ_CP037923.1	EKN05;EKN05	N/A	IS3-like element IS2 family transposase	355	0	0	0	0	0	0	0	0	0	0	0	0	0	0	0	0	0	0	18	0	0	0	0	11	0	0	0	0	0	0	0	0	0	0	0	0	0	0	0	0	0	0	0	0	0
NZ_CP037923.1	WP_000705197.1	N/A	DUF1283 family protein	113	0	0	0	0	0	0	0	0	0	0	0	0	0	0	0	0	0	0	1	0	0	0	0	0	0	0	0	0	0	0	0	0	0	0	0	0	0	0	0	0	0	0	0	0	0
NZ_CP037923.1	EKN05	N/A	exodeoxyribonuclease VIII	309	0	0	0	0	0	0	0	0	0	0	0	0	0	0	0	0	0	0	1	0	0	0	0	0	0	0	0	0	0	0	0	0	0	0	0	0	0	0	0	0	0	0	0	0	0
NZ_CP037923.1	WP_000815099.1	N/A	DeoR\GlpR family transcriptional regulator	252	0	0	0	0	0	0	0	0	0	0	0	0	0	0	0	0	0	0	1	0	0	0	0	0	0	0	0	0	0	0	0	0	0	0	0	0	0	0	0	0	0	0	0	0	0
NZ_CP037923.1	WP_000984792.1	N/A	DUF2884 domain-containing protein	239	0	0	0	0	0	0	0	0	0	0	0	0	0	0	0	0	0	0	1	1	0	0	0	0	0	0	0	0	0	0	0	0	0	0	0	0	0	0	0	0	0	0	0	0	0
NZ_CP037923.1	WP_001267498.1	N/A	neutral zinc metallopeptidase	287	0	0	0	0	0	0	0	0	0	0	0	0	0	0	0	0	0	0	0	1	0	0	0	0	0	0	0	0	0	0	0	0	0	0	0	0	0	0	0	0	0	0	0	0	0
NZ_CP037923.1	WP_171768500.1	N/A	IS4 family transposase	448	0	0	0	0	0	0	0	0	0	0	0	0	0	0	0	0	0	0	0	2	0	0	0	0	0	0	0	0	0	0	0	0	0	0	0	0	0	0	0	0	0	0	0	0	0
NZ_CP037923.1	WP_000131484.1	N/A	AAA family ATPase	478	0	0	0	0	0	0	0	0	0	0	0	0	0	0	0	0	0	0	0	1	0	0	0	0	0	0	0	0	0	0	0	0	0	0	0	0	0	0	0	0	0	0	0	0	0
NZ_CP037923.1	WP_005050527.1	N/A	sugar-binding transcriptional regulator	315	0	0	0	0	0	0	0	0	0	0	0	0	0	0	0	0	0	0	0	1	0	0	0	0	0	0	0	0	0	0	0	0	0	0	0	0	0	0	0	0	0	0	0	0	0
NZ_CP037923.1	WP_001216446.1	N/A	sensor histidine kinase	543	0	0	0	0	0	0	0	0	0	0	0	0	0	0	0	0	0	0	0	1	0	0	0	0	0	0	0	0	0	0	0	0	0	0	0	0	0	0	0	0	0	0	0	0	0
NZ_CP037923.1	WP_000175045.1	nadE	ammonia-dependent NAD(+) synthetase	275	0	0	1	0	1	1	0	0	0	0	5	0	0	9	1	1	0	0	0	0	0	0	3	0	0	0	0	0	0	0	0.467715	0	0.420405	0.623458	0	0	0	0	2.40582	0	0	1.92321	0.539223	0.622828	0
NZ_CP037923.1	WP_000093812.1	nadR	multifunctional transcriptional regulator\nicotinamide-nucleotide adenylyltransferase\ribosylnicotinamide kinase NadR	410	0	0	0	0	2	1	2	2	1	1	2	0	0	3	0	2	2	4	3	4	3	1	1	1	0	0	0	0	0	0	0	0	0.67855	0.457113	1.29867	0.702255	0.346908	0.387806	0.743651	0	0	1.01198	0	0.899657	1.45193
NZ_CP037923.1	WP_001237076.1	nagB	glucosamine-6-phosphate deaminase	266	0	2	1	0	1	0	0	0	0	0	3	2	3	4	3	1	1	3	2	3	3	0	2	2	0	0	0	0	0	1.66628	0.966138	0	0.5809	0	0	0	0	0	1.33824	1.40973	1.59222	2.53889	1.18952	0.723572	0.954287
NZ_CP037923.1	WP_000187594.1	nagC	DNA-binding transcriptional regulator NagC	406	0	0	1	0	1	0	0	1	1	1	0	1	2	3	4	0	3	1	2	4	0	0	1	0	0	0	0	0	0	0	0.445163	0	0.467088	0	0	0.474005	0.445902	0.448275	0	0.406881	0.653625	1.0251	1.66811	0	1.56589
NZ_CP037923.1	WP_000153129.1	nagD	ribonucleotide monophosphatase NagD	250	0	0	0	0	0	0	0	0	0	0	1	1	0	0	0	0	0	0	0	0	0	0	0	0	0	0	0	0	0	0	0	0	0	0	0	0	0	0	0.771747	0.718868	0	0	0	0	0
NZ_CP037923.1	WP_000529300.1	nagZ	beta-N-acetylhexosaminidase	341	0	0	1	0	0	0	0	0	0	0	0	0	2	1	1	1	2	1	1	1	0	0	0	0	0	0	0	0	0	0	0.405317	0	0	0	0	0	0	0	0	0	1.06926	0.397975	0.388267	0.388308	1.53168
NZ_CP037923.1	WP_000091291.1	napG	ferredoxin-type protein NapG	231	0	0	0	0	0	1	3	0	0	0	0	1	1	2	1	0	1	1	1	1	0	2	2	2	0	0	0	0	0	0	0	0	0	1.15589	3.08867	0	0	0	0	1.19454	1.01518	1.46023	0.988921	0	1.40502
NZ_CP037923.1	EKN05	narQ	nitrate\nitrite two-component system sensor histidine kinase NarQ	555	0	0	0	0	0	0	2	0	0	0	0	0	0	0	0	0	0	0	0	0	0	0	0	0	0	0	0	0	0	0	0	0	0	0	0.268635	0	0	0	0	0	0	0	0	0	0
NZ_CP037923.1	WP_000040454.1	narZ	nitrate reductase Z subunit alpha	1246	0	0	2	0	0	0	0	0	0	0	0	0	0	1	0	0	0	0	0	0	4	4	3	0	0	0	0	0	0	0	0.228071	0	0	0	0	0	0	0	0	0	0	0.133884	0	0	0
NZ_CP037923.1	WP_001288549.1	nepI	purine ribonucleoside efflux pump NepI	396	0	0	0	0	0	0	0	0	0	0	0	0	0	0	1	0	0	0	0	1	0	0	0	0	0	0	0	0	0	0	0	0	0	0	0	0	0	0	0	0	0	0	0.615525	0	0
NZ_CP037923.1	WP_000189129.1	nfsA	nitroreductase NfsA	240	0	0	1	0	1	0	0	1	0	0	2	0	2	3	2	0	1	2	3	3	0	0	0	0	0	0	0	0	0	0	0.655763	0	0.648258	0	0	0.627995	0	0	4.19531	0	1.88272	3.54577	1.9169	0	2.13389
NZ_CP037923.1	WP_000351489.1	nfsB	oxygen-insensitive NAD(P)H nitroreductase	217	0	0	0	0	0	0	0	0	0	0	1	0	0	0	0	0	0	0	0	0	0	0	0	0	0	0	0	0	0	0	0	0	0	0	0	0	0	0	0.628628	0	0	0	0	0	0
NZ_CP037923.1	WP_000947077.1	nikB	nickel ABC transporter permease subunit NikB	314	0	0	0	0	0	0	0	0	0	0	0	0	0	0	0	0	0	0	0	0	0	0	0	0	0	0	0	0	0	0	0	0	0	0	0	0	0	0	0	0	0	0	0	0	0
NZ_CP037923.1	WP_000173670.1	nikE	nickel import ATP-binding protein NikE	268	0	0	0	0	0	0	1	0	0	0	0	0	0	0	0	0	0	0	0	0	0	2	0	0	0	0	0	0	0	0	0	0	0	0	0.886361	0	0	0	0	0	0	0	0	0	0
NZ_CP037923.1	WP_001272592.1	nlpD	murein hydrolase activator NlpD	379	0	0	0	0	0	1	0	1	0	1	0	0	1	0	0	0	1	2	4	1	0	1	1	1	0	0	0	0	0	0	0	0	0	0.436905	0	0.489723	0	0.460213	0	0	0.41253	0	0	0	0.588984
NZ_CP037923.1	WP_000129531.1	nnr	bifunctional ADP-dependent NAD(P)H-hydrate dehydratase\NAD(P)H-hydrate epimerase	515	0	0	0	0	0	0	0	0	0	1	1	0	0	0	0	0	0	0	0	0	0	0	1	0	0	0	0	0	0	0	0	0	0	0	0	0	0	0.259428	0.273398	0	0	0	0	0	0
NZ_CP037923.1	WP_000010783.1	norR	nitric oxide reductase transcriptional regulator NorR	504	0	0	0	0	0	0	0	0	0	0	1	0	1	2	1	0	0	0	0	0	0	0	0	0	0	0	0	0	0	0	0	0	0	0	0	0	0	0	0.547169	0	0.220705	0.455032	0.232629	0	0
NZ_CP037923.1	WP_000332036.1	nrdB	ribonucleotide-diphosphate reductase subunit beta	376	0	0	0	0	0	0	0	1	1	1	0	0	0	2	0	0	0	1	1	1	2	3	0	0	0	0	0	0	0	0	0	0	0	0	0	0.91072	0.85261	0.956253	0	0	0	0.368001	0	0	0
NZ_CP037923.1	WP_011069594.1	nrfA	ammonia-forming nitrite reductase cytochrome c552 subunit	478	0	0	0	0	0	0	0	0	0	0	0	0	0	0	1	0	0	0	0	1	0	0	0	0	0	0	0	0	0	0	0	0	0	0	0	0	0	0	0	0	0	0	0.541377	0	0
NZ_CP037923.1	WP_000220281.1	nrfC	cytochrome c nitrite reductase Fe-S protein	223	0	2	0	0	0	0	0	0	0	0	1	0	0	0	0	0	0	0	1	1	0	2	1	0	0	0	0	0	0	1.94657	0	0	0	0	0	0	0	0	0.982012	0	0	0	0	0	0
NZ_CP037923.1	WP_001177639.1	nsrR	nitric oxide-sensing transcriptional repressor NsrR	141	0	2	0	1	0	2	3	3	1	1	1	2	1	1	0	1	2	1	3	2	2	5	2	6	0	0	0	0	0	3.10866	0	1.1343	0	3.10819	3.89892	3.3654	1.04911	1.06705	1.67429	2.68659	1.12653	1.09889	0	1.6646	3.07576
NZ_CP037923.1	WP_001030328.1	nth	endonuclease III	211	0	0	0	3	0	0	0	1	1	0	0	0	2	3	0	1	0	2	3	1	0	0	0	0	0	0	0	0	0	0	0	2.5712	0	0	0	0.809563	0.918801	0	0	0	2.08949	2.90041	0	1.10007	0
NZ_CP037923.1	WP_000781873.1	nudG	CTP pyrophosphohydrolase	135	0	1	2	0	0	1	0	0	0	0	0	0	0	0	0	0	0	0	0	0	1	1	1	0	0	0	0	0	0	1.42477	5.30999	0	0	1.16756	0	0	0	0	0	0	0	0	0	0	0
NZ_CP037923.1	WP_001325569.1	nudK	GDP-mannose pyrophosphatase NudK	191	0	0	0	1	0	0	0	0	1	0	0	0	0	1	0	0	0	0	1	0	0	0	1	0	0	0	0	0	0	0	0	0.694838	0	0	0	0	0.730557	0	0	0	0	0.766296	0	0	0
NZ_CP037923.1	WP_000172749.1	nuoI	NADH-quinone oxidoreductase subunit NuoI	180	0	0	3	2	4	1	1	2	0	0	1	2	5	3	1	1	0	0	1	0	1	2	0	2	0	0	0	0	0	0	2.70542	0.522361	3.63936	0.917741	0.891095	0.816957	0	0	0.935785	1.74721	3.55668	2.07023	0.559011	0.953027	0
NZ_CP037923.1	WP_000375970.1	opgD	glucan biosynthesis protein OpgD	551	0	0	3	1	1	0	1	0	1	0	0	0	3	3	0	0	0	0	0	0	0	1	0	0	0	0	0	0	0	0	1.05435	0.405595	0.401064	0	0.594902	0	0.372426	0	0	0	1.09638	0.724679	0	0	0
NZ_CP037923.1;NZ_CP037923.1	WP_000110954.1;WP_000194922.1	oppD	murein tripeptide\oligopeptide ABC transporter ATP-binding protein OppD	337	0	0	0	0	0	0	0	0	0	0	0	0	0	0	0	0	0	2	0	2	0	0	0	0	0	0	0	0	0	0	0	0	0	0	0	0	0	0	0	0	0	0	0	0	0
NZ_CP037923.1	WP_005053889.1	orn	oligoribonuclease	181	0	0	4	5	4	1	0	1	2	1	1	2	3	3	3	0	1	3	3	3	0	1	1	1	0	0	0	0	0	0	3.92907	4.18076	3.5677	1.08021	0	1.28218	2.48343	0.667372	1.68472	2.8306	2.6772	2.82051	3.38433	0	1.28759
NZ_CP037923.1	WP_000152305.1	osmC	peroxiredoxin OsmC	143	0	0	1	2	2	0	0	1	1	1	1	0	3	1	2	0	0	2	1	1	1	0	2	0	0	0	0	0	0	0	1.00955	2.87566	2.33671	0	0	1.5722	1.26416	1.36997	1.77027	0	4.56441	1.33436	2.84847	0	0
NZ_CP037923.1	WP_001039044.1	osmE	osmotically-inducible lipoprotein OsmE	112	0	2	3	2	3	1	1	1	3	3	2	1	3	3	2	0	1	3	3	4	1	4	3	4	0	0	0	0	0	6.46461	7.73106	4.85816	8.08803	3.63453	3.76074	2.62569	7.30907	9.0668	7.0587	3.66804	7.7891	6.07007	4.55048	0	4.56255
NZ_CP037923.1	WP_001295410.1	osmY	molecular chaperone OsmY	201	0	2	2	3	3	1	0	2	3	2	0	2	2	1	3	0	1	3	3	2	3	4	6	5	0	0	2	2	0	3.62211	1.60446	2.54113	2.42991	0.823391	0	1.78905	2.56554	1.75546	0	1.79725	1.52663	0.650012	2.12268	0	1.1625
NC_024996.1;NC_024996.1	WP_000957712.1;WP_000957716.1	ospE2	type 3 secretion system effector OspE2	88	0	0	0	0	0	0	2	0	0	0	0	0	0	0	0	0	0	0	0	0	0	0	0	1	2	0	2	2	0	0	0	0	0	0	6.38178	0	0	0	0	0	0	0	0	0	0
NC_024996.1	WP_000957712.1	ospE2	type 3 secretion system effector OspE2	88	0	1	0	0	0	1	0	3	0	3	4	1	9	7	6	1	13	8	12	12	0	2	0	0	0	0	0	0	0	3.64285	0	0	0	5.46285	0	3.59485	0	3.93117	5.07124	18.5132	12.7663	9.59882	8.09961	12.7423	20.877
NZ_CP037923.1	WP_005048706.1	otsB	trehalose-phosphatase	266	0	0	1	1	1	0	0	0	0	0	2	1	2	2	2	0	0	1	1	0	2	1	1	0	0	0	0	0	0	0	0.77015	0.432591	0.434859	0	0	0	0	0	1.02334	0.605215	0.870534	0.902112	0.973391	0	0
NZ_CP037923.1	WP_001025932.1	oxyR	DNA-binding transcriptional regulator OxyR	305	0	0	2	2	1	0	0	1	1	1	1	0	3	3	4	0	1	3	2	4	1	1	0	0	0	0	0	0	0	0	1.14069	1.17316	0.63766	0	0	0.664046	0.594614	0.709951	0.680481	0	1.45054	1.81924	2.428	0	0.807438
NZ_CP037923.1	WP_000805476.1	panB	3-methyl-2-oxobutanoate hydroxymethyltransferase	264	0	0	0	0	0	0	0	0	1	0	0	0	0	0	0	0	0	1	0	0	0	2	1	0	0	0	0	0	0	0	0	0	0	0	0	0	1.18975	0	0	0	0	0	0	0	0
NZ_CP037923.1	WP_000082967.1	pat	protein lysine acetyltransferase	886	0	0	0	0	0	0	0	0	0	0	0	0	0	0	1	0	0	0	0	0	0	0	0	0	0	0	0	0	0	0	0	0	0	0	0	0	0	0	0	0	0	0	0.186412	0	0
NZ_CP037923.1	WP_000019522.1	pdeC	c-di-GMP phosphodiesterase PdeC	528	0	0	1	0	0	0	0	1	0	0	0	0	0	0	0	0	0	0	0	0	0	0	0	0	0	0	0	0	0	0	0.190177	0	0	0	0	0.329908	0	0	0	0	0	0	0	0	0
NZ_CP037923.1	WP_000096654.1	pdxK	pyridoxine\pyridoxal\pyridoxamine kinase	283	0	1	3	2	3	1	1	3	3	2	1	2	1	2	1	2	1	3	3	1	1	1	1	2	0	0	0	0	0	0.873569	1.66305	1.17509	1.62904	0.720638	0.730382	1.6976	1.66833	1.18598	0.840386	2.03231	0.539537	1.0059	0.567684	0.801898	0.785506
NZ_CP037923.1	WP_001293006.1	pepD	cytosol nonspecific dipeptidase	485	0	2	2	1	3	0	0	0	4	2	2	1	4	7	1	2	1	3	2	3	2	0	1	0	0	0	0	0	0	0.872821	0.626919	0.334269	1.04649	0	0	0	1.24691	0.62507	0.704791	0.358144	1.48574	2.23383	0.304169	0.827643	0.58883
NZ_CP037923.1	WP_000444577.1	pepQ	Xaa-Pro dipeptidase	443	0	0	0	0	0	0	0	0	0	0	0	0	3	0	3	0	0	0	0	0	0	0	0	0	0	0	0	0	0	0	0	0	0	0	0	0	0	0	0	0	0.298778	0	0.989224	0	0
NZ_CP037923.1	EKN05	pgaA	poly-beta-1,6 N-acetyl-D-glucosamine export porin PgaA	804	0	0	0	0	0	0	0	0	0	0	0	0	2	1	0	0	0	2	0	3	0	0	0	0	0	0	0	0	0	0	0	0	0	0	0	0	0	0	0	0	0.843914	0.404917	0	0	0
NZ_CP037923.1	WP_000018588.1	pheS	phenylalanine--tRNA ligase subunit alpha	327	0	0	0	0	0	0	0	0	0	0	3	0	1	0	0	0	0	1	0	0	2	2	3	2	0	0	0	0	0	0	0	0	0	0	0	0	0	0	1.70274	0	0.401055	0	0	0	0
NZ_CP037923.1	WP_000735425.1	phoQ	two-component system sensor histidine kinase PhoQ	486	0	0	0	0	0	0	0	0	0	0	0	0	0	0	0	0	0	1	0	1	0	0	0	0	0	0	0	0	0	0	0	0	0	0	0	0	0	0	0	0	0	0	0	0	0
NZ_CP037923.1	WP_005050606.1	plsB	glycerol-3-phosphate 1-O-acyltransferase PlsB	807	0	0	0	0	0	0	0	1	0	0	0	0	0	0	0	0	0	0	0	0	0	0	0	0	0	0	0	0	0	0	0	0	0	0	0	0.446768	0	0	0	0	0	0	0	0	0
NZ_CP037923.1	WP_000197568.1	plsX	phosphate acyltransferase PlsX	356	0	0	0	0	0	0	0	1	0	0	0	0	0	1	0	0	0	0	0	0	0	0	0	0	0	0	0	0	0	0	0	0	0	0	0	0.232541	0	0	0	0	0	0.364226	0	0	0
NZ_CP037923.1	WP_001120538.1	pncA	bifunctional nicotinamidase\pyrazinamidase	213	0	0	0	0	0	0	0	0	1	1	0	0	0	0	2	0	0	0	0	1	0	0	0	0	0	0	0	0	0	0	0	0	0	0	0	0	0.653068	0.726441	0	0	0	0	2.17094	0	0
NZ_CP037923.1	WP_000014036.1	pntB	Re\Si-specific NAD(P)(+) transhydrogenase subunit beta	462	0	0	0	0	0	0	3	0	1	1	0	1	2	2	2	0	1	2	1	0	0	3	1	5	0	0	0	0	0	0	0	0	0	0	1.62079	0	0.366556	0.508989	0	0.483051	1.15165	1.22305	1.18587	0	0.467031
NZ_CP037923.1	WP_000035611.1	polB	DNA polymerase II	783	0	0	0	0	0	0	0	0	0	0	0	0	0	1	0	0	0	0	0	0	0	0	0	0	0	0	0	0	0	0	0	0	0	0	0	0	0	0	0	0	0	0.284211	0	0	0
NZ_CP037923.1	WP_001140256.1	ppiC	peptidylprolyl isomerase PpiC	93	0	0	0	0	0	0	0	0	0	0	0	0	0	0	3	0	0	0	2	0	0	0	0	1	0	0	0	0	0	0	0	0	0	0	0	0	0	0	0	0	0	0	5.86127	0	0
NZ_CP037923.1	WP_000969355.1	ppiD	peptidylprolyl isomerase	623	0	0	1	0	0	0	0	0	0	0	0	0	1	2	4	0	0	5	3	2	1	0	0	0	0	0	0	0	0	0	0.294512	0	0	0	0	0	0	0	0	0	0.298381	0.583592	1.3087	0	0
NZ_CP037923.1	WP_000529559.1	ppk1	polyphosphate kinase 1	688	0	0	0	0	0	0	0	0	0	0	0	0	0	0	0	0	0	0	0	1	0	0	0	0	0	0	0	0	0	0	0	0	0	0	0	0	0	0	0	0	0	0	0	0	0
NZ_CP037923.1	WP_000627995.1	ppnN	nucleotide 5'-monophosphate nucleosidase PpnN	454	0	0	0	0	0	0	0	0	0	0	0	0	0	0	0	0	0	0	0	1	0	0	0	0	0	0	0	0	0	0	0	0	0	0	0	0	0	0	0	0	0	0	0	0	0
NZ_CP037923.1	WP_001055799.1	prc	carboxy terminal-processing peptidase	682	0	0	0	0	0	0	0	0	0	0	0	0	0	0	1	0	0	0	0	0	0	0	0	0	0	0	3	0	0	0	0	0	0	0	0	0	0	0	0	0	0	0	0.345217	0	0
NZ_CP037923.1	EKN05	preA	NAD-dependent dihydropyrimidine dehydrogenase subunit PreA	393	0	0	0	0	0	0	1	0	0	0	0	0	0	0	0	0	0	0	0	0	0	0	0	0	0	0	0	0	0	0	0	0	0	0	0.669925	0	0	0	0	0	0	0	0	0	0
NZ_CP037923.1	WP_000844881.1	priC	primosomal replication protein N''	175	0	0	0	1	0	0	0	0	1	0	0	0	0	0	0	0	0	0	0	0	0	0	0	0	0	0	0	0	0	0	0	1.98431	0	0	0	0	0.684269	0	0	0	0	0	0	0	0
NZ_CP037923.1	WP_000893267.1	proA	glutamate-5-semialdehyde dehydrogenase	417	0	0	0	0	0	0	0	0	0	0	0	0	1	0	0	0	0	1	1	0	0	0	0	0	0	0	0	0	0	0	0	0	0	0	0	0	0	0	0	0	0.43313	0	0	0	0
NZ_CP037923.1	WP_000431389.1	proQ	RNA chaperone ProQ	232	0	1	0	0	1	0	0	1	1	1	0	0	1	0	0	0	3	2	1	1	1	4	1	3	0	0	0	0	0	0.92793	0	0	0.566578	0	0	0.602026	0.56741	0.561335	0	0	0.528008	0	0	0	5.33221
NZ_CP037923.1	WP_001216522.1	proX	glycine betaine\L-proline ABC transporter substrate-binding protein ProX	330	0	0	0	0	0	0	0	0	0	0	0	0	0	0	0	0	0	0	0	0	0	0	0	0	0	0	0	0	0	0	0	0	0	0	0	0	0	0	0	0	0	0	0	0	0
NZ_CP037923.1	WP_005049665.1	prs	ribose-phosphate diphosphokinase	315	0	3	7	5	6	0	0	5	4	5	2	3	7	8	9	0	3	7	6	7	0	0	0	0	0	0	0	0	0	2.26054	4.69503	3.31705	3.84799	0	0	3.56359	2.78034	3.52817	1.32803	1.99341	4.64194	4.72947	5.84141	0	2.89539
NZ_CP037923.1	WP_005105353.1	pspF	phage shock protein operon transcriptional activator	325	0	0	0	0	0	0	0	0	0	0	1	0	1	0	0	1	1	1	0	0	0	0	0	0	0	0	0	0	0	0	0	0	0	0	0	0	0	0	0.402288	0	0.375077	0	0	0.479434	0.539721
NZ_CP037923.1	WP_000063125.1	pstB	phosphate ABC transporter ATP-binding protein PstB	257	0	0	1	1	0	0	0	0	0	0	0	0	2	4	2	0	0	2	2	2	0	0	0	0	0	0	0	0	0	0	1.48361	1.61398	0	0	0	0	0	0	0	0	1.73349	2.51767	1.18326	0	0
NZ_CP037923.1	WP_000936980.1	ptrB	oligopeptidase B	686	0	0	0	0	0	0	0	0	0	1	0	0	0	0	0	0	0	0	0	0	0	0	1	0	0	0	0	0	0	0	0	0	0	0	0	0	0	0.199594	0	0	0	0	0	0	0
NZ_CP037923.1	WP_000475711.1	ptsG	PTS glucose transporter subunit IIBC	477	0	0	2	2	3	0	0	3	2	4	2	0	4	3	5	1	0	5	4	2	1	0	0	0	0	0	0	0	0	0	0.567988	0.706999	0.950277	0	0	0.991111	0.572563	1.62439	1.076	0	1.41121	0.91447	1.75229	0.594726	0
NZ_CP037923.1	WP_000487600.1	ptsH	phosphocarrier protein Hpr	85	0	0	0	0	0	2	0	0	0	1	0	0	0	0	0	0	2	0	0	0	0	0	3	3	3	4	6	5	0	0	0	0	0	6.46148	0	0	0	4.20118	0	0	0	0	0	0	8.98539
NZ_CP037923.1	WP_000183676.1	ptsN	PTS IIA-like nitrogen regulatory protein PtsN	163	0	1	0	2	1	0	1	0	3	2	0	0	3	2	2	1	0	2	2	2	0	1	2	0	0	0	0	0	0	1.62896	0	2.09707	1.5745	0	1.3294	0	3.06129	2.12338	0	0	3.02759	1.5671	1.74842	1.45806	0
NZ_CP037923.1	WP_005052935.1	purE	5-(carboxyamino)imidazole ribonucleotide mutase	169	0	0	0	0	0	0	0	0	0	0	0	0	3	2	2	0	1	2	2	2	0	0	0	0	0	0	0	0	0	0	0	0	0	0	0	0	0	0	0	0	2.86142	2.38318	2.37433	0	2.57704
NZ_CP037923.1	WP_000173488.1	purT	formate-dependent phosphoribosylglycinamide formyltransferase	392	0	0	0	1	1	0	0	0	1	1	3	3	2	3	3	1	1	3	3	3	3	0	0	0	0	0	0	0	0	0	0	0.391996	0.379158	0	0	0	0.377762	0.397951	1.03296	1.56385	0.763437	1.44784	1.54247	0.476733	0.568927
NZ_CP037923.1	WP_000555849.1	purU	formyltetrahydrofolate deformylase	280	0	0	0	0	0	0	0	0	0	0	0	1	0	0	0	0	0	0	0	0	0	0	0	0	0	0	0	0	0	0	0	0	0	0	0	0	0	0	0	0.761966	0	0	0	0	0
NZ_CP037923.1	WP_000687151.1	pxpA	5-oxoprolinase subunit PxpA	244	0	0	0	0	0	0	0	0	0	0	0	0	0	1	0	0	0	0	0	0	0	0	0	0	0	0	0	0	0	0	0	0	0	0	0	0	0	0	0	0	0	1.08175	0	0	0
NZ_CP037923.1	WP_001188346.1	pxpB	5-oxoprolinase subunit PxpB	218	0	0	0	0	0	0	0	0	0	0	0	0	0	0	1	0	0	0	0	0	0	0	0	0	0	0	0	0	0	0	0	0	0	0	0	0	0	0	0	0	0	0	0.78653	0	0
NZ_CP037923.1	WP_000044415.1	pyk	pyruvate kinase	480	0	0	2	1	0	0	4	2	1	2	3	1	2	2	4	4	2	3	3	1	2	1	3	0	0	0	0	0	0	0	0.576835	0.213046	0	0	1.37403	0.212742	0.407484	0.675076	1.20973	0.428493	0.800123	0.579355	1.26612	2.16187	0.835413
NZ_CP037923.1	WP_000013046.1	pyrB	aspartate carbamoyltransferase	311	0	0	0	0	0	0	0	0	0	0	0	1	0	0	0	0	0	0	0	1	0	0	0	0	0	0	0	0	0	0	0	0	0	0	0	0	0	0	0	0.746007	0	0	0	0	0
NZ_CP037923.1	WP_001370288.1	pyrD	quinone-dependent dihydroorotate dehydrogenase	336	0	0	0	0	0	0	0	0	0	1	0	0	0	1	1	0	0	1	1	0	0	0	0	0	0	0	0	0	0	0	0	0	0	0	0	0	0	0.368739	0	0	0	0.392814	0.413762	0	0
NZ_CP037923.1	WP_000148585.1	pyrI	aspartate carbamoyltransferase regulatory subunit	153	0	0	0	0	0	0	0	0	0	0	0	0	0	0	1	0	0	0	0	1	0	0	0	0	0	0	0	0	0	0	0	0	0	0	0	0	0	0	0	0	0	0	2.48706	0	0
NZ_CP037923.1	WP_000243741.1	rapZ	RNase adapter RapZ	284	0	0	0	0	0	0	0	0	0	0	0	0	3	1	2	0	0	2	2	3	0	0	0	0	0	0	0	0	0	0	0	0	0	0	0	0	0	0	0	0	2.77231	0.814358	1.9069	0	0
NZ_CP037923.1	WP_001300750.1	ratA	type II toxin-antitoxin system toxin RatA	145	0	0	0	1	0	0	0	0	0	0	1	1	4	4	5	1	1	3	2	1	0	0	0	0	0	0	0	0	0	0	0	0.709799	0	0	0	0	0	0	1.28911	1.13011	5.34702	3.23586	2.58894	1.36946	1.6621
NZ_CP037923.1	WP_000632679.1	rbsC	ribose ABC transporter permease	321	0	0	0	0	0	1	0	0	0	0	0	0	0	0	0	0	0	0	0	0	0	0	0	0	0	0	0	0	0	0	0	0	0	0.491593	0	0	0	0	0	0	0	0	0	0	0
NZ_CP037923.1	WP_001249096.1	rcsD	phosphotransferase RcsD	890	0	0	4	3	3	3	1	1	6	0	0	1	5	3	3	0	1	4	2	0	2	5	3	3	0	0	0	0	0	0	1.12871	0.932832	0.597999	0.415373	0.16621	0.419721	0.938315	0	0	0.186925	1.01034	0.682363	0.510225	0	0.279029
NZ_CP037923.1	WP_000060095.1	recF	DNA replication\repair protein RecF	357	0	0	0	0	0	0	0	0	0	0	0	0	3	3	3	0	0	3	1	1	0	0	0	0	0	0	0	0	0	0	0	0	0	0	0	0	0	0	0	0	1.35755	1.35871	1.08644	0	0
NZ_CP037923.1	WP_000678442.1	recG	ATP-dependent DNA helicase RecG	693	0	1	2	0	0	4	2	3	2	2	0	1	3	3	2	0	1	5	8	3	4	6	7	1	0	0	0	0	0	0.415528	0.482533	0	0	0.555298	0.731383	1.07231	0.724667	0.691222	0	0.330961	0.599729	0.66494	0.456238	0	0.336378
NZ_CP037923.1	WP_000880917.1	recN	DNA repair protein RecN	553	0	0	0	0	0	0	0	0	1	0	0	0	0	0	0	0	0	0	0	0	0	0	0	0	0	0	0	0	0	0	0	0	0	0	0	0	0.171268	0	0	0	0	0	0	0	0
NZ_CP037923.1	WP_005052866.1	recQ	ATP-dependent DNA helicase RecQ	609	0	0	0	0	1	0	0	0	0	0	0	2	0	0	0	0	0	0	0	2	2	2	2	0	0	0	0	0	0	0	0	0	0.466084	0	0	0	0	0	0	0.403557	0	0	0	0	0
NZ_CP037923.1	WP_000140506.1	recX	recombination regulator RecX	166	0	0	1	0	1	0	0	0	0	0	0	0	1	1	1	0	0	0	0	0	0	0	0	0	0	0	0	0	0	0	0.872574	0	0.858288	0	0	0	0	0	0	0	0.838178	0.963305	1.05679	0	0
NC_024996.1	WP_000083819.1	repA	replication regulatory protein RepA	86	0	0	0	2	2	1	2	2	1	2	3	2	2	2	2	2	2	2	3	2	1	2	2	2	0	0	0	0	0	0	0	3.51965	3.55774	2.29851	4.64813	3.72127	1.84336	3.80734	6.55375	3.97074	3.42597	3.41862	3.49659	4.36462	5.52429
NZ_CP037923.1	WP_000699228.1	rfaF	ADP-heptose--LPS heptosyltransferase RfaF	348	0	0	0	0	0	0	0	0	0	0	0	0	0	0	0	0	1	2	3	4	0	0	0	0	0	0	0	0	0	0	0	0	0	0	0	0	0	0	0	0	0	0	0	0	0.633051
NZ_CP037923.1	WP_000639946.1	rfaY	lipopolysaccharide core heptose(II) kinase RfaY	235	0	0	1	3	2	0	0	1	1	0	0	0	3	3	2	0	2	2	2	2	3	1	3	3	0	0	0	0	0	0	0.450231	1.71833	1.15085	0	0	0.495213	0.456548	0	0	0	1.7477	1.95599	1.31858	0	1.80526
NZ_CP037923.1	WP_000676056.1	rfbA	glucose-1-phosphate thymidylyltransferase RfbA	293	0	0	0	0	0	0	0	0	0	1	0	0	1	1	0	0	1	0	0	1	0	0	2	0	0	0	0	0	0	0	0	0	0	0	0	0	0	1.36186	0	0	1.28829	0.345026	0	0	1.55672
NZ_CP037923.1	WP_001023623.1	rfbD	dTDP-4-dehydrorhamnose reductase	299	0	0	1	0	1	0	0	0	0	0	0	3	2	1	2	1	0	4	2	3	0	0	0	0	0	0	0	0	0	0	0.426938	0	0.434878	0	0	0	0	0	0	2.41449	0.847222	0.453922	1.20394	0.450825	0
NZ_CP037923.1	WP_000047499.1	rhlB	ATP-dependent RNA helicase RhlB	421	0	0	0	0	0	0	0	0	0	0	2	0	0	0	0	0	0	0	0	1	4	2	4	0	0	0	0	0	0	0	0	0	0	0	0	0	0	0	0.822857	0	0	0	0	0	0
NZ_CP037923.1	WP_000007129.1	rhlE	ATP-dependent RNA helicase RhlE	406	0	0	0	0	0	0	0	0	0	0	0	0	0	0	0	0	0	1	0	0	0	0	0	0	0	0	0	0	0	0	0	0	0	0	0	0	0	0	0	0	0	0	0	0	0
NZ_CP037923.1	WP_001076997.1	ribB	3,4-dihydroxy-2-butanone-4-phosphate synthase	217	0	1	1	1	1	1	0	2	1	1	0	0	0	1	0	0	0	1	1	1	2	2	1	1	0	0	0	0	0	0.860524	1.18335	1.25715	1.24081	0.777722	0	1.8863	1.03608	1.31209	0	0	0	1.1402	0	0	0
NZ_CP037923.1	WP_000767329.1	ribF	bifunctional riboflavin kinase\FAD synthetase	313	0	0	0	0	0	0	0	1	2	0	0	0	0	0	0	0	0	0	0	0	0	0	0	0	0	0	0	0	0	0	0	0	0	0	0	1.52414	1.58053	0	0	0	0	0	0	0	0
NZ_CP037923.1;NZ_CP037923.1	WP_000047539.1;WP_000719990.1	ridA	2-iminobutanoate\2-iminopropanoate deaminase	128	0	0	0	1	0	0	0	0	0	0	0	0	1	0	0	0	0	0	0	0	0	0	0	1	0	0	0	0	0	0	0	1.18241	0	0	0	0	0	0	0	0	1.04189	0	0	0	0
NZ_CP037923.1	WP_001092461.1	rimI	ribosomal protein S18-alanine N-acetyltransferase	148	0	0	0	0	0	0	0	1	0	0	0	0	0	0	0	0	0	0	0	0	0	0	0	0	0	0	0	0	0	0	0	0	0	0	0	1.25874	0	0	0	0	0	0	0	0	0
NZ_CP037923.1	WP_000140884.1	rimL	50S ribosomal protein L7\L12-serine acetyltransferase	178	0	0	0	0	0	0	0	0	0	0	0	0	0	1	1	0	0	0	0	0	1	1	1	0	0	0	0	0	0	0	0	0	0	0	0	0	0	0	0	0	0	0.675098	0.674415	0	0
NZ_CP037923.1;NZ_CP037923.1	EKN05;WP_000018658.1	rlmG	23S rRNA (guanine(1835)-N(2))-methyltransferase RlmG	376	0	0	0	0	0	0	0	0	0	0	0	0	0	0	0	0	0	0	1	0	0	0	0	0	0	0	0	0	0	0	0	0	0	0	0	0	0	0	0	0	0	0	0	0	0
NZ_CP037923.1	WP_000776112.1	rlmH	23S rRNA (pseudouridine(1915)-N(3))-methyltransferase RlmH	155	0	0	3	0	2	0	2	1	3	1	4	5	5	3	4	4	4	4	6	3	0	0	0	0	0	0	0	0	0	0	3.50955	0	1.77472	0	3.55471	0.84169	3.83537	0.887263	7.07259	11.2046	8.43647	5.28182	6.53283	7.93842	10.4817
NZ_CP037923.1	WP_000116288.1	rlmI	23S rRNA (cytosine(1962)-C(5))-methyltransferase RlmI	396	0	0	0	0	0	0	0	0	0	0	0	0	0	0	0	0	0	0	1	0	0	0	0	0	0	0	0	0	0	0	0	0	0	0	0	0	0	0	0	0	0	0	0	0	0
NZ_CP037923.1	WP_005052521.1	rlmJ	23S rRNA (adenine(2030)-N(6))-methyltransferase	280	0	0	0	0	0	0	0	0	0	0	3	0	0	0	0	0	0	0	0	0	0	0	0	0	0	0	0	0	0	0	0	0	0	0	0	0	0	0	2.97349	0	0	0	0	0	0
NZ_CP037923.1	WP_001086554.1	rlmKL	bifunctional 23S rRNA (guanine(2069)-N(7))-methyltransferase RlmK\23S rRNA (guanine(2445)-N(2))-methyltransferase RlmL	702	0	0	2	1	2	0	0	2	2	3	0	0	2	2	1	0	0	2	4	4	0	0	0	0	0	0	0	0	0	0	0.260782	0.26301	0.424992	0	0	0.604943	0.54464	1.0255	0	0	0.466118	0.487022	0.220917	0	0
NZ_CP037923.1	WP_001068343.1	rnc	ribonuclease III	226	0	2	1	0	2	0	0	1	0	0	2	1	3	2	2	0	0	2	3	3	2	2	2	2	0	0	0	0	0	1.59081	0.509071	0	2.38515	0	0	0.556961	0	0	1.30359	0.698762	2.23772	1.0091	1.0858	0	0
NZ_CP037923.1	WP_000123199.1	rng	ribonuclease G	489	0	0	2	2	0	0	0	0	3	2	0	1	0	1	4	0	0	0	0	1	0	0	0	0	0	0	0	0	0	0	0.58596	0.687942	0	0	0	0	1.23878	0.284913	0	0.353711	0	0.335105	0.997675	0	0
NZ_CP037923.1	WP_000569431.1	rnhB	ribonuclease HII	198	0	0	0	0	0	0	0	0	0	0	0	0	0	0	1	0	0	0	0	0	0	0	0	0	0	0	0	0	0	0	0	0	0	0	0	0	0	0	0	0	0	0	1.56116	0	0
NZ_CP037923.1	WP_001285681.1	rnm	RNase AM	293	0	0	1	0	0	0	0	0	0	0	0	0	0	0	0	0	0	0	0	0	0	0	0	0	0	0	0	0	0	0	0.299862	0	0	0	0	0	0	0	0	0	0	0	0	0	0
NZ_CP037923.1	WP_000076316.1	rnr	ribonuclease R	813	0	0	0	1	0	1	1	0	1	1	1	0	1	0	0	1	2	1	2	1	3	4	4	3	0	0	0	0	0	0	0	0.30072	0	0.170346	0.499091	0	0.307364	0.165044	0.143534	0	0.15228	0	0	0.167792	0.446128
NZ_CP037923.1	WP_001090857.1	rodZ	cytoskeleton protein RodZ	337	0	0	3	4	5	0	0	4	6	5	3	1	7	6	5	2	1	6	6	10	2	4	5	3	2	0	1	2	0	0	1.79771	2.32809	2.82695	0	0	2.93446	3.21818	3.27995	2.69407	0.474897	3.42355	3.71354	3.27758	1.16142	0.640964
NZ_CP037923.1	WP_001295435.1	roxA	[50S ribosomal protein L16	373	0	0	0	0	2	0	0	1	2	1	0	0	0	2	1	0	0	0	0	1	0	0	0	0	0	0	0	0	0	0	0	0	0.747488	0	0	0.442085	0.75531	0.489003	0	0	0	0.400868	0.44329	0	0
NZ_CP037923.1	WP_001247089.1	rph	ribonuclease PH	238	0	0	0	1	0	0	0	0	0	0	0	0	0	0	1	0	0	1	1	1	0	0	0	0	0	0	0	0	0	0	0	0.544869	0	0	0	0	0	0	0	0	0	0	0.578621	0	0
NZ_CP037923.1	WP_000301866.1	rplB	50S ribosomal protein L2	273	0	3	0	1	0	0	0	2	3	5	1	2	2	0	0	2	2	5	4	4	3	6	3	4	0	2	2	3	0	4.91002	0	1.129	0	0	0	2.30982	2.85322	5.26755	1.55015	2.19349	1.02589	0	0	2.50811	2.23334
NZ_CP037923.1	WP_000424392.1	rplD	50S ribosomal protein L4	201	0	0	0	0	0	0	1	0	2	0	0	0	1	0	2	0	0	3	3	3	0	3	0	2	0	3	0	4	0	0	0	0	0	0	0.761833	0	3.05681	0	0	0	0.453373	0	1.48082	0	0
NZ_CP037923.1	WP_000065253.1	rplS	50S ribosomal protein L19	115	0	0	0	0	1	0	0	0	1	1	0	0	0	0	0	0	0	0	0	0	0	0	0	0	0	0	0	0	0	0	0	0	2.38654	0	0	0	2.50263	2.87747	0	0	0	0	0	0	0
NZ_CP037923.1	WP_000124854.1	rplT	50S ribosomal protein L20	118	0	0	0	0	0	0	0	0	0	1	0	0	0	0	0	0	0	0	0	0	0	1	0	0	0	0	0	0	0	0	0	0	0	0	0	0	0	0.968723	0	0	0	0	0	0	0
NZ_CP037923.1	WP_000447531.1	rplV	50S ribosomal protein L22	110	0	0	0	0	0	0	1	0	0	0	0	1	0	2	0	3	4	0	0	3	0	3	2	2	0	2	0	0	0	0	0	0	0	0	1.51774	0	0	0	0	1.48821	0	4.62682	0	1.35095	6.56682
NZ_CP037923.1	WP_000617544.1	rplW	50S ribosomal protein L23	100	0	0	0	0	0	0	0	0	0	0	1	0	2	1	1	0	1	2	1	1	0	1	0	1	0	1	0	1	0	0	0	0	0	0	0	0	0	0	1.85635	0	2.44845	1.01221	1.13364	0	2.46788
NZ_CP037923.1	WP_000494183.1	rplY	50S ribosomal protein L25	94	0	0	0	0	0	0	0	0	0	0	0	0	0	0	0	0	0	1	0	0	1	0	0	0	0	0	0	0	0	0	0	0	0	0	0	0	0	0	0	0	0	0	0	0	0
NZ_CP037923.1	WP_000940595.1	rpmA	50S ribosomal protein L27	85	0	0	2	2	2	0	0	3	3	3	0	0	2	1	1	0	0	2	1	1	0	0	0	0	0	0	0	0	0	0	2.52125	2.60034	2.69443	0	0	5.15446	4.778	5.28383	0	0	2.87166	1.47443	1.63576	0	0
NZ_CP037923.1	WP_000091955.1	rpmB	50S ribosomal protein L28	78	0	0	2	3	3	0	0	3	2	1	1	1	5	3	3	1	1	2	3	3	2	1	2	1	1	1	1	1	0	0	4.06636	5.81065	4.11441	0	0	6.04747	2.23679	2.31921	2.81676	2.78355	10.5332	5.79475	7.88544	2.96728	3.18128
NZ_CP037923.1	WP_001140433.1	rpmD	50S ribosomal protein L30	59	0	0	0	0	0	0	0	0	0	0	0	0	1	2	3	0	0	0	1	0	0	0	0	0	3	0	1	0	0	0	0	0	0	0	0	0	0	0	0	0	4.07681	6.96986	10.6361	0	0
NZ_CP037923.1	WP_000710769.1	rpmE	50S ribosomal protein L31	70	0	0	3	4	3	0	0	5	5	5	0	0	5	5	5	0	0	5	5	4	0	0	0	0	0	0	0	0	0	0	10.3391	14.1052	10.9919	0	0	16.4703	14.9017	16.9826	0	0	12.9292	13.5841	14.3869	0	0
NZ_CP037923.1	WP_000831330.1	rpmH	50S ribosomal protein L34	46	0	0	0	0	0	0	1	0	0	0	0	0	0	0	0	0	0	0	0	0	0	0	0	0	0	0	0	0	0	0	0	0	0	0	3.06156	0	0	0	0	0	0	0	0	0	0
NZ_CP037923.1	WP_000339937.1	rpnC	recombination-promoting nuclease RpnC	300	0	1	1	1	1	2	0	1	1	2	0	0	1	2	1	0	0	1	0	1	1	2	1	2	0	0	0	0	0	0.747577	0.470655	0.556306	0.501735	1.77006	0	0.585025	0.559641	0.840101	0	0	0.552211	0.552526	0.581478	0	0
NZ_CP037923.1	WP_001295364.1	rpoE	RNA polymerase sigma factor RpoE	191	0	0	0	0	0	0	0	0	0	0	0	0	0	2	0	0	0	0	0	0	0	0	1	0	0	0	0	0	0	0	0	0	0	0	0	0	0	0	0	0	0	1.22459	0	0	0
NZ_CP037923.1	WP_000130216.1	rpoH	RNA polymerase sigma factor RpoH	284	0	1	3	2	2	0	0	2	2	3	0	1	1	3	3	0	0	0	0	0	1	1	1	0	0	0	0	0	0	1.73866	2.3072	1.70656	1.68312	0	0	1.63278	1.64651	2.28328	0	1.57797	0.436827	2.31187	2.3222	0	0
NZ_CP037923.1	WP_000829818.1	rpsI	30S ribosomal protein S9	130	0	1	0	0	0	0	0	0	0	0	0	0	0	1	0	0	0	1	0	1	0	0	0	0	0	3	2	4	0	1.19833	0	0	0	0	0	0	0	0	0	0	0	0.836944	0	0	0
NZ_CP037923.1	WP_001029684.1	rpsK	30S ribosomal protein S11	129	0	0	2	2	2	0	0	1	1	1	0	0	2	2	2	0	0	3	3	3	1	0	1	1	1	1	2	0	0	0	2.4096	2.51734	2.4016	0	0	1.53483	1.53993	1.49917	0	0	1.74207	2.33035	1.88878	0	0
NZ_CP037923.1	WP_000246815.1	rpsL	30S ribosomal protein S12	124	0	1	2	3	3	1	1	1	2	3	1	1	2	1	1	1	1	2	0	1	1	1	1	1	1	1	1	0	0	1.5865	1.97931	3.63563	3.60157	1.25454	1.30872	1.01987	2.81803	4.248	1.31874	1.36015	1.99785	1.64049	1.12642	1.38091	1.8815
NZ_CP037923.1	WP_000090775.1	rpsM	30S ribosomal protein S13	118	0	0	0	0	0	0	0	1	0	0	0	0	0	0	0	0	1	2	2	1	0	0	1	0	1	1	4	4	0	0	0	0	0	0	0	0.95229	0	0	0	0	0	0	0	0	1.62006
NZ_CP037923.1	WP_001118930.1	rpsN	30S ribosomal protein S14	101	0	0	1	2	2	0	0	3	2	2	0	0	4	4	5	0	0	6	3	3	0	0	0	1	1	0	0	0	0	0	1.8129	3.1217	3.23516	0	0	3.5679	3.29892	3.27534	0	0	7.3475	7.10355	10.8018	0	0
NZ_CP037923.1	WP_000059466.1	rpsO	30S ribosomal protein S15	89	0	0	0	0	0	0	0	0	0	0	0	0	0	0	0	0	0	0	0	0	0	0	0	0	0	0	0	0	0	0	0	0	0	0	0	0	0	0	0	0	0	0	0	0	0
NZ_CP037923.1	WP_000130100.1	rpsQ	30S ribosomal protein S17	84	0	0	0	1	1	1	1	0	0	1	0	0	1	1	1	0	0	1	1	1	0	0	0	0	0	0	0	0	0	0	0	1.29499	1.46961	1.8649	1.89773	0	0	1.74726	0	0	1.48866	1.37123	1.49707	0	0
NZ_CP037923.1	WP_000135199.1	rpsR	30S ribosomal protein S18	75	0	0	0	0	0	0	0	0	0	0	0	0	1	1	1	0	1	1	1	1	0	2	1	1	0	2	0	0	0	0	0	0	0	0	0	0	0	0	0	0	1.66578	1.68994	1.72703	0	2.4371
NZ_CP037923.1	WP_001274021.1	rpsT	30S ribosomal protein S20	87	0	0	0	0	0	0	0	0	0	0	1	0	1	2	1	1	0	1	0	0	1	0	0	0	0	0	0	1	0	0	0	0	0	0	0	0	0	0	2.02032	0	1.78347	2.88772	1.78288	2.1224	0
NZ_CP037923.1	WP_001295561.1	rseP	sigma E protease regulator RseP	450	0	0	1	2	0	0	0	2	0	2	0	0	4	1	2	0	0	3	3	0	0	1	0	0	0	0	0	0	0	0	0.276767	0.882714	0	0	0	0.885133	0	0.917329	0	0	1.34069	0.33512	0.84119	0	0
NZ_CP037923.1	WP_005103892.1	rsmB	16S rRNA (cytosine(967)-C(5))-methyltransferase RsmB	429	0	0	4	2	0	0	1	0	2	1	1	0	9	10	4	0	2	3	4	5	0	0	0	0	0	0	0	0	0	0	1.28621	0.584445	0	0	0.76168	0	0.957677	0.480708	0.607966	0	3.78253	3.88826	1.87112	0	1.09012
NZ_CP037923.1	WP_000743179.1	rsmD	16S rRNA (guanine(966)-N(2))-methyltransferase	198	0	0	0	0	0	1	1	0	0	0	1	0	0	0	2	1	1	0	0	0	1	0	1	1	0	0	0	0	0	0	0	0	0	0.689702	0.734668	0	0	0	0.694629	0	0	0	1.26673	0.783569	0.961268
NZ_CP037923.1	WP_000686608.1	rsmJ	16S rRNA (guanine(1516)-N(2))-methyltransferase RsmJ	250	0	0	0	0	0	0	0	1	1	1	0	1	0	0	0	0	0	0	0	0	0	1	3	0	0	0	0	0	0	0	0	0	0	0	0	0.78704	0.771639	0.780605	0	0.75398	0	0	0	0	0
NZ_CP037923.1	WP_005105455.1	rspA	starvation-sensing protein RspA	404	0	1	2	0	1	0	0	0	0	0	3	2	5	5	6	0	0	2	2	2	2	3	0	0	0	0	0	0	0	0.606439	0.61891	0	0.338849	0	0	0	0	0	1.74229	1.26176	1.96331	1.94039	1.72641	0	0
NZ_CP037923.1	WP_000215549.1	rspR	DNA-binding transcriptional regulator rspR	228	0	0	0	0	0	0	0	0	0	0	0	0	1	0	0	0	0	0	0	0	0	0	0	0	0	0	0	0	0	0	0	0	0	0	0	0	0	0	0	0	0.739117	0	0	0	0
NZ_CP037923.1	WP_000193447.1	rssB	two-component system response regulator RssB	337	0	0	0	0	0	0	0	0	0	0	0	0	1	0	0	0	0	0	0	0	0	0	0	0	0	0	0	0	0	0	0	0	0	0	0	0	0	0	0	0	0.528754	0	0	0	0
NZ_CP037923.1	WP_001234850.1	rsuA	16S rRNA pseudouridine(516) synthase RsuA	231	0	0	0	1	1	0	0	0	2	1	0	0	0	0	0	0	0	1	1	1	0	0	0	0	0	0	0	0	0	0	0	0.764223	0.719271	0	0	0	1.57972	0.760918	0	0	0	0	0	0	0
NZ_CP037923.1	WP_000580324.1	ruvA	Holliday junction branch migration protein RuvA	203	0	0	0	0	0	0	0	0	0	0	0	0	0	0	0	0	0	1	0	0	0	0	0	0	0	0	0	0	0	0	0	0	0	0	0	0	0	0	0	0	0	0	0	0	0
NZ_CP037923.1	WP_000568525.1	ruvB	Holliday junction branch migration DNA helicase RuvB	336	0	0	0	0	0	0	0	0	0	0	0	0	2	1	2	0	0	0	0	0	0	0	0	0	0	0	0	0	0	0	0	0	0	0	0	0	0	0	0	0	0.936493	0.441815	0.900649	0	0
NZ_CP037923.1	WP_000974712.1	ruvC	crossover junction endodeoxyribonuclease RuvC	173	0	0	0	0	0	0	0	0	0	0	1	0	1	0	1	0	0	1	0	1	0	0	0	0	0	0	0	0	0	0	0	0	0	0	0	0	0	0	0.957946	0	0.635287	0	0.73719	0	0
NZ_CP037923.1	WP_000698942.1	sbcC	exonuclease subunit SbcC	1047	0	0	0	0	0	0	0	0	0	0	0	0	1	1	0	0	0	0	1	1	0	0	0	0	0	0	0	0	0	0	0	0	0	0	0	0	0	0	0	0	0.130399	0.129828	0	0	0
NZ_CP037923.1;NZ_CP037923.1	WP_000624314.1;WP_000626404.1	sdaA	L-serine ammonia-lyase	454	0	0	0	0	0	0	0	0	0	0	0	0	0	0	0	0	0	0	0	0	0	0	0	0	0	0	0	0	0	0	0	0	0	0	0	0	0	0	0	0	0	0	0	0	0
NZ_CP037923.1	WP_000450476.1	sdaC	HAAAP family serine\threonine permease SdaC	429	0	0	0	0	0	0	0	0	0	0	0	0	0	0	0	0	0	0	0	0	0	0	0	0	0	0	0	0	0	0	0	0	0	0	0	0	0	0	0	0	0	0	0	0	0
NZ_CP037923.1	WP_000354044.1	sdhE	FAD assembly factor SdhE	88	0	0	2	1	0	1	0	0	0	0	1	0	0	1	0	0	0	1	1	1	1	1	2	0	0	0	0	0	0	0	5.66984	3.16795	0	4.31052	0	0	0	0	3.79695	0	0	3.26392	0	0	0
NZ_CP037923.1	WP_000934822.1	secD	protein translocase subunit SecD	615	0	0	0	0	0	0	0	0	0	0	0	0	0	0	0	0	0	0	0	0	0	0	0	0	0	0	0	0	0	0	0	0	0	0	0	0	0	0	0	0	0	0	0	0	0
NZ_CP037923.1	WP_000046642.1	secF	protein translocase subunit SecF	323	0	0	0	0	0	0	0	0	0	0	0	0	0	0	0	0	1	0	0	0	0	0	0	0	0	0	0	0	0	0	0	0	0	0	0	0	0	0	0	0	0	0	0	0	0.570906
NZ_CP037923.1	WP_001118861.1	secY	preprotein translocase subunit SecY	443	0	1	0	0	0	4	4	0	3	3	3	5	3	2	2	4	7	7	5	7	7	12	8	7	0	0	0	0	0	0.489813	0	0	0	2.10123	1.96206	0	1.6478	0.99989	1.33696	1.96946	1.00928	0.531967	0.57359	2.07283	4.48129
NZ_CP037923.1	WP_000582449.1	selB	selenocysteine-specific translation elongation factor	614	0	0	0	0	0	4	3	0	0	0	3	1	0	0	0	1	0	0	0	0	1	3	1	0	0	0	0	0	0	0	0	0	0	1.42803	0.950026	0	0	0	0.913675	0.366539	0	0	0	0.394039	0
NZ_CP037923.1	WP_024260240.1	seqA	replication initiation negative regulator SeqA	181	0	0	0	0	0	1	2	0	0	1	0	1	1	0	0	0	1	1	1	2	1	3	2	4	0	0	0	0	0	0	0	0	0	1.06463	2.10241	0	0	1.66488	0	0.87674	0.897205	0	0	0	1.33292
NZ_CP037923.1	WP_000396044.1	sfsA	DNA\RNA nuclease SfsA	234	0	0	0	0	0	0	0	0	0	0	0	0	1	3	2	0	3	2	4	5	0	0	0	0	0	0	0	0	0	0	0	0	0	0	0	0	0	0	0	0	0.791162	2.49055	1.48824	0	3.89672
NZ_CP037923.1	WP_000445413.1	sfsB	DNA-binding transcriptional regulator SfsB	92	0	0	0	0	0	0	0	0	1	2	0	0	1	1	0	0	0	1	0	1	0	1	0	0	0	0	0	0	0	0	0	0	0	0	0	0	3.82905	5.73352	0	0	2.15222	2.46423	0	0	0
NZ_CP037923.1	WP_005053586.1	sgrR	DNA-binding transcriptional regulator SgrR	551	0	0	0	0	0	0	0	0	0	0	0	0	0	0	1	0	0	0	0	1	0	0	0	0	0	0	0	0	0	0	0	0	0	0	0	0	0	0	0	0	0	0	0.678289	0	0
NZ_CP037923.1	WP_000128776.1	shoB	type I toxin-antitoxin system toxin ShoB	26	0	0	0	0	0	0	0	0	0	0	0	0	0	0	0	0	0	0	0	0	0	0	0	0	0	1	0	0	0	0	0	0	0	0	0	0	0	0	0	0	0	0	0	0	0
NZ_CP037923.1	WP_001257041.1	sirB1	invasion regulator SirB1	269	0	0	0	0	0	0	0	0	0	0	0	0	1	1	0	0	0	1	1	0	0	0	0	0	0	0	0	0	0	0	0	0	0	0	0	0	0	0	0	0	0.569929	0.525681	0	0	0
NZ_CP037923.1	WP_000818601.1	slmA	nucleoid occlusion factor SlmA	198	0	1	1	1	1	0	2	1	2	2	4	3	4	0	3	4	2	4	7	6	1	0	0	0	0	0	0	0	0	1.9183	1.16378	1.26078	1.19427	0	2.89517	1.33768	2.69976	2.08549	5.13363	3.77655	2.50698	0	4.13557	4.48365	2.30036
NZ_CP037923.1	WP_000597196.1	slyB	outer membrane lipoprotein SlyB	155	0	0	0	0	0	0	0	0	0	0	0	0	0	0	0	0	1	0	0	0	0	0	0	5	0	2	0	4	0	0	0	0	0	0	0	0	0	0	0	0	0	0	0	0	4.38111
NZ_CP037923.1	WP_000162574.1	smpB	SsrA-binding protein SmpB	160	0	0	0	0	0	1	0	0	0	2	0	0	1	1	1	0	0	1	1	1	2	1	2	1	0	0	0	0	0	0	0	0	0	0.588408	0	0	0	1.93577	0	0	0.978362	1.07077	1.07654	0	0
NZ_CP037923.1	WP_001297064.1	sodA	superoxide dismutase [Mn	206	0	0	0	0	0	0	0	0	0	0	0	0	0	0	0	0	0	0	0	0	0	0	0	0	3	4	8	3	0	0	0	0	0	0	0	0	0	0	0	0	0	0	0	0	0
NZ_CP037923.1	WP_000007283.1	sodB	superoxide dismutase [Fe	193	0	1	0	0	0	0	0	0	0	0	0	0	0	0	0	0	0	0	0	0	0	0	0	0	0	0	0	0	0	0.966914	0	0	0	0	0	0	0	0	0	0	0	0	0	0	0
NZ_CP037923.1	WP_000412428.1	soxR	redox-sensitive transcriptional activator SoxR	154	0	0	0	0	0	0	0	0	0	0	0	0	0	0	0	0	0	0	0	1	0	0	0	0	0	0	0	0	0	0	0	0	0	0	0	0	0	0	0	0	0	0	0	0	0
NC_024996.1	WP_000387670.1	spa13	type III secretion system protein Spa13	112	0	0	3	0	1	0	2	2	3	1	3	1	3	4	3	3	0	4	3	3	2	2	3	0	0	0	0	0	0	0	2.66656	0	1.21622	0	4.70021	4.03793	5.14895	2.72501	6.52789	2.12473	5.18319	6.68875	6.84777	5.35336	0
NC_024996.1	WP_000947539.1	spa24	type III secretion system export apparatus protein Spa24\SpaP	216	0	0	0	0	0	0	0	0	0	0	0	0	0	1	0	0	0	0	0	0	0	0	0	0	0	0	0	0	0	0	0	0	0	0	0	0	0	0	0	0	0	0.544455	0	0	0
NZ_CP037923.1	WP_000818422.1	speE	polyamine aminopropyltransferase	288	0	0	0	0	0	0	0	0	0	0	1	0	0	0	0	0	0	0	0	0	0	0	0	0	0	0	0	0	0	0	0	0	0	0	0	0	0	0	0.486555	0	0	0	0	0	0
NZ_CP037923.1	WP_000280488.1	spoT	bifunctional GTP diphosphokinase\guanosine-3',5'-bis pyrophosphate 3'-pyrophosphohydrolase	702	0	0	0	0	0	1	0	0	1	0	1	0	4	2	3	2	1	1	4	4	1	0	2	0	0	0	0	0	0	0	0	0	0	0.267346	0	0	0.306619	0	0.269545	0	0.92975	0.59109	0.806828	0.288208	0.28678
NZ_CP037923.1	WP_001259829.1	sppA	signal peptide peptidase SppA	618	0	1	0	0	0	0	2	0	0	0	0	0	0	0	0	0	3	0	0	0	1	0	1	0	0	3	7	3	0	0.293698	0	0	0	0	0.584452	0	0	0	0	0	0	0	0	0	1.05569
NZ_CP037923.1	WP_001065534.1	srkA	stress response kinase SrkA	328	0	0	1	1	1	0	1	1	1	2	0	0	1	0	2	0	0	2	2	2	2	2	2	1	0	0	0	0	0	0	0.453113	0.430562	0.384441	0	0.399908	0.38885	0.435428	1.23183	0	0	0.474964	0	0.978613	0	0
NZ_CP037923.1	WP_000219193.1	srmB	ATP-dependent RNA helicase SrmB	444	0	0	0	0	0	0	0	0	0	0	0	0	0	0	0	0	0	1	0	1	0	0	0	0	0	0	0	0	0	0	0	0	0	0	0	0	0	0	0	0	0	0	0	0	0
NZ_CP037923.1	WP_000257293.1	sspA	stringent starvation protein A	212	0	0	0	0	0	0	0	0	0	0	1	1	2	1	0	0	0	0	0	0	3	1	2	2	0	0	0	0	0	0	0	0	0	0	0	0	0	0	0.89786	0.937687	2.43317	0.673518	0	0	0
NZ_CP037923.1;NZ_CP037923.1	WP_000211655.1;WP_000211655.1	sstT	serine\threonine transporter SstT	414	0	0	0	0	0	0	0	0	0	0	0	0	0	0	0	0	0	0	0	0	0	0	0	0	0	0	0	0	0	0	0	0	0	0	0	0	0	0	0	0	0	0	0	0	0
NZ_CP037923.1	WP_001090477.1	ssuB	aliphatic sulfonates ABC transporter ATP-binding protein	255	0	0	0	0	0	0	0	0	0	0	0	0	1	1	0	0	0	1	0	1	0	0	0	0	0	0	0	0	0	0	0	0	0	0	0	0	0	0	0	0	0.485542	0.503838	0	0	0
NZ_CP037923.1	WP_000056001.1	ssuD	FMNH2-dependent alkanesulfonate monooxygenase	381	0	0	2	0	0	0	0	0	0	0	0	2	2	0	0	0	0	0	0	0	0	0	0	0	0	0	0	0	0	0	1.75969	0	0	0	0	0	0	0	0	1.0189	1.79992	0	0	0	0
NZ_CP037923.1	WP_000115383.1	stpA	DNA-binding protein StpA	134	0	0	0	0	0	1	4	0	1	1	0	1	1	0	0	3	4	2	2	1	2	5	3	4	0	0	0	0	0	0	0	0	0	1.29278	6.12059	0	0.978673	1.90246	0	1.26634	1.03724	0	0	3.69968	7.2424
NZ_CP037923.1	WP_000948872.1	sufC	Fe-S cluster assembly ATPase SufC	248	0	1	1	1	1	0	0	1	1	3	2	0	2	1	1	0	0	2	2	4	1	2	2	0	0	0	0	0	0	0.757149	0.558863	0.613062	0.600016	0	0	0.648119	0.601388	2.21847	2.12649	0	1.1147	0.589924	0.602294	0	0
NZ_CP037923.1	WP_000800457.1	surA	peptidylprolyl isomerase SurA	428	0	0	0	0	0	0	0	0	0	0	0	0	0	0	0	0	0	0	1	0	0	0	0	0	0	2	6	0	0	0	0	0	0	0	0	0	0	0	0	0	0	0	0	0	0
NZ_CP037923.1	WP_024260194.1	surE	5'\3'-nucleotidase SurE	253	0	0	0	0	0	0	0	0	0	0	0	0	1	1	0	0	1	1	1	0	0	0	0	0	0	0	0	0	0	0	0	0	0	0	0	0	0	0	0	0	0.730863	0.651911	0	0	0.96535
NZ_CP037923.1	WP_000438969.1	tag	DNA-3-methyladenine glycosylase I	187	0	0	1	0	0	0	0	0	0	0	0	0	0	0	0	0	0	0	0	0	0	0	0	0	0	0	0	0	0	0	0.648707	0	0	0	0	0	0	0	0	0	0	0	0	0	0
NZ_CP037923.1	WP_001295260.1	tatA	Sec-independent protein translocase subunit TatA	89	0	1	2	1	0	0	1	1	0	0	0	1	0	1	1	0	1	2	1	1	1	1	2	1	0	0	0	0	0	3.35895	4.9231	2.01253	0	0	2.68051	2.26266	0	0	0	2.60335	0	1.88131	2.08658	0	3.18577
NZ_CP037923.1	WP_000459594.1	tatB	Sec-independent protein translocase protein TatB	171	0	3	0	1	0	0	2	0	1	1	1	4	3	2	1	2	2	2	2	1	3	4	6	8	0	0	0	0	0	7.98747	0	1.30147	0	0	3.38609	0	1.24502	0.543593	2.23168	8.92963	5.53982	3.1893	1.36133	5.13254	6.66273
NZ_CP037923.1	WP_001299486.1	tatD	3'-5' ssDNA\RNA exonuclease TatD	260	0	0	0	0	0	0	0	0	0	0	0	0	0	0	0	0	0	0	0	0	0	2	1	1	0	0	0	0	0	0	0	0	0	0	0	0	0	0	0	0	0	0	0	0	0
NZ_CP037923.1	WP_000861754.1	tdcE	2-ketobutyrate formate-lyase\pyruvate formate-lyase	764	0	0	1	0	1	0	0	2	1	5	0	0	1	1	0	0	0	5	1	4	2	0	0	0	0	0	0	0	0	0	0.365972	0	0.402376	0	0	0.342741	0.317459	2.22916	0	0	0.40741	0.353918	0	0	0
NZ_CP037923.1	WP_000068079.1	tdk	thymidine kinase	205	0	0	2	2	0	2	0	3	3	4	0	0	1	1	1	1	0	2	2	3	1	0	0	1	0	0	0	0	0	0	2.25913	2.29639	0	2.888	0	3.19887	3.71072	4.62904	0	0	0.710879	0.797585	0.830208	1.11079	0
NZ_CP037923.1	WP_000667315.1	tgt	tRNA guanosine(34) transglycosylase Tgt	375	0	0	4	2	1	0	0	0	1	1	0	0	2	3	2	0	1	2	4	3	1	0	0	0	0	0	0	0	0	0	2.12703	1.17801	0.758622	0	0	0	0.774689	0.728954	0	0	1.29772	1.43598	0.987043	0	0.653302
NZ_CP037923.1	WP_000668704.1	thiI	tRNA 4-thiouridine(8) synthase ThiI	482	0	0	2	1	3	0	1	0	1	0	0	5	3	2	2	3	4	2	0	4	0	2	1	1	0	0	0	0	0	0	0.488079	0.332081	1.56113	0	0.683942	0	0.398838	0	0	2.36495	0.963881	1.18397	0.822151	1.91432	2.09813
NZ_CP037923.1	WP_001257000.1	tmk	dTMP kinase	213	0	1	3	2	3	5	1	1	1	2	0	0	6	4	6	0	3	2	6	4	0	2	2	3	0	0	0	0	0	1.17572	3.18313	1.71405	3.12232	5.29059	0.975817	0.756608	0.877737	1.70464	0	0	5.22074	3.77877	4.88347	0	4.84016
NZ_CP037923.1	WP_001235813.1	topB	DNA topoisomerase III	653	0	0	0	0	0	0	0	0	0	0	0	0	0	0	0	0	0	1	0	1	0	0	0	0	0	0	0	0	0	0	0	0	0	0	0	0	0	0	0	0	0	0	0	0	0
NZ_CP037923.1	WP_000187011.1	trmA	tRNA (uridine(54)-C5)-methyltransferase TrmA	366	0	0	0	0	0	0	0	0	0	0	2	0	2	0	1	0	0	0	0	0	0	0	0	0	0	0	0	0	0	0	0	0	0	0	0	0	0	0	2.55942	0	1.07444	0	0.382081	0	0
NZ_CP037923.1	WP_000264779.1	trmD	tRNA (guanosine(37)-N1)-methyltransferase TrmD	255	0	0	2	3	2	2	1	2	0	0	0	0	0	2	1	0	0	2	0	0	0	0	0	0	0	0	0	0	0	0	1.73552	1.65827	1.69533	2.07906	0.837104	1.83628	0	0	0	0	0	1.92406	1.38575	0	0
NZ_CP037923.1	WP_000940019.1	trmJ	tRNA (cytosine(32)\uridine(32)-2'-O)-methyltransferase TrmJ	246	0	1	0	1	0	0	0	0	1	0	0	0	3	2	2	0	0	4	3	4	0	0	0	0	0	0	0	0	0	1.65666	0	0.505863	0	0	0	0	0.475128	0	0	0	2.01359	1.08645	0.614387	0	0
NZ_CP037923.1	WP_000443061.1	trpA	tryptophan synthase subunit alpha	268	0	0	0	0	0	0	0	0	0	0	1	0	0	0	1	1	0	1	0	2	0	0	0	0	0	0	0	0	0	0	0	0	0	0	0	0	0	0	1.40388	0	0	0	1.06619	1.48077	0
NZ_CP037923.1	WP_001194617.1	trpE	anthranilate synthase component I	520	0	0	0	0	0	0	0	0	0	0	0	0	0	1	0	0	1	0	0	0	0	0	0	0	0	0	0	0	0	0	0	0	0	0	0	0	0	0	0	0	0	0.229491	0	0	0.382474
NZ_CP037923.1	WP_000068679.1	trpR	trp operon repressor	108	0	0	2	0	0	0	0	0	0	0	0	0	1	3	2	0	0	1	1	1	0	0	0	0	0	0	0	0	0	0	3.84182	0	0	0	0	0	0	0	0	0	1.39013	3.14839	2.8363	0	0
NZ_CP037923.1	WP_000089695.1	truB	tRNA pseudouridine(55) synthase TruB	314	0	0	0	1	1	3	1	1	1	1	0	0	1	0	2	0	0	0	2	3	4	2	5	0	0	0	0	0	0	0	0	1.32462	0.687282	2.56421	1.44269	0.440521	1.04068	0.697782	0	0	1.30061	0	0.44237	0	0
NZ_CP037923.1	WP_000568961.1	truD	tRNA pseudouridine(13) synthase TruD	349	0	0	1	1	0	0	0	0	0	0	4	6	8	10	6	4	9	8	7	11	0	0	2	0	0	0	0	0	0	0	0.975073	0.447042	0	0	0	0	0	0	3.27138	4.52529	3.40457	6.00274	3.98387	2.78381	7.31571
NZ_CP037923.1	WP_000094030.1	tsaA	tRNA (N6-threonylcarbamoyladenosine(37)-N6)-methyltransferase TrmO	235	0	2	3	4	4	2	4	4	6	3	0	2	3	3	5	2	1	4	5	4	5	2	8	5	0	0	0	0	0	0.646487	2.57725	2.59679	2.49025	0.52598	2.6628	3.55773	4.93866	2.60347	0	0.600929	2.59591	2.72638	4.36824	1.24581	0.887966
NZ_CP037923.1	WP_001220997.1	tsaB	tRNA (adenosine(37)-N6)-threonylcarbamoyltransferase complex dimerization subunit type 1 TsaB	231	0	0	0	0	0	0	0	0	0	2	0	0	1	0	0	0	0	1	1	1	0	1	0	0	0	0	0	0	0	0	0	0	0	0	0	0	0	0.51947	0	0	0.498121	0	0	0	0
NZ_CP037923.1	WP_024260373.1	tsaC	L-threonylcarbamoyladenylate synthase type 1 TsaC	190	0	0	0	0	0	0	0	0	0	0	2	1	2	0	2	1	0	2	2	4	0	0	0	0	0	0	0	0	0	0	0	0	0	0	0	0	0	0	2.52089	1.26215	1.9875	0	2.09836	1.2641	0
NZ_CP037923.1	WP_001264365.1	tsaD	tRNA (adenosine(37)-N6)-threonylcarbamoyltransferase complex transferase subunit TsaD	337	0	0	0	0	0	2	0	0	0	0	0	2	3	1	0	2	0	0	0	0	0	0	1	0	0	0	0	0	0	0	0	0	0	0.259095	0	0	0	0	0	1.11058	0.890194	0.460922	0	0.606368	0
NZ_CP037923.1	WP_000011499.1	tssI	type VI secretion system tip protein TssI\VgrG	737	0	0	0	0	0	0	0	0	0	0	0	0	2	1	1	0	0	3	2	1	0	0	0	0	0	0	0	0	0	0	0	0	0	0	0	0	0	0	0	0	0.398207	0.167858	0.189911	0	0
NZ_CP037923.1	WP_001295328.1	tsx	nucleoside-specific channel-forming protein Tsx	294	0	0	0	0	0	1	0	0	0	0	0	0	0	0	0	0	0	0	0	0	0	0	0	0	0	0	0	0	0	0	0	0	0	1.30434	0	0	0	0	0	0	0	0	0	0	0
NZ_CP037923.1	WP_000820723.1	tusC	sulfurtransferase complex subunit TusC	119	0	1	0	0	0	0	0	0	0	0	0	0	0	0	0	0	0	0	0	0	0	1	0	0	0	0	0	0	0	4.09102	0	0	0	0	0	0	0	0	0	0	0	0	0	0	0
NZ_CP037923.1	WP_000904442.1	tusE	sulfurtransferase TusE	109	0	0	0	0	0	0	0	0	0	0	0	0	0	0	0	0	0	0	2	0	0	0	0	0	0	0	0	0	0	0	0	0	0	0	0	0	0	0	0	0	0	0	0	0	0
NZ_CP037923.1	WP_000225221.1	tyrA	bifunctional chorismate mutase\prephenate dehydrogenase	373	0	0	0	0	0	0	0	0	0	0	0	0	2	2	0	0	0	0	0	1	0	0	0	0	0	0	0	0	0	0	0	0	0	0	0	0	0	0	0	0	0.919546	0.904753	0	0	0
NZ_CP037923.1	WP_000486969.1	tyrB	aromatic amino acid transaminase	397	0	0	0	0	0	0	0	0	0	0	0	0	0	0	1	0	0	0	0	1	0	0	0	0	0	0	0	0	0	0	0	0	0	0	0	0	0	0	0	0	0	0	0.457623	0	0
NZ_CP037923.1	WP_000187530.1	ubiB	ubiquinone biosynthesis regulatory protein kinase UbiB	546	0	0	0	0	0	0	0	0	0	0	0	0	1	1	1	0	0	2	1	1	0	0	0	0	0	0	0	0	0	0	0	0	0	0	0	0	0	0	0	0	0.203409	0.21159	0.230609	0	0
NZ_CP037923.1	WP_005106028.1	ubiJ	ubiquinone biosynthesis protein UbiJ	201	0	0	0	0	0	0	0	0	0	0	0	0	0	2	2	0	0	3	3	0	0	0	0	0	0	0	0	0	0	0	0	0	0	0	0	0	0	0	0	0	0	1.18251	3.27969	0	0
NZ_CP037923.1	WP_001295626.1	ubiK	ubiquinone biosynthesis accessory factor UbiK	96	0	0	1	1	1	2	1	1	1	2	2	1	3	2	2	0	1	3	2	2	2	1	1	0	0	0	0	0	0	0	1.23825	1.41237	1.44762	2.03782	1.71234	1.59138	1.372	2.80343	2.27006	1.75934	3.37617	2.30091	2.37981	0	2.19225
NZ_CP037923.1	WP_001295424.1	udk	uridine kinase	213	0	0	0	0	0	0	0	0	0	0	0	2	2	0	0	0	1	0	0	0	0	0	0	0	0	0	0	0	0	0	0	0	0	0	0	0	0	0	0	1.1471	0.905226	0	0	0	0.973809
NZ_CP037923.1	WP_000803201.1	ugpB	sn-glycerol-3-phosphate ABC transporter substrate-binding protein UgpB	438	0	0	0	0	1	0	0	0	0	0	0	0	0	0	0	0	0	0	0	0	0	0	0	0	0	0	0	0	0	0	0	0	0.45678	0	0	0	0	0	0	0	0	0	0	0	0
NZ_CP037923.1	WP_000969092.1	uidR	DNA-binding transcriptional regulator UidR	196	0	0	0	0	0	0	0	0	0	0	0	0	0	1	1	0	0	1	2	1	0	0	0	0	0	0	0	0	0	0	0	0	0	0	0	0	0	0	0	0	0	0.699115	0.755274	0	0
NZ_CP037923.1	WP_000771736.1	ushA	bifunctional UDP-sugar hydrolase\5'-nucleotidase	550	0	0	0	0	0	0	0	0	0	1	0	0	0	0	0	0	0	2	1	0	0	1	0	1	1	0	0	0	0	0	0	0	0	0	0	0	0	0.346009	0	0	0	0	0	0	0
NZ_CP037923.1	WP_001262123.1	uspE	universal stress protein UspE	316	0	0	0	0	0	0	0	0	0	0	0	1	0	0	0	0	0	0	0	0	0	0	0	0	0	0	0	0	0	0	0	0	0	0	0	0	0	0	0	0.928947	0	0	0	0	0
[truncated: 59 more rows]
[truncated: 19 more columns]

## Sheet: Key
Title: Raw mass spectrometry data for the IpgC proxisome obtained with TurboID fusions
Key for column names
[truncated: 16 more rows]
