# Supplementary material for: The promiscuous biotin ligase TurboID reveals the proxisome of the T3SS chaperone IpgC in Shigella flexneri
Source: mSphere. 2024 Oct 31;9(11):e00553-24. doi: 10.1128/msphere.00553-24 (PMC11580435; doi:10.1128/msphere.00553-24)
Supplement: Table S2 — Raw mass spectrometry data and SAINT analyses for MxiE. [file msphere.00553-24-s0003.xlsx]

## Sheet: Table_S2
Genome_ID	Protein_ID	Gene	Protein_Description	Protein_Length	SC_MxiE-TID_OFF_1	SC_MxiE-TID_OFF_2	SC_MxiE-TID_OFF_3	SC_MxiE-TID_OFF_4	SC_MxiE-TID_OFF_5	SC_MxiE-TID_OFF_6	SC_TID-MxiE_OFF_1	SC_TID-MxiE_OFF_2	SC_TID-MxiE_OFF_3	SC_TID-MxiE_OFF_4	SC_TID-MxiE_OFF_5	SC_TID-MxiE_OFF_6	SC_MxiE-TID_ON_1	SC_MxiE-TID_ON_2	SC_MxiE-TID_ON_3	SC_MxiE-TID_ON_4	SC_MxiE-TID_ON_5	SC_MxiE-TID_ON_6	SC_TID-MxiE_ON_1	SC_TID-MxiE_ON_2	SC_TID-MxiE_ON_3	SC_TID-MxiE_ON_4	SC_TID-MxiE_ON_5	SC_TID-MxiE_ON_6	SC_TID_OFF_1	SC_TID_OFF_2	SC_TID_OFF_3	SC_TID_ON_1	SC_TID_ON_2	SC_TID_ON_3	SC_EV_OFF_1	SC_EV_OFF_2	SC_EV_OFF_3	SC_EV_ON_1	SC_EV_ON_2	SC_EV_ON_3	LFQ_MxiE-TID_OFF_1	LFQ_MxiE-TID_OFF_2	LFQ_MxiE-TID_OFF_3	LFQ_MxiE-TID_OFF_4	LFQ_MxiE-TID_OFF_5	LFQ_MxiE-TID_OFF_6	LFQ_TID-MxiE_OFF_1	LFQ_TID-MxiE_OFF_2	LFQ_TID-MxiE_OFF_3
NC_024996.1	WP_010921662.1	ipaC	T3SS translocon subunit IpaC	382	1578	1260	1700	2289	2318	2119	1400	747	1729	2092	2057	2100	128	88	159	442	112	342	175	93	231	284	326	180	1783	1862	2128	174	128	221	28	518	658	16	253	375	888.999	552.234	815.148	1234.3	1198.64	1102.21	866.013	378.639	881.416
NZ_CP037923.1	WP_000654608.1	birA	bifunctional biotin--[acetyl-CoA-carboxylase	321	763	865	851	1001	1017	1012	753	1026	950	1221	1232	1158	795	876	1036	1151	1055	880	822	1388	1068	1195	925	1101	674	641	745	745	698	775	26	439	378	10	246	181	684.302	575.5	618.861	748.605	731.281	772.429	703.948	783.559	747.405
NZ_CP037923.1	WP_000354622.1	accB	acetyl-CoA carboxylase biotin carboxyl carrier protein	156	755	1051	1022	1155	1245	1162	1087	1185	1208	1475	1354	1669	991	1119	1045	1467	1602	1291	941	1096	1359	1958	1621	1613	668	813	794	742	1056	1116	144	1115	1008	133	1379	879	1223.41	1399.28	1436.65	1763.47	1900.72	1793.81	2090.91	1885.25	1907.42
NZ_CP037923.1	WP_000673561.1	cgtA	Obg family GTPase CgtA	390	666	1005	1092	1102	1211	1067	623	871	962	1060	1068	1029	719	900	1154	1121	1093	743	728	491	1086	965	580	1110	590	726	1004	635	930	1131	13	166	139	8	57	52	429.892	522.295	567.256	623.001	696.095	589.137	439.094	500.796	566.107
NC_024996.1	WP_005063225.1	ipaA	T3SS effector invasin IpaA	633	584	540	727	735	874	696	480	359	796	672	658	621	87	79	106	179	58	55	128	97	151	130	119	129	679	823	1075	96	86	111	0	53	107	0	34	69	260.065	176.971	237.158	267.328	326.804	244.178	228.971	137.193	281.07
NC_024996.1	WP_000398259.1	mxiE	type III secretion system transcriptional activator MxiE	210	583	787	825	716	716	675	829	1159	1091	1113	1095	1023	601	850	952	746	715	405	629	923	1132	1053	597	959	14	31	39	8	19	27	0	5	4	0	4	3	763.477	805.988	867.899	773.402	761.344	736.737	1133.83	1286.95	1200.94
NC_024996.1	WP_031192845.1	icsB	type III secretion system effector IcsB	494	534	421	581	724	753	664	411	208	617	715	647	636	281	176	528	951	531	384	316	126	399	514	369	608	635	928	969	123	113	141	20	73	70	11	44	54	200.93	122.741	167.342	235.664	259.692	215.567	178.238	80.3821	196.305
NZ_CP037923.1	WP_000072067.1	gyrB	DNA topoisomerase (ATP-hydrolyzing) subunit B	804	487	1002	968	980	804	898	518	1139	1055	1041	981	936	560	1160	1279	1117	1083	517	470	663	1053	1031	489	738	598	854	1086	577	1167	1282	13	125	149	2	68	89	176.41	252.716	238.848	253.744	221.589	230.484	207.553	333.552	291.295
NC_024996.1	WP_010921661.1	ipaD	type III secretion system needle tip complex protein IpaD	332	484	308	484	604	593	614	317	100	402	499	439	483	34	18	22	51	12	19	44	18	38	39	35	18	724	705	749	44	32	38	7	36	51	2	13	22	408.559	199.696	325.681	443.912	446.128	461.898	285.755	79.7876	297.255
NZ_CP037923.1	WP_000467098.1	N/A	YbaB\EbfC family nucleoid-associated protein	109	385	520	419	563	579	548	311	495	352	508	498	485	470	594	475	661	616	549	303	287	432	502	401	572	386	382	389	432	535	583	7	120	133	0	30	36	916.462	1039.48	875.966	1198.9	1182.86	1175.76	811.704	1070.69	792.959
NZ_CP037923.1;NZ_CP037923.1	WP_000031783.1;WP_000031784.1	tuf	elongation factor Tu	394	351	763	688	1229	1213	1176	325	639	669	1128	995	1089	378	700	807	1407	1288	947	132	195	544	942	615	925	312	418	507	293	460	478	0	42	68	0	26	48	252.059	385.209	368.241	683.165	685.821	662.853	248.387	380.31	391.67
NZ_CP037923.1	WP_000358803.1	N/A	glutamate decarboxylase	466	312	663	852	622	713	678	61	3	258	300	286	435	276	523	691	780	3	570	41	66	66	1	64	68	833	1164	7	4	1571	10	0	39	62	0	0	0	120.21	172.366	244.229	186.309	228.724	154.14	21.7961	42.1168	55.6576
NC_024996.1	WP_010921674.1	mxiC	type III secretion system gatekeeper subunit MxiC	355	167	128	203	222	186	206	151	90	177	165	169	173	76	62	58	72	79	58	84	62	99	152	131	151	217	256	232	41	37	37	0	30	33	3	20	22	124.346	72.1124	112.555	138.481	114.321	118.533	123.089	59.7724	110.655
NC_024996.1	WP_010921627.1	ospC2	type 3 secretion system effector OspC2	484	159	281	427	369	416	368	236	182	375	383	404	344	135	169	288	492	207	172	201	186	291	319	264	364	404	436	473	83	75	86	0	26	48	5	26	41	110.481	90.4932	145.454	127.345	134.171	129.664	91.6183	59.9638	129.641
NC_024996.1	WP_010921663.1	ipaB	type III secretion system translocon subunit IpaB	580	157	115	214	110	107	101	153	84	263	104	104	87	106	52	180	230	122	75	74	21	64	49	47	56	307	320	387	82	88	98	12	57	90	8	37	52	78.225	42.9812	96.9217	44.7514	49.181	43.2905	82.3128	39.6548	125.995
NZ_CP037923.1	WP_000133056.1	infB	translation initiation factor IF-2	882	155	207	186	147	146	143	134	190	158	145	126	127	145	210	215	161	140	119	112	136	150	118	93	131	308	340	351	263	446	420	0	41	54	0	33	34	53.8081	58.05	51.0008	39.5718	38.1501	38.2756	48.1838	58.7424	46.8171
NC_024996.1	WP_000944309.1	spa33	SctQ family type III secretion system ring protein Spa33	293	154	135	149	53	42	62	125	64	161	50	52	49	146	96	162	36	64	47	23	22	85	40	28	28	65	49	47	47	65	62	0	5	7	0	2	3	136.482	115.313	138.495	43.0819	29.647	52.4314	120.88	52.2106	144.398
NC_024996.1	WP_010921606.1	ospD1	type 3 secretion system effector\anti-activator OspD1	225	146	146	186	120	134	118	145	74	214	158	164	139	49	53	97	151	54	41	125	36	194	151	88	155	122	137	186	16	12	18	0	3	12	0	0	10	172.934	148.458	203.696	128.849	143.495	131.145	199.826	80.4416	244.899
NZ_CP037923.1	WP_001293341.1	hslU	HslU--HslV peptidase ATPase subunit	443	141	453	318	211	181	217	60	84	90	78	80	67	141	490	350	158	204	111	53	80	77	70	47	68	27	35	40	33	42	38	0	4	7	0	4	4	83.3399	210.429	140.147	89.351	84.3972	92.3543	36.7725	40.1146	43.452
NZ_CP037923.1	WP_000516121.1	dnaK	molecular chaperone DnaK	638	131	291	267	154	145	138	157	269	320	175	163	202	170	277	237	169	230	106	140	155	341	305	176	215	93	98	107	89	139	119	5	24	37	7	39	34	58.8409	99.8376	93.1032	46.9272	49.3654	46.2757	75.8149	99.967	116.1
NC_024996.1	WP_000868563.1	N/A	hypothetical protein	192	125	162	176	131	112	136	59	65	144	62	71	59	30	63	105	178	43	36	24	18	55	34	22	23	271	296	400	21	20	29	2	12	15	2	5	12	148.98	170.636	183.661	138.719	113.061	148.261	83.7765	73.6243	162.982
NZ_CP037923.1	WP_000263098.1	rpoB	DNA-directed RNA polymerase subunit beta	1342	116	170	142	77	99	81	136	176	157	108	97	97	135	167	178	118	99	90	127	181	174	115	86	116	94	114	115	99	128	120	1	29	38	5	42	26	23.5987	28.0845	22.7431	12.579	16.5872	13.054	29.823	31.7461	26.477
NZ_CP037923.1	WP_000678191.1	htpG	molecular chaperone HtpG	624	115	137	141	107	118	107	84	114	119	92	104	84	103	148	140	111	109	101	87	120	102	85	77	98	67	77	91	74	88	85	0	14	13	0	8	3	50.4779	46.0376	43.8933	37.3343	43.3897	38.2701	35.9706	40.7813	42.0125
NZ_CP037923.1	WP_049887536.1	acnB	bifunctional aconitate hydratase 2\2-methylisocitrate dehydratase	865	114	145	141	97	100	108	91	137	107	101	120	93	109	138	162	99	117	86	84	99	133	125	93	109	127	130	142	111	144	145	0	26	21	0	26	17	32.8637	36.6488	36.2706	25.5477	29.4253	30.073	28.9187	35.7207	29.7696
NZ_CP037923.1	WP_000042632.1	lipA	lipoyl synthase	321	113	197	216	165	193	166	56	98	121	127	116	144	100	142	200	183	187	139	39	47	96	83	65	75	233	245	268	163	257	260	0	15	15	0	8	7	67.6148	100.614	120.921	81.8793	98.5391	83.119	39.5574	55.6519	72.0878
NZ_CP037923.1	WP_005051270.1	clpB	ATP-dependent chaperone ClpB	857	111	122	117	100	97	86	103	109	108	108	94	87	108	107	123	98	85	74	97	99	108	87	81	90	78	91	84	88	92	93	0	14	22	0	17	9	34.1313	28.9423	27.2838	25.35	25.5871	20.8283	35.1067	26.7915	27.9256
NZ_CP037923.1	WP_000003826.1	aceE	pyruvate dehydrogenase (acetyl-transferring), homodimeric type	887	109	156	128	110	93	95	104	169	109	113	96	107	122	201	158	138	123	90	90	126	122	100	81	101	83	96	85	120	119	107	0	23	28	0	17	12	33.5586	41.4477	32.3171	29.2716	24.8041	24.3841	35.4399	50.0337	30.2664
NZ_CP037923.1	WP_000130305.1	clpX	ATP-dependent protease ATP-binding subunit ClpX	424	106	156	143	103	100	88	112	158	158	106	122	86	130	152	156	91	102	78	77	108	171	86	59	80	69	70	85	68	88	94	0	12	11	0	7	4	64.2776	82.6349	77.8636	56.1588	53.4393	49.7638	71.4338	93.2762	91.7456
NZ_CP037923.1	WP_001292813.1	pflB	formate C-acetyltransferase	760	103	187	158	140	140	133	97	130	125	114	98	98	118	165	182	164	143	115	80	116	119	99	74	88	112	159	151	123	141	152	0	24	31	0	12	15	35.6323	52.403	44.9128	41.6733	41.0819	39.1851	36.5829	43.4086	39.1899
NZ_CP037923.1	WP_005106021.1	fdnG	formate dehydrogenase-N subunit alpha	1016	102	96	107	98	93	120	122	109	142	123	120	106	99	93	116	94	107	87	112	132	156	151	130	152	84	101	109	82	88	126	0	10	5	0	2	0	29.0027	19.8912	22.4066	21.8465	22.2905	26.4998	36.3777	26.3881	33.9989
NZ_CP037923.1	WP_000069384.1	ppsA	phosphoenolpyruvate synthase	792	96	201	150	92	107	92	83	147	121	94	105	84	103	165	186	91	91	66	57	91	102	73	58	74	53	57	64	52	57	66	0	14	12	0	4	8	30.2557	47.4513	35.7468	22.3884	25.7808	20.948	26.7707	36.3746	30.9784
NZ_CP037923.1	WP_000462776.1	ftsZ	cell division protein FtsZ	383	95	149	142	78	78	78	87	139	116	88	81	77	105	158	141	90	96	85	70	80	129	94	89	105	130	186	169	137	176	192	0	22	27	0	9	15	69.7351	93.4828	93.4961	47.6252	50.7965	48.5583	78.5104	91.0305	72.6878
NZ_CP037923.1	WP_001283471.1	oxc	oxalyl-CoA decarboxylase	564	94	124	143	165	174	159	39	50	64	110	113	109	104	100	210	185	276	167	7	9	22	25	31	29	65	80	100	81	121	126	0	9	24	0	0	5	45.3774	50.8458	59.8355	69.1162	71.0365	65.5717	21.7766	22.7046	30.0721
NZ_CP037923.1	WP_000106759.1	frc	formyl-CoA transferase	416	90	181	221	340	286	305	40	70	84	170	150	222	130	137	305	435	446	260	16	16	32	42	46	39	75	103	97	73	186	181	0	17	20	0	11	12	64.1699	103.553	125.262	217.433	164.391	188.354	30.2945	39.3899	54.2995
NC_024996.1	WP_010921667.1	N/A	type III secretion system effector inositol phosphate phosphatase	538	90	97	94	132	134	117	73	48	82	104	109	97	37	34	63	122	29	24	62	25	70	78	58	76	94	117	126	26	36	33	0	9	15	10	8	37	41.2094	34.9791	33.4325	42.1568	43.7999	37.4136	38.8244	20.1063	32.7048
NC_024996.1	WP_010921657.1	ospC4	type 3 secretion system effector OspC4	484	88	177	236	223	249	219	173	120	217	241	256	231	105	109	161	264	129	104	148	110	165	182	184	228	224	257	171	60	55	60	0	1	39	0	18	30	37.9873	27.1368	33.4402	24.5	29.4522	26.0426	35.2031	23.4612	27.0008
NZ_CP037923.1	WP_000124706.1	fusA	elongation factor G	704	86	134	113	66	70	72	79	103	100	71	88	69	91	95	130	88	72	63	72	88	110	62	64	83	77	79	76	70	83	89	2	16	29	2	33	19	33.5988	42.7459	36.6319	23.4246	23.7584	23.7144	32.4633	34.7037	34.1279
NZ_CP037923.1	WP_000912345.1	cysS	cysteine--tRNA ligase	461	85	102	85	82	79	81	70	81	73	63	71	61	85	108	86	103	82	76	60	65	75	63	58	66	82	102	106	84	117	116	0	10	15	0	7	3	52.7968	53.6221	45.0712	44.3205	40.4188	40.8054	47.8921	45.4264	43.5053
NC_024996.1	WP_001162455.1	spa32	type III secretion system needle length regulator Spa32	292	85	66	81	84	88	80	90	68	96	116	108	105	83	48	93	86	85	56	87	49	85	133	113	116	97	91	109	109	103	107	0	19	17	0	10	11	61.0309	38.9347	46.0222	44.6428	52.3655	39.877	68.0385	44.3255	62.125
NZ_CP037923.1	WP_000032947.1	N/A	nitrate reductase subunit alpha	1247	84	125	118	103	107	97	60	115	99	88	82	75	84	129	128	101	110	77	43	106	105	68	55	75	64	102	111	82	117	113	0	5	10	0	0	0	17.2217	22.5978	19.4704	18.4131	19.3068	17.7179	13.4739	20.5157	18.0173
NC_024996.1	WP_000122616.1	spaL	type III secretion system ATPase SpaL	430	84	167	205	98	95	101	80	79	148	74	72	63	99	101	257	66	101	74	45	57	88	66	49	57	85	105	122	59	106	125	3	25	25	1	14	13	50.6884	82.1774	104.2	46.9372	42.455	47.9221	52.8349	41.1107	79.2574
NZ_CP037923.1	WP_000653955.1	rpoC	DNA-directed RNA polymerase subunit beta'	1407	83	107	89	78	64	77	91	112	94	72	73	69	90	116	108	84	83	70	91	109	108	77	72	87	84	96	91	95	122	98	3	29	36	6	54	22	14.5384	17.1221	13.6424	11.9824	10.6047	12.2267	17.6568	19.6057	16.604
NZ_CP037923.1	WP_005049106.1	yegQ	tRNA 5-hydroxyuridine modification protein YegQ	453	82	115	111	118	109	131	75	103	103	116	122	104	72	122	112	108	109	67	73	94	108	75	58	81	112	136	134	99	143	154	2	18	16	0	10	11	59.1664	58.5996	59.7581	58.528	51.5327	65.8676	57.6844	64.3808	61.8673
NZ_CP037923.1	WP_000047164.1	alaS	alanine--tRNA ligase	876	80	107	85	71	69	69	54	95	78	56	53	54	76	111	101	75	68	74	56	74	82	60	56	57	113	145	121	125	161	163	0	26	26	0	31	22	24.8394	23.1006	18.9927	17.5799	17.4104	16.9354	16.5578	24.825	18.8011
NC_024996.1	WP_001166521.1	ipgB1	type III secretion effector IpgB1	208	80	75	131	109	103	92	75	68	155	96	97	96	31	39	48	63	46	38	45	32	65	88	70	92	149	207	278	23	18	24	0	10	20	0	8	13	95.9953	64.6467	99.8097	105.542	102.685	90.9331	93.0123	65.4053	124.123
NZ_CP037923.1	WP_000970142.1	purL	phosphoribosylformylglycinamidine synthase	1295	76	131	92	69	70	68	82	139	92	88	78	76	89	125	109	86	80	56	63	123	99	69	59	72	49	61	60	63	68	62	0	13	15	0	29	11	15.5518	21.8705	16.2034	13.0102	13.0254	12.3767	19.4684	29.2322	17.8234
NZ_CP037923.1	EKN05	ydeP	acid resistance putative oxidoreductase YdeP	747	76	145	154	167	178	148	46	50	81	145	138	142	88	90	216	231	234	155	11	10	24	34	33	38	92	146	179	107	222	216	0	22	22	0	17	13	28.3518	44.4808	50.5236	55.8266	60.0036	49.0056	17.9438	18.2752	28.5649
NZ_CP037923.1	WP_000175933.1	prfC	peptide chain release factor 3	529	72	103	99	97	68	106	58	61	58	64	63	61	70	85	69	106	98	56	51	71	55	59	47	64	142	143	124	102	153	153	0	17	20	0	6	6	39.0308	39.6652	38.4035	36.0625	31.5346	42.3722	32.0802	28.553	24.8022
NZ_CP037923.1	WP_001157878.1	leuS	leucine--tRNA ligase	860	71	100	90	70	79	70	56	75	55	51	50	49	67	114	92	72	80	53	43	60	66	51	34	47	51	47	52	58	66	61	0	5	5	0	4	4	21.4586	24.4622	21.1443	18.8331	18.647	16.8885	18.2162	19.957	14.1253
NZ_CP037923.1	WP_000702650.1	narH	nitrate reductase subunit beta	512	71	104	106	103	126	101	46	90	79	70	64	55	56	91	116	102	94	74	33	77	77	45	44	39	72	136	133	79	134	132	0	17	13	0	6	8	40.5613	44.2535	48.886	49.459	59.7734	52.5251	27.2713	46.2494	39.0831
NZ_CP037923.1	WP_000190506.1	atpD	F0F1 ATP synthase subunit beta	460	69	103	75	54	55	49	61	88	67	59	53	59	74	105	83	75	53	59	49	65	69	51	37	58	67	79	71	75	95	101	0	22	23	0	6	13	42.4497	48.268	35.3594	25.7319	29.6401	23.8142	41.4341	47.0928	36.4038
NZ_CP037923.1	WP_000140327.1	rpsA	30S ribosomal protein S1	557	68	122	121	45	42	46	52	93	89	35	36	32	70	91	108	38	39	26	37	72	89	30	23	26	117	144	151	114	196	172	0	7	19	0	6	10	31.1194	43.0304	40.2051	19.1636	15.9695	17.3318	26.7325	40.4413	35.2661
NZ_CP037923.1	EKN05	gabD	NADP-dependent succinate-semialdehyde dehydrogenase	481	65	76	69	78	69	82	57	60	42	43	48	67	69	72	62	82	81	61	46	44	38	50	50	42	158	160	155	131	169	170	1	20	25	0	12	12	44.3746	39.1468	39.0165	44.0861	38.43	44.9537	40.8971	36.6875	21.9602
NZ_CP037923.1	WP_000036723.1	eno	phosphopyruvate hydratase	432	64	71	58	57	65	53	42	60	45	52	52	46	74	81	60	81	59	51	48	76	52	40	37	48	43	56	49	46	53	45	0	5	12	0	8	4	44.2395	36.543	34.6226	31.5068	41.0451	35.2141	33.384	36.9162	27.8817
NZ_CP037923.1	WP_000729117.1	groL	chaperonin GroEL	548	64	60	53	53	68	47	80	53	72	60	69	53	57	56	73	52	49	40	59	44	85	64	55	71	55	54	56	51	58	51	0	17	27	0	17	21	29.4743	22.5492	21.9412	20.8059	27.2167	18.6212	43.7905	24.7233	33.7946
NZ_CP037923.1	WP_001170667.1	manA	mannose-6-phosphate isomerase	391	63	65	69	53	51	61	52	52	60	49	47	47	66	56	75	57	64	50	39	68	57	47	37	42	25	34	34	39	38	42	0	6	5	0	2	4	42.9292	40.1996	43.2575	31.7806	32.7751	40.4969	39.2816	31.1108	34.5291
NZ_CP037923.1	WP_000527949.1	purA	adenylosuccinate synthase	432	62	73	58	43	43	39	45	58	50	35	38	42	55	75	61	50	43	46	34	73	52	40	33	45	40	36	40	41	36	37	0	1	4	0	0	1	40.5356	38.5352	32.2039	23.9336	22.3823	22.0254	30.1393	33.6164	28.1931
NC_024996.1	WP_001195004.1	virA	alpha-tubulin-specific protease	400	62	64	72	65	63	70	124	107	227	126	128	121	47	42	58	104	65	57	183	115	360	280	189	242	68	79	88	19	26	23	0	7	12	6	10	28	37.6983	30.2	33.9817	34.3373	34.5306	34.7409	85.5425	58.789	113.959
NZ_CP037923.1	WP_000077058.1	ftsK	DNA translocase FtsK	1368	60	69	64	56	60	63	40	61	50	41	48	52	55	60	72	60	62	50	34	45	57	55	43	61	71	75	97	82	87	92	0	14	12	0	5	7	12.2584	11.2266	10.379	9.83799	11.1923	12.0047	8.04415	10.669	8.43508
NZ_CP037923.1	WP_001126371.1	carB	carbamoyl-phosphate synthase large subunit	1073	59	74	61	41	47	51	62	75	52	52	50	53	65	77	65	49	49	53	50	68	64	52	44	54	43	51	30	49	54	47	0	14	15	0	31	12	13.2474	14.2702	10.9366	7.66296	10.7028	9.8519	15.3078	16.0404	10.1065
NZ_CP037923.1	WP_005105431.1	gapA	glyceraldehyde-3-phosphate dehydrogenase	331	59	99	68	41	47	46	61	82	55	47	54	44	62	92	72	41	45	28	51	71	75	47	38	49	41	58	42	47	88	66	0	11	16	0	6	7	42.6953	50.1827	39.8542	22.1641	28.7191	27.1723	45.93	51.7979	33.044
NZ_CP037923.1	WP_016236648.1	fadR	fatty acid metabolism transcriptional regulator FadR	239	58	64	67	60	54	63	55	60	47	53	57	42	58	68	58	62	66	49	40	62	55	41	39	40	66	62	57	54	60	62	6	13	21	0	8	11	68.8088	66.2192	68.7041	61.9077	52.4356	58.028	69.6034	71.2147	51.3899
NZ_CP037923.1	WP_000301651.1	adhE	bifunctional acetaldehyde-CoA\alcohol dehydrogenase	891	57	96	87	58	67	69	44	93	89	55	54	67	54	101	109	74	86	68	49	93	89	73	52	62	62	93	89	62	89	97	0	15	18	0	8	13	17.2662	23.3539	21.7674	16.6424	17.7758	18.5875	14.8531	25.5047	23.6709
NZ_CP037923.1	WP_000980715.1	N/A	Tex family protein	773	57	65	53	56	57	52	48	56	44	49	45	47	47	62	63	49	54	35	36	42	50	48	33	47	87	97	115	84	104	103	0	12	10	0	7	5	17.3692	16.2561	12.1188	14.1343	15.3768	13.6745	16.3744	15.6961	11.2701
NZ_CP037923.1	WP_005069929.1	nuoG	NADH-quinone oxidoreductase subunit NuoG	908	57	66	70	45	44	48	55	63	63	53	47	40	53	70	70	41	44	41	50	69	65	54	43	65	48	51	60	54	60	63	0	5	12	0	8	6	15.0628	15.679	16.1032	11.7748	12.3021	12.0574	16.4645	16.8567	17.1738
NZ_CP037923.1	WP_001194358.1	arcA	two-component system response regulator ArcA	238	56	52	53	63	71	63	36	47	45	59	49	49	44	52	73	72	76	52	41	61	40	41	46	40	212	93	165	115	144	158	10	16	14	2	4	8	63.3658	42.9998	44.5241	53.2242	70.0474	54.0276	45.7509	44.3794	36.9316
NZ_CP037923.1	WP_000046747.1	ettA	energy-dependent translational throttle protein EttA	555	56	77	60	59	61	56	53	57	53	55	54	45	69	75	75	54	58	49	51	66	54	48	38	50	61	60	66	65	67	65	0	11	15	0	6	9	25.5633	29.5541	23.3671	22.1723	23.9271	23.5664	28.3817	26.4162	22.9504
NZ_CP037923.1	WP_000818114.1	tsf	translation elongation factor Ts	283	56	69	62	39	46	42	35	57	50	35	42	39	55	61	63	46	55	42	37	53	47	36	37	40	68	74	92	70	105	109	2	13	19	0	9	14	59.4787	57.4912	50.3909	32.893	39.271	31.9689	41.2142	54.1252	44.0841
NZ_CP037923.1	WP_005105496.1	fdnG	formate dehydrogenase-N subunit alpha	1015	54	48	77	98	94	95	64	65	102	100	101	77	57	65	97	95	113	69	57	71	128	83	83	83	32	33	59	49	40	61	0	3	5	0	0	0	13.0148	8.44832	14.2706	21.7524	20.689	19.9471	17.119	14.3038	21.264
NZ_CP037923.1	WP_001297636.1	katG	catalase\peroxidase HPI	726	54	66	58	51	47	40	45	62	54	47	43	41	47	70	59	44	44	37	44	59	57	35	30	33	74	85	79	81	82	88	0	12	15	0	7	5	18.0284	17.844	16.3339	15.1646	13.5442	11.787	17.8767	19.6901	16.9767
NZ_CP037923.1	WP_005105035.1	lon	endopeptidase La	784	54	66	50	28	29	34	61	85	78	47	54	46	53	61	63	35	42	30	50	75	77	48	44	46	56	60	67	62	74	74	0	5	13	0	3	5	15.6659	15.5302	12.0502	7.03741	7.76553	7.70414	20.2672	22.8085	20.8608
NZ_CP037923.1	WP_000162739.1	miaB	tRNA (N6-isopentenyl adenosine(37)-C2)-methylthiotransferase MiaB	474	54	73	58	43	48	49	44	62	43	51	43	40	53	63	63	48	45	48	48	45	50	45	41	48	49	52	53	55	64	64	0	10	12	1	8	5	29.765	32.2159	26.8592	21.6218	23.4428	22.0969	26.1886	32.0112	21.1571
NZ_CP037923.1	WP_000281679.1	cyaA	class I adenylate cyclase	848	53	60	56	49	42	44	51	60	59	50	48	50	54	64	57	53	46	41	50	71	57	49	40	53	67	57	57	67	72	73	0	14	12	0	5	4	15.902	14.9524	13.2403	12.1843	11.0748	11.496	16.8439	15.6364	14.9228
NZ_CP037923.1	WP_000285352.1	yigL	sugar\pyridoxal phosphate phosphatase YigL	266	53	54	47	44	31	47	35	41	35	27	27	29	50	60	53	44	49	39	28	35	33	25	18	16	50	57	61	60	73	66	0	14	10	0	8	2	47.9803	36.0287	34.4167	40.2234	29.8049	42.9981	44.216	38.9095	32.8042
NZ_CP037923.1	WP_000193827.1	pepN	aminopeptidase N	871	52	74	61	38	36	43	46	59	49	37	42	34	58	77	57	47	47	38	29	54	39	33	32	22	27	21	15	22	23	24	0	0	1	0	3	2	13.9305	17.4756	15.0294	8.20223	9.66086	9.70171	14.8895	16.1016	12.6237
NZ_CP037923.1	WP_000246888.1	rpsB	30S ribosomal protein S2	241	52	56	48	46	49	51	33	50	36	41	49	45	46	46	46	49	44	26	35	34	44	32	23	36	47	46	49	41	43	55	0	4	7	0	4	3	55.6612	51.0291	43.8836	36.9425	43.1135	40.3066	37.6541	49.2256	31.8283
NZ_CP037923.1	WP_001198386.1	tig	trigger factor	432	52	54	57	48	56	57	50	55	52	50	49	46	59	65	68	46	69	47	39	45	41	35	34	49	54	55	59	56	62	66	2	13	6	0	6	4	29.503	22.3454	23.3098	19.5997	25.3712	21.1518	28.6178	25.0134	23.5218
NZ_CP037923.1	WP_000100800.1	dps	DNA starvation\stationary phase protection protein Dps	167	51	54	51	36	44	33	41	46	39	30	42	30	58	60	61	42	32	24	39	42	47	31	23	34	87	105	110	92	153	128	7	13	16	4	11	9	67.6756	58.4438	53.2967	40.7123	48.9626	40.5125	63.0815	58.7368	44.3686
NZ_CP037923.1	WP_001026276.1	N/A	co-chaperone GroES	97	51	147	120	91	73	120	49	99	90	34	41	32	64	144	76	86	95	52	31	35	63	27	20	26	85	85	54	42	152	84	1	8	10	0	4	6	81.1789	184.37	166.83	129.543	101.378	172.869	85.7259	127.524	112.692
NZ_CP037923.1	WP_000570661.1	typA	ribosome-dependent GTPase TypA	607	51	69	54	49	45	40	51	54	44	38	44	40	55	71	59	46	49	34	41	56	47	34	23	39	42	45	50	47	47	46	0	6	5	0	4	4	21.7599	24.7717	19.5105	18.4266	18.101	14.4252	23.6166	23.3746	16.712
NZ_CP037923.1	WP_000819007.1	N/A	DEAD\DEAH box helicase family protein	810	50	65	52	48	48	55	49	60	49	41	42	40	61	65	63	50	54	43	49	51	56	45	33	41	48	55	48	52	52	51	0	5	3	0	0	0	14.3749	15.8823	12.4778	12.8944	11.5959	12.5493	15.7312	16.882	13.408
NZ_CP037923.1	WP_000052796.1	ahpC	alkyl hydroperoxide reductase subunit C	187	48	50	51	50	59	54	37	42	51	53	43	51	47	50	55	54	47	45	39	43	42	33	43	39	65	81	121	62	82	110	0	18	17	0	5	13	58.9052	53.6627	56.4126	59.8369	69.15	66.951	50.2904	47.1162	54.058
NZ_CP037923.1	WP_000250049.1	polA	DNA polymerase I	928	48	52	37	27	28	29	40	64	34	35	29	33	48	66	45	38	39	17	32	48	36	26	13	25	57	55	43	51	49	50	0	0	0	0	0	0	12.6536	12.0908	8.10677	6.51072	6.10344	5.64849	10.7404	16.539	7.57834
NZ_CP037923.1	WP_005047065.1	yfdE	CoA:oxalate CoA-transferase	381	48	87	96	59	70	72	10	23	36	43	53	51	61	64	112	89	106	76	1	5	5	7	4	3	54	71	78	55	87	97	0	5	6	0	0	0	29.6706	50.5202	55.8642	41.0582	39.5455	42.8928	7.56298	14.2643	20.0529
NZ_CP037923.1	WP_000551819.1	ispG	flavodoxin-dependent (E)-4-hydroxy-3-methylbut-2-enyl-diphosphate synthase	375	47	45	39	43	43	34	33	44	30	30	32	37	44	43	47	38	31	32	41	28	35	29	27	35	45	53	61	51	60	62	0	13	8	0	4	5	30.8036	24.6038	19.3119	18.685	20.3364	15.5396	22.1123	25.185	15.5538
NC_024996.1	WP_010921673.1	mxiD	type III secretion system secretin MxiD	566	47	39	53	21	25	23	44	31	51	36	36	28	66	38	80	8	37	39	33	27	50	36	34	40	31	33	31	46	45	49	3	6	15	0	17	22	17.968	12.7038	18.3274	7.01284	8.40776	8.86439	18.1267	10.773	16.4399
NZ_CP037923.1	WP_000778072.1	napA	periplasmic nitrate reductase subunit alpha	828	46	63	63	52	57	53	27	45	49	46	52	48	35	54	57	60	61	48	20	52	36	36	32	32	54	72	90	49	74	84	0	13	20	0	5	10	12.2729	13.7176	13.0711	13.0055	15.1693	13.2937	8.01266	10.4937	11.9586
NC_024996.1	WP_010921642.1	ospD3	type III secretion system effector OspD3	565	46	56	57	38	41	50	137	310	351	150	170	124	81	74	101	61	68	47	203	184	597	244	150	286	45	58	50	28	36	36	0	30	29	0	16	33	20.652	21.3789	22.6616	15.3418	16.1171	21.1923	70.1409	125.027	139.787
NZ_CP037923.1	WP_001005571.1	ppc	phosphoenolpyruvate carboxylase	883	46	75	70	39	33	33	32	72	51	33	33	31	58	81	59	49	40	38	31	83	53	33	25	28	19	12	11	24	17	14	0	0	3	0	0	0	12.9485	17.3321	15.1363	8.02688	7.3885	6.50212	8.65011	18.0308	12.127
NZ_CP037923.1	WP_000099511.1	acnA	aconitate hydratase AcnA	891	45	52	40	35	36	40	42	52	44	39	49	38	39	46	44	47	39	35	29	39	40	36	28	33	42	50	42	49	45	54	0	3	2	0	0	0	12.7043	11.9227	8.76895	9.53895	9.26849	10.7688	13.8708	13.859	10.6149
NZ_CP037923.1	WP_001290718.1	cysI	assimilatory sulfite reductase (NADPH) hemoprotein subunit	570	42	55	45	42	47	38	36	62	41	37	36	32	44	64	52	59	46	29	44	44	37	31	25	26	46	64	52	59	64	65	0	5	7	0	1	1	17.063	18.9046	14.328	15.2095	16.5777	14.2635	15.7759	23.8347	15.0269
NZ_CP037923.1	WP_000053059.1	N/A	ABC transporter ATP-binding protein	635	42	50	44	41	44	34	30	36	33	34	34	29	32	41	50	40	37	29	27	28	38	30	24	27	48	52	67	47	49	51	0	9	8	0	3	2	18.1973	17.0624	14.4193	11.9014	13.5361	12.0579	13.5077	14.536	12.002
NZ_CP037923.1	WP_001176295.1	ribA	GTP cyclohydrolase II	196	42	112	90	88	65	96	29	92	63	49	52	55	65	131	114	98	92	67	18	30	73	44	28	24	75	88	71	43	151	128	0	5	6	0	5	3	57.98	132.677	111.656	110.546	70.5611	117.709	43.1326	122.573	81.0786
NZ_CP037923.1	WP_000861334.1	slyD	peptidylprolyl isomerase	196	42	72	58	77	60	89	24	25	21	18	15	20	45	66	66	86	94	36	14	34	18	18	11	12	60	47	66	31	52	64	0	4	6	0	1	3	75.3994	85.9924	74.4602	88.0033	75.8788	99.4412	43.2059	38.1475	34.772
NZ_CP037923.1	WP_001054527.1	rho	transcription termination factor Rho	419	40	43	37	27	26	26	37	34	35	27	28	26	42	38	44	25	30	24	29	32	32	26	22	26	29	34	37	33	29	37	0	3	3	0	1	0	21.1308	18.385	16.1294	11.9968	11.2143	12.0027	21.1465	17.1692	16.0503
NZ_CP037923.1	WP_005105927.1	gltB	glutamate synthase large subunit	1486	39	49	28	19	20	18	36	52	28	17	16	22	41	44	41	22	21	19	23	35	27	23	20	26	39	37	24	48	43	33	0	2	1	0	11	0	6.87863	6.27466	2.89854	2.17336	2.19349	2.14848	5.60862	7.48462	3.15044
NC_024996.1	WP_005059304.1	ipaJ	type III secretion system effector cysteine protease IpaJ	259	38	48	57	39	50	41	31	30	44	32	43	32	34	32	47	48	32	24	26	19	38	27	30	49	37	48	62	38	36	47	0	3	5	0	0	5	35.0832	31.5304	35.365	30.0787	40.3695	27.0891	28.04	20.2465	28.8995
NZ_CP037923.1	WP_001295474.1	purM	phosphoribosylformylglycinamidine cyclo-ligase	345	38	56	54	44	49	44	25	41	49	34	33	34	42	61	65	43	60	37	26	46	34	30	19	28	44	41	63	33	48	55	0	12	4	0	7	6	29.2966	39.6734	39.0834	34.9129	38.5084	33.2522	25.5197	30.6799	37.02
NZ_CP037923.1	WP_001258679.1	aspS	aspartate--tRNA ligase	590	37	39	30	25	26	20	28	30	30	20	21	20	45	40	32	30	32	28	23	25	30	22	17	15	24	21	21	28	26	29	0	3	3	0	3	1	15.3255	13.6267	10.1951	8.47523	8.563	6.77533	12.129	11.7083	10.5225
NZ_CP037923.1	WP_000334086.1	glmS	glutamine--fructose-6-phosphate transaminase (isomerizing)	609	37	56	46	39	43	39	28	54	37	34	31	38	38	62	45	47	38	30	21	45	36	22	25	30	54	48	59	55	57	57	0	5	10	0	1	4	17.6909	19.3817	15.942	16.8188	17.1745	15.1166	14.2864	19.778	13.5394
NZ_CP037923.1	WP_000043429.1	gndA	NADP-dependent phosphogluconate dehydrogenase	468	37	50	46	29	28	33	39	40	31	28	32	32	50	49	53	33	40	24	24	30	34	19	18	19	18	29	23	27	28	30	0	2	3	0	2	0	19.8931	23.0512	20.6043	14.0508	13.7941	15.3176	23.8122	21.2141	17.3079
NZ_CP037923.1	WP_000086722.1	pta	phosphate acetyltransferase	714	37	38	38	30	25	25	31	45	36	25	22	28	36	52	43	30	25	27	22	40	36	27	21	28	37	43	39	52	43	51	1	8	8	1	9	8	12.3848	9.58583	10.4522	8.91575	8.61254	7.21657	12.0643	13.5792	10.1054
NZ_CP037923.1	WP_000623145.1	ptsI	phosphoenolpyruvate-protein phosphotransferase PtsI	575	37	51	37	46	45	47	30	40	35	37	39	33	37	41	39	54	42	38	25	30	39	40	32	28	27	28	26	31	31	24	0	3	7	0	5	3	17.7286	19.1121	14.1004	20.5277	20.6941	22.5692	13.9776	17.4316	13.6473
NZ_CP037923.1	WP_000055741.1	accA	acetyl-CoA carboxylase carboxyl transferase subunit alpha	319	36	27	29	40	53	42	29	24	25	40	37	34	30	27	32	48	40	37	27	30	23	35	31	36	39	41	43	35	35	39	0	13	10	0	8	6	29.5288	17.1024	19.1369	25.238	36.5718	25.8638	24.6653	18.9957	17.2489
NZ_CP037923.1	WP_001271717.1	glnA	glutamate--ammonia ligase	469	36	36	39	27	23	27	37	52	43	29	35	29	42	55	48	23	33	20	30	40	47	32	26	19	29	31	28	34	44	39	0	4	5	0	0	4	21.7667	17.1888	20.3266	12.6163	10.3647	12.5166	22.6439	27.0102	23.2671
NZ_CP037923.1	WP_005106088.1	gpmM	2,3-bisphosphoglycerate-independent phosphoglycerate mutase	514	36	33	28	27	26	32	28	27	32	23	25	19	33	44	37	36	39	31	18	19	24	21	17	17	27	31	25	36	38	39	0	0	0	0	0	0	18.0118	12.7433	11.3522	11.6718	11.2362	15.4817	13.7786	12.0676	14.9915
NZ_CP037923.1	WP_000628266.1	nifJ	pyruvate:ferredoxin (flavodoxin) oxidoreductase	1174	36	53	50	26	22	30	33	46	42	22	21	22	39	55	47	33	31	21	14	39	51	23	16	22	42	52	40	50	57	55	0	0	0	0	0	0	7.18669	10.4711	9.22751	4.62273	3.88062	4.76209	7.66209	9.41641	8.25556
NZ_CP037923.1	WP_000963143.1	recA	recombinase RecA	353	36	66	67	32	29	29	33	43	45	32	28	26	37	52	95	34	30	17	34	46	44	30	25	33	56	70	120	48	102	83	2	7	9	0	5	7	23.8819	36.2188	34.0754	19.8093	18.5654	20.1029	24.1219	27.7044	27.5855
NZ_CP037923.1	WP_000785946.1	alaC	alanine transaminase	412	35	42	43	49	44	42	28	37	27	37	36	34	31	49	43	51	44	32	27	41	33	31	30	42	45	53	60	41	67	60	0	8	9	0	0	2	24.8086	24.2402	24.1783	27.7237	26.5628	25.1087	19.9654	24.7698	18.0835
NC_024996.1	WP_001287353.1	mxiG	type III secretion system protein MxiG	371	35	48	50	48	51	52	36	38	49	40	45	41	50	42	51	70	58	50	31	20	29	44	31	27	55	64	73	47	94	69	1	9	7	1	3	4	21.8712	24.0654	25.3546	25.1524	25.7596	23.2383	23.7148	20.9247	28.6792
NZ_CP037923.1	WP_001096200.1	rplE	50S ribosomal protein L5	179	35	34	42	41	41	39	35	30	32	40	38	33	44	39	43	38	45	36	34	21	31	35	30	32	24	29	32	32	31	32	2	5	11	2	6	7	44.6188	38.7174	44.6282	46.0041	40.7367	36.7772	52.4715	34.5072	36.039
NZ_CP037923.1	WP_000087274.1	tkt	transketolase	667	35	56	52	32	32	28	22	54	44	29	33	23	47	73	64	40	47	29	23	58	42	26	16	25	41	57	47	61	76	68	0	0	0	0	0	0	15.6608	21.0502	18.3487	11.7748	11.0846	9.98843	10.5633	21.6828	16.6843
NZ_CP037923.1	WP_001025294.1	argS	arginine--tRNA ligase	577	34	44	40	24	20	23	18	30	25	18	23	16	35	46	38	25	22	22	14	14	20	18	11	13	23	22	25	26	24	26	0	0	0	0	0	0	14.046	14.8868	14.0287	8.36426	6.8483	7.38576	7.24394	12.0471	8.13835
NZ_CP037923.1	WP_000077821.1	katE	catalase HPII	753	34	36	32	23	25	23	29	39	35	29	28	25	30	29	40	31	27	22	27	24	36	26	17	22	33	33	34	39	36	35	0	2	0	0	0	0	11.5475	10.5949	9.68327	6.44701	6.73314	6.71582	10.7983	13.5478	11.1235
NZ_CP037923.1	WP_005052034.1	N/A	YidB family protein	132	34	34	32	29	28	35	26	36	20	26	27	20	46	94	83	39	52	26	26	22	38	23	17	28	47	69	107	106	182	195	0	10	13	0	10	11	85.0124	68.8103	58.9606	56.4815	58.7429	75.5026	71.9018	80.5046	49.966
NZ_CP037923.1;NZ_CP037923.1;NZ_CP037923.1	WP_000930151.1;WP_000930151.1;WP_000930151.1	N/A	DUF4376 domain-containing protein	207	34	36	32	36	45	55	32	29	30	36	35	36	36	35	33	47	47	50	23	28	25	30	31	30	37	39	49	46	53	56	0	9	14	0	5	7	33.9376	29.2851	25.9868	32.8974	48.7408	49.5248	32.1908	26.0688	22.3378
NZ_CP037923.1	WP_000247878.1	nuoC	NADH-quinone oxidoreductase subunit C\D	600	34	51	44	32	27	24	15	37	26	21	23	19	29	55	38	27	28	20	20	36	32	24	17	17	5	8	6	7	10	10	0	0	0	0	0	0	13.0454	17.5871	15.6696	10.4413	9.24874	8.27867	6.06083	13.9763	8.61182
NZ_CP037923.1	WP_000416416.1	valS	valine--tRNA ligase	951	34	45	52	28	34	29	33	45	36	21	32	28	51	58	47	41	38	32	29	41	36	33	28	34	35	37	38	42	49	43	0	1	6	0	8	3	9.59202	9.70185	10.5307	6.68221	8.47328	6.26428	9.09778	10.9127	8.89175
NZ_CP037923.1	WP_005071452.1	argE	acetylornithine deacetylase	383	33	49	42	51	40	45	22	51	23	39	25	25	38	54	47	58	51	26	19	45	30	24	19	21	31	35	43	43	39	41	0	3	7	0	0	0	27.1111	31.5903	28.1025	30.2216	26.0387	24.3968	17.1377	40.8478	17.8529
NZ_CP037923.1	WP_000919159.1	glyA	serine hydroxymethyltransferase	417	33	32	32	48	44	53	20	37	25	38	43	36	36	43	34	45	44	33	17	26	19	37	38	49	32	42	36	31	40	33	0	7	7	0	4	3	21.2516	14.3222	14.1975	22.6376	21.9279	23.8889	12.5797	19.5913	12.2511
NZ_CP037923.1	WP_001062128.1	metK	methionine adenosyltransferase	384	33	77	39	38	29	31	26	44	35	27	31	31	38	69	46	49	30	26	24	32	27	32	16	30	45	56	51	40	53	53	0	8	11	0	4	3	24.3438	44.2768	21.7872	23.2502	20.9738	19.9998	18.8121	28.7718	20.3459
NZ_CP037923.1	WP_072222265.1	murI	glutamate racemase	273	33	40	39	24	19	25	11	14	12	21	24	31	32	32	31	31	42	31	0	1	4	1	3	1	32	32	27	32	49	39	0	0	0	0	0	0	32.5483	32.8258	32.6164	21.9274	18.1399	20.6244	9.91937	12.0024	10.0007
NZ_CP037923.1	WP_001187566.1	purH	bifunctional phosphoribosylaminoimidazolecarboxamide formyltransferase\IMP cyclohydrolase	529	33	40	36	28	27	28	21	39	32	20	23	23	31	45	32	30	24	26	23	29	29	23	23	28	37	43	38	35	52	47	0	7	3	0	0	1	17.1556	16.8878	15.2506	11.4928	12.9775	11.9898	12.5522	16.9455	13.1182
NZ_CP037923.1	WP_001297862.1	zipA	cell division protein ZipA	328	33	39	42	36	28	36	29	43	37	30	28	37	37	35	38	42	63	34	15	44	39	43	30	29	49	59	63	52	63	61	0	5	10	0	2	4	22.7497	24.7781	24.7678	25.6794	22.6383	24.485	25.57	30.5329	25.8574
NZ_CP037923.1	WP_000138258.1	guaA	glutamine-hydrolyzing GMP synthase	525	32	36	30	29	20	28	24	29	27	25	19	18	35	42	32	33	36	30	20	43	25	24	15	23	28	26	28	28	25	28	0	2	2	0	0	0	15.6352	15.3982	12.1451	13.6594	8.43571	13.2084	13.5549	14.539	13.3627
NZ_CP037923.1	WP_001282349.1	mnmE	tRNA uridine-5-carboxymethylaminomethyl(34) synthesis GTPase MnmE	454	32	38	34	30	24	26	26	34	25	24	20	26	41	46	34	23	34	24	17	24	28	19	14	18	18	20	13	24	23	23	0	0	0	0	0	0	19.6717	17.4742	15.1911	14.52	11.9969	12.9916	15.1133	18.2833	13.2055
NZ_CP037923.1	WP_000018633.1	N/A	YdcY family protein	77	32	52	58	42	40	60	15	23	23	13	22	5	32	37	44	36	50	12	12	21	21	8	6	6	139	92	107	70	106	107	0	5	3	0	0	2	107.312	141.715	153.23	136.446	96.4034	187.937	64.6961	71.3807	75.5678
NZ_CP037923.1	WP_000028982.1	N/A	hypothetical protein	379	32	42	33	33	34	35	23	27	29	22	30	21	37	41	31	39	45	26	22	15	23	19	15	16	56	55	72	44	60	65	0	5	6	0	5	2	24.8017	27.4637	23.4457	20.3895	21.887	21.2227	20.5812	19.6669	17.7925
NZ_CP037923.1	WP_000377786.1	phoU	phosphate signaling complex protein PhoU	241	32	25	25	27	34	35	20	24	23	32	27	30	26	31	29	36	30	27	23	19	29	37	26	36	29	29	30	36	37	32	0	0	4	0	0	2	38.2513	28.261	28.4544	35.3396	41.8905	38.4502	31.3868	28.0411	25.6497
NZ_CP037923.1	WP_000042516.1	uvrB	excinuclease ABC subunit UvrB	673	32	45	43	42	30	32	31	51	29	40	33	38	32	43	36	40	38	18	17	40	30	23	13	17	24	25	27	27	28	33	0	0	0	0	0	0	12.8644	14.2648	12.6342	14.0688	9.07909	9.48363	13.9392	19.2372	9.04248
NZ_CP037923.1	WP_000460044.1	ffh	signal recognition particle protein	453	31	46	32	28	28	25	29	47	31	28	30	25	33	47	43	32	26	19	27	39	36	26	18	34	45	49	53	40	54	52	0	8	9	0	8	5	16.6405	22.0801	15.0039	12.3876	13.4138	11.7417	17.0363	24.0254	15.0537
NZ_CP037923.1	WP_000183060.1	galF	UTP--glucose-1-phosphate uridylyltransferase GalF	297	31	44	32	32	31	30	22	38	30	27	24	25	36	44	35	43	37	30	16	27	26	21	17	29	37	45	37	29	37	32	0	8	8	0	0	3	30.7919	37.1495	26.2872	29.4386	27.1494	28.1381	22.5049	33.4267	26.9664
NZ_CP037923.1	WP_000485027.1	N/A	exoribonuclease II	644	31	32	23	19	22	22	25	21	21	22	20	23	28	29	28	22	21	14	21	18	24	23	16	23	23	28	27	24	26	26	0	5	6	0	3	1	12.6002	10.0972	7.72941	7.06743	7.57102	7.69095	11.0918	8.28572	7.41291
NZ_CP037923.1	WP_001075180.1	nrdA	ribonucleoside-diphosphate reductase subunit alpha	761	31	35	28	23	20	28	17	27	17	19	15	19	23	40	25	30	23	20	14	25	16	15	15	17	34	29	25	31	33	36	0	0	0	0	0	0	8.69213	9.46267	6.10175	6.1716	4.90414	7.26807	5.96722	8.60696	4.86975
NZ_CP037923.1	WP_001260712.1	proS	proline--tRNA ligase	572	31	33	29	14	15	15	19	20	24	10	13	15	26	27	27	18	23	16	13	19	22	16	16	14	5	7	3	8	7	6	0	0	0	0	0	0	14.0029	12.5084	11.8687	5.45692	6.26031	5.83588	10.0689	8.92144	10.8192
NZ_CP037923.1	WP_000437371.1	rpoD	RNA polymerase sigma factor RpoD	613	31	37	36	30	31	26	35	42	37	32	32	31	25	35	33	31	25	23	33	55	41	27	23	32	32	44	38	29	37	41	0	8	14	0	3	4	12.6816	12.0194	11.861	9.66252	9.71967	8.79989	16.2919	15.466	14.6037
NZ_CP037923.1	WP_001176745.1	atpA	F0F1 ATP synthase subunit alpha	513	30	27	22	15	19	17	22	28	19	15	17	18	28	31	22	22	19	20	18	21	27	20	17	16	20	19	15	19	21	19	0	2	6	0	4	0	13.4089	10.503	7.25779	5.83464	8.21441	7.41183	11.5954	14.1263	7.23004
NZ_CP037923.1	WP_000951226.1	bioB	biotin synthase BioB	346	30	38	37	36	34	35	18	30	22	25	24	22	34	33	41	30	36	26	15	25	26	17	14	19	16	14	18	13	17	16	0	6	4	0	2	0	22.4959	25.361	25.4742	23.1866	24.434	24.7122	13.9722	20.6281	15.9179
NZ_CP037923.1	WP_000125016.1	cmk	(d)CMP kinase	227	30	34	32	18	18	15	20	26	24	12	14	10	29	25	29	14	16	11	16	17	25	13	7	9	49	45	52	32	47	63	0	6	7	0	2	4	39.6134	38.2059	32.4752	16.6991	17.1681	16.5722	28.3986	31.9361	30.0612
NZ_CP037923.1	WP_000522247.1	crr	PTS glucose transporter subunit IIA	169	30	69	64	27	19	45	34	33	61	18	18	30	35	78	27	28	49	20	22	34	34	19	13	13	87	88	40	34	176	96	1	6	8	0	4	7	48.6946	110.138	106.922	39.6372	26.5344	67.3913	57.0358	51.7064	94.9228
NZ_CP037923.1	WP_000097356.1	dld	D-lactate dehydrogenase	571	30	43	32	25	20	26	24	46	26	22	23	22	33	43	41	28	26	16	16	36	28	20	11	19	37	47	44	44	54	55	0	0	0	0	0	0	11.0121	13.3795	9.69543	9.15573	6.84134	8.92121	9.95175	18.0932	9.39112
NZ_CP037923.1	WP_000718995.1	galU	UTP--glucose-1-phosphate uridylyltransferase GalU	302	30	34	34	23	19	30	24	27	26	24	23	16	27	37	28	26	24	15	17	24	23	14	11	16	24	26	27	28	36	37	0	4	3	0	2	0	29.3186	26.9992	28.3938	21.4659	16.6549	22.3075	22.7934	21.3365	22.2192
NZ_CP037923.1	WP_000342656.1	maeB	NADP-dependent oxaloacetate-decarboxylating malate dehydrogenase	759	30	41	40	38	31	40	26	33	39	33	28	27	34	45	42	46	38	32	20	21	36	39	21	33	25	33	29	41	41	36	0	2	4	0	0	0	11.0999	11.6331	12.1575	11.7394	8.44918	10.9931	10.7372	10.9471	10.4779
NZ_CP037923.1	WP_000150543.1	manX	PTS mannose transporter subunit IIAB	323	30	32	36	32	22	29	21	23	23	20	14	20	30	34	37	30	25	22	18	15	20	22	13	15	47	48	56	41	57	62	0	4	6	0	0	0	25.5217	22.0839	25.4499	23.4906	14.4775	20.7571	19.5922	17.3741	18.1651
NZ_CP037923.1	WP_000111269.1	pgk	phosphoglycerate kinase	387	30	47	39	25	27	25	29	38	31	26	21	24	29	46	43	28	35	28	17	29	27	20	20	16	18	22	22	23	22	23	0	5	8	0	2	2	19.5989	27.1997	21.5034	14.4799	16.0368	12.8779	21.761	24.6095	20.2852
NZ_CP037923.1	WP_000089365.1	sufB	Fe-S cluster assembly protein SufB	495	30	40	37	26	26	25	28	37	32	22	23	17	22	36	38	30	24	24	27	30	30	21	12	23	34	58	50	39	50	52	0	3	5	0	0	0	15.9566	17.1266	14.5574	11.015	11.7809	9.85237	14.8297	17.048	12.2952
NZ_CP037923.1	WP_000756576.1	artJ	arginine ABC transporter substrate-binding protein	243	29	34	25	27	26	33	19	23	24	24	23	28	23	32	25	34	26	25	19	9	20	18	19	23	21	19	14	20	27	21	0	0	0	0	0	0	32.2891	31.168	22.8106	24.2915	29.0959	34.0163	23.9143	23.826	21.8678
NZ_CP037923.1	WP_001295305.1	gpmA	2,3-diphosphoglycerate-dependent phosphoglycerate mutase	250	29	29	26	27	41	30	24	21	20	30	29	23	24	32	28	28	33	23	18	16	19	13	15	17	44	35	52	39	44	44	0	2	4	0	1	1	27.3354	25.0192	22.3029	18.2482	37.2471	22.7551	25.8277	20.1381	22.1065
NC_024996.1	WP_010921671.1	mxiN	Mxi-Spa type III secretion system linker protein MxiN	231	29	30	33	32	55	35	19	24	37	31	32	23	32	25	45	27	33	21	18	29	25	20	13	28	25	27	28	22	29	32	5	9	11	0	5	5	24.7695	22.2063	26.7155	28.2065	38.6621	31.7329	21.0097	20.0883	32.593
NZ_CP037923.1	WP_001701073.1	prfB	peptide chain release factor 2	365	29	31	24	20	22	19	18	20	22	19	21	16	24	23	25	24	15	19	20	12	23	14	18	17	41	31	32	29	33	41	0	2	2	0	3	1	19.0206	16.6635	14.6002	12.2577	12.3435	11.5758	14.9386	11.8719	13.4538
NZ_CP037923.1	WP_005096955.1	speA	biosynthetic arginine decarboxylase	658	29	56	45	39	52	46	15	35	28	32	29	30	33	56	41	63	45	35	14	41	21	25	16	15	14	21	20	16	28	18	0	0	0	0	0	0	11.8433	18.102	14.7944	12.1645	18.8484	12.0095	5.93207	12.9698	9.41253
NZ_CP037923.1	WP_000790168.1	lepA	translation elongation factor 4	599	28	30	28	23	20	17	21	29	19	20	16	20	28	36	23	21	20	20	17	29	17	14	16	11	26	23	19	27	26	24	0	0	0	0	3	1	11.3538	10.5659	9.28801	7.59664	7.62706	5.0461	10.0038	9.9192	5.28869
NZ_CP037923.1	WP_000096020.1	metH	methionine synthase	1227	28	52	37	28	18	21	29	56	26	14	17	17	42	61	34	25	24	24	14	28	28	14	10	11	23	24	15	32	45	29	0	0	0	0	0	0	5.26012	8.04998	4.98557	3.68504	2.62254	3.10624	5.1412	8.72918	3.59434
NC_024996.1	WP_031942474.1	N/A	ShET2\EspL2 family type III secretion system effector toxin	569	28	26	30	20	22	17	36	27	37	31	29	26	38	16	40	31	27	26	40	24	44	46	40	33	23	24	24	19	27	18	0	5	6	0	1	7	11.3508	7.27991	8.78316	7.17916	6.61219	5.67704	14.5265	7.21004	12.7287
NZ_CP037923.1	WP_001048602.1	sucC	ADP-forming succinate--CoA ligase subunit beta	388	28	29	33	27	31	32	24	34	30	32	29	29	32	31	32	31	31	34	28	35	37	36	27	29	34	31	37	41	35	39	0	11	12	0	5	3	16.737	14.4581	15.6583	15.3872	17.3806	17.7612	15.6269	17.5621	15.75
NZ_CP037923.1	WP_000357740.1	uvrA	excinuclease ABC subunit UvrA	940	28	42	31	23	17	18	30	32	31	15	12	16	30	50	39	21	24	14	15	24	23	15	15	18	12	14	14	17	19	23	0	1	0	0	0	0	5.9538	8.23653	6.53346	3.78288	3.80678	3.70258	7.64804	7.52685	6.61175
NZ_CP037923.1	WP_000117881.1	asnS	asparagine--tRNA ligase	466	27	41	35	28	26	26	20	26	20	24	26	21	27	33	41	29	30	28	18	23	25	18	27	22	32	24	41	33	33	33	1	4	2	1	2	0	12.781	15.6079	16.4498	12.8305	11.2125	11.0513	11.4043	11.0024	9.10041
NZ_CP037923.1	WP_005047281.1	der	ribosome biogenesis GTPase Der	490	27	25	23	23	26	23	25	23	20	25	20	20	27	24	28	21	20	20	16	21	17	16	14	20	34	29	24	32	31	25	0	2	1	0	0	0	13.2653	9.00042	7.87183	9.82753	10.3322	8.98328	11.4359	9.17532	8.28417
NZ_CP037923.1	WP_005046814.1	eco	serine protease inhibitor ecotin	162	27	26	32	28	37	28	14	18	30	27	29	31	20	22	38	22	27	22	16	14	20	31	25	34	19	42	62	31	64	57	0	9	5	0	6	5	37.5724	29.2626	32.7364	28.0592	47.7856	29.3622	21.6383	22.0202	31.5067
NZ_CP037923.1	WP_000257278.1	efp	elongation factor P	188	27	27	66	54	39	62	11	14	20	28	31	30	21	25	77	55	48	43	18	24	20	25	26	26	23	24	37	20	34	35	0	4	1	0	2	1	29.2343	28.2886	66.1518	52.4585	30.6809	57.8729	13.3804	12.8221	22.7434
NZ_CP037923.1	WP_000829498.1	frdB	fumarate reductase iron-sulfur protein	244	27	21	35	28	24	30	21	26	28	21	26	12	25	29	40	23	22	19	13	32	25	12	11	14	31	45	40	30	33	33	0	7	6	0	3	0	28.1814	20.4538	32.6058	28.556	27.0856	33.2068	22.4855	30.469	30.2978
NZ_CP037923.1	WP_000487263.1	fruB	fused PTS fructose transporter subunit IIA\HPr protein	376	27	53	32	19	23	20	18	49	23	20	25	18	31	46	25	24	19	21	22	28	37	27	22	33	18	28	24	26	33	31	0	0	0	0	0	0	19.3357	31.4059	17.2504	12.1672	15.8215	12.5019	14.5979	33.3126	15.3424
NZ_CP037923.1	WP_000695655.1	gltX	glutamate--tRNA ligase	471	27	35	32	25	20	21	22	20	13	13	13	16	31	35	30	21	20	16	12	18	22	13	10	7	15	15	11	11	16	15	0	0	0	0	0	0	14.5129	15.5944	14.3848	12.0787	7.62792	9.16941	12.5415	8.8722	5.75005
NZ_CP037923.1	WP_001281242.1	gyrA	DNA topoisomerase (ATP-hydrolyzing) subunit A	875	27	38	29	19	13	16	22	29	18	12	17	11	28	27	29	16	21	13	15	18	23	12	11	11	41	50	43	42	48	51	0	0	1	0	0	0	8.13535	8.01579	6.47433	3.8875	3.26469	3.95571	5.60146	7.34136	3.67741
NC_024996.1	WP_010921638.1	ipaH4.5	T3SS effector E3 ubiquitin-protein ligase IpaH4.5	574	27	34	22	21	13	21	130	219	183	187	179	165	49	47	55	65	49	38	223	232	416	443	378	434	7	20	11	0	0	0	0	16	11	11	18	38	6.26361	7.39928	3.9978	1.64266	1.7981	2.62611	22.0069	26.7653	26.2992
NZ_CP037923.1	WP_001046790.1	N/A	YeaC family protein	90	27	29	28	32	35	34	28	26	21	32	27	31	36	31	23	51	34	37	31	25	19	33	35	38	36	35	24	24	39	28	0	6	5	0	0	2	79.4203	68.4913	73.2065	93.6946	96.6593	93.6948	90.2572	69.2371	54.3176
NZ_CP037923.1	WP_001144616.1	N/A	rhodanese-related sulfurtransferase	350	27	33	23	29	23	26	24	28	23	20	24	21	28	25	31	26	19	21	22	32	35	17	19	24	29	27	26	29	30	29	0	1	0	0	0	0	22.2013	20.8723	13.5909	20.0171	15.6456	19.0373	21.25	19.631	16.3052
NZ_CP037923.1	WP_024260352.1	pntA	Re\Si-specific NAD(P)(+) transhydrogenase subunit alpha	510	27	24	27	18	25	20	19	28	26	17	18	14	30	27	27	17	17	11	15	18	27	16	13	15	31	36	31	31	39	40	0	0	0	0	0	1	12.828	10.2315	13.088	7.33793	10.6334	7.38478	10.6017	13.6772	14.1314
NZ_CP037923.1	WP_000210878.1	pyrG	CTP synthase (glutamine hydrolyzing)	545	27	51	37	38	31	40	19	38	37	26	32	22	30	45	42	31	36	30	24	33	36	29	21	23	32	49	46	29	49	48	0	1	2	0	2	0	13.533	21.6209	16.6292	11.6276	9.85036	12.0842	10.3136	16.1523	15.1498
NZ_CP037923.1	WP_001370476.1	selD	selenide, water dikinase SelD	347	27	22	35	26	22	31	24	14	30	26	33	18	28	23	26	24	30	28	17	15	28	20	21	28	36	29	30	37	33	42	0	5	6	0	5	0	21.9608	12.5825	23.5892	19.2258	16.8069	22.5365	17.2112	9.26134	22.6391
NZ_CP037923.1	WP_000673908.1	xthA	exodeoxyribonuclease III	268	27	26	20	18	17	17	18	19	17	15	18	17	23	25	25	12	20	8	15	17	21	13	8	10	12	12	14	15	14	18	0	1	0	0	0	0	27.2703	18.4981	14.5625	14.4793	12.597	14.0429	15.6647	14.4159	14.968
NZ_CP037923.1	WP_000301736.1	zwf	glucose-6-phosphate dehydrogenase	491	27	35	34	33	43	39	26	30	28	29	31	32	29	32	33	42	36	30	23	31	26	23	23	36	26	25	28	27	29	29	0	4	4	0	0	0	12.3427	12.9749	12.2479	14.6045	20.5163	16.4773	12.9592	12.3916	11.22
NZ_CP037923.1	WP_000006824.1	dxs	1-deoxy-D-xylulose-5-phosphate synthase	620	26	28	33	20	23	27	17	15	25	19	16	14	17	24	23	18	19	14	15	15	21	11	13	11	17	16	20	17	17	18	0	0	0	0	0	0	9.39608	9.88053	11.5045	7.18763	7.61433	9.20078	7.37211	5.40258	8.24024
NZ_CP037923.1	WP_000933743.1	glmU	bifunctional UDP-N-acetylglucosamine diphosphorylase\glucosamine-1-phosphate N-acetyltransferase GlmU	456	26	27	35	36	35	36	23	39	27	32	33	23	28	26	40	42	33	32	21	11	31	19	21	22	36	43	43	42	45	45	0	6	5	0	1	1	15.126	12.8289	16.7306	11.8814	14.0751	12.0751	14.7621	20.899	13.4918
NZ_CP037923.1	WP_001286887.1	ileS	isoleucine--tRNA ligase	938	26	38	27	21	14	24	25	33	27	19	19	19	29	36	33	25	25	22	16	25	36	26	27	19	30	33	38	32	38	47	0	0	3	0	9	3	6.61111	7.75215	6.42511	4.67034	2.65739	5.70262	7.95117	7.64045	5.0367
NZ_CP037923.1	WP_001021029.1	ldcC	lysine decarboxylase LdcC	713	26	50	44	27	27	40	13	44	28	19	15	13	26	62	50	36	35	26	9	28	26	15	14	10	44	44	53	38	46	46	0	0	0	0	0	0	9.59764	16.6244	12.9732	8.37685	8.09389	12.5165	4.99889	16.1284	8.32788
NZ_CP037923.1	WP_005050705.1	mdh	malate dehydrogenase	312	26	21	17	14	19	17	25	23	19	14	21	20	27	24	23	17	16	13	23	18	13	18	13	19	21	18	21	24	21	23	5	11	12	8	16	10	24.4228	15.5405	11.9647	10.0348	15.5906	12.6976	25.3283	18.1681	17.8868
NZ_CP037923.1	WP_005105376.1	N/A	DUF4376 domain-containing protein	207	26	23	22	26	34	41	23	18	20	25	24	23	27	23	28	35	33	36	18	0	16	19	18	21	30	30	31	35	42	42	0	0	0	0	0	0	9.91191	5.15434	4.53352	4.97266	12.5376	4.83547	6.30303	3.68888	2.95033
NZ_CP037923.1	WP_001162183.1	pmbA	metalloprotease PmbA	450	26	30	26	15	15	16	12	28	25	15	17	15	28	33	22	19	21	18	10	15	17	23	13	12	26	32	25	27	34	35	0	0	1	0	0	0	14.824	14.1867	10.4759	6.73117	6.70473	7.7072	5.80143	13.2676	12.1105
NZ_CP037923.1	WP_000511025.1	pspA	phage shock protein PspA	222	26	35	35	36	41	36	29	31	28	27	27	25	34	37	37	43	30	20	28	27	31	22	22	28	50	48	57	54	71	87	3	15	14	3	11	7	30.1186	29.4542	29.5889	29.9381	35.3689	28.5982	35.3596	30.5395	26.9272
NZ_CP037923.1	WP_000334194.1	purF	amidophosphoribosyltransferase	505	26	45	31	17	20	20	21	41	19	16	18	19	30	53	37	28	26	26	15	23	22	16	16	17	6	5	4	16	14	12	0	0	0	0	0	0	14.6478	18.2489	12.8665	9.12253	9.88681	10.6672	12.3169	19.9507	9.14527
NZ_CP037923.1	WP_000044868.1	bioD	dethiobiotin synthase	225	25	24	25	25	24	26	13	17	14	17	18	13	24	25	30	28	32	34	13	21	13	16	12	15	17	17	15	20	19	16	0	5	4	0	1	4	27.0455	23.8762	26.356	25.817	24.6328	26.5523	12.5491	13.3123	12.6082
NZ_CP037923.1	WP_000034406.1	cysK	cysteine synthase A	323	25	28	16	13	18	11	20	21	12	16	18	12	30	26	21	20	16	14	13	18	14	10	7	11	16	23	15	20	24	21	0	4	9	0	5	3	18.5718	19.3389	9.09778	9.02108	12.2954	6.44804	19.5231	17.3574	8.8731
NZ_CP037923.1	WP_000066660.1	fumB	class I fumarate hydratase	548	25	36	29	30	28	27	27	42	41	30	35	34	24	36	31	37	40	18	20	42	38	31	21	29	32	40	40	37	42	49	0	4	7	0	2	2	9.95862	9.35531	7.58502	7.06928	7.89677	6.99318	12.3547	15.4141	15.7301
NC_024996.1;NC_024996.1	WP_010921624.1;WP_031942484.1	ipaH2.5	T3SS effector E3 ubiquitin-protein ligase IpaH2.5	563	25	32	17	19	14	20	0	0	0	0	0	0	0	0	44	0	0	0	0	0	0	0	0	0	10	20	9	4	7	0	0	13	0	0	17	0	6.19581	5.4606	4.11536	3.44426	2.64514	3.69709	0	0	0
NC_024996.1	WP_010921637.1	ipaH7.8	T3SS effector E3 ubiquitin-protein ligase IpaH7.8	565	25	34	21	21	14	21	140	247	215	222	195	182	44	43	49	80	48	34	265	224	491	497	413	500	7	20	9	0	0	0	0	14	10	11	21	43	4.05007	6.42702	3.69602	4.12222	2.71127	4.39056	35.4969	49.2812	50.1191
NZ_CP037923.1	WP_000930138.1	N/A	DUF4376 domain-containing protein	207	25	22	22	26	33	39	22	17	19	22	21	25	28	24	25	34	34	38	19	0	16	17	15	19	26	30	31	32	44	40	0	0	0	0	0	0	16.1033	12.8658	10.5035	12.3717	15.0711	14.8197	13.7954	10.1565	10.8263
NZ_CP037923.1	WP_001043366.1	N/A	YdgA family protein	502	25	22	27	15	13	19	21	17	22	19	18	20	20	21	24	20	18	15	17	11	24	29	13	17	20	28	31	27	42	32	2	0	5	0	0	0	11.7337	8.62973	10.0064	5.231	6.51099	8.04866	11.078	7.6248	8.4911
NZ_CP037923.1	WP_001003693.1	tal	transaldolase	316	25	40	38	24	29	25	24	37	28	25	30	26	20	28	23	20	19	22	22	27	29	21	22	24	22	32	35	21	21	22	0	0	0	0	0	0	18.927	23.6549	21.2304	13.7248	19.556	16.7607	17.9334	23.7124	15.2301
NZ_CP037923.1	WP_001245691.1	amyA	alpha-amylase	495	24	60	61	34	28	36	19	84	54	28	41	32	19	59	58	41	41	28	13	69	58	28	20	28	35	46	47	29	70	48	0	0	0	0	0	0	10.7854	26.8041	29.1906	14.4469	13.4434	16.2524	10.9452	39.9966	26.7995
NZ_CP037923.1	WP_001154183.1	btuE	bifunctional thioredoxin\glutathione peroxidase	183	24	26	23	27	23	22	14	21	18	21	18	21	22	17	22	21	16	15	15	14	19	16	17	19	30	34	34	28	29	34	3	2	4	0	2	2	31.0621	25.966	24.3985	30.8956	25.6172	25.4521	20.8522	21.0901	23.9114
NZ_CP037923.1	WP_000671585.1	gsk	inosine\guanosine kinase	434	24	25	24	17	14	14	13	27	17	9	9	7	23	30	20	23	11	12	11	8	15	6	4	8	2	3	2	3	3	4	0	0	0	0	0	0	15.0196	12.8487	11.6993	8.26175	8.43837	7.82099	9.30975	16.237	7.25447
NZ_CP037923.1	WP_001297309.1	gss	bifunctional glutathionylspermidine amidase\synthase	619	24	51	35	28	18	31	18	40	13	19	16	18	24	47	33	35	32	25	14	27	13	11	13	14	24	29	25	22	43	34	0	2	0	0	0	0	10.5359	19.751	12.5294	10.9988	7.18721	11.3975	8.27422	16.4047	5.18207
NZ_CP037923.1	WP_001196601.1	hscA	Fe-S protein assembly chaperone HscA	616	24	29	22	22	23	22	24	24	17	21	21	17	28	30	27	20	24	15	24	19	23	20	16	22	36	34	40	34	35	39	0	0	7	0	0	0	11.5288	10.6583	8.42236	9.31716	9.81578	7.90036	11.6969	9.86298	6.75065
NZ_CP037923.1	WP_000003068.1	lysS	lysine--tRNA ligase	505	24	28	22	12	14	16	19	26	18	13	12	12	18	30	23	16	16	9	11	20	19	13	6	5	10	9	12	15	10	10	0	0	0	0	0	0	12.2625	11.3984	9.37805	5.30964	6.86095	6.85044	12.256	11.5007	8.95048
NC_024996.1	WP_010921598.1	N/A	type III secretion system effector phosphothreonine lyase	239	24	14	26	27	31	27	33	31	60	45	51	47	18	12	29	33	22	17	66	36	96	90	59	96	42	43	67	7	7	8	0	3	4	0	2	5	22.6904	12.0059	19.7247	22.2394	22.7426	19.3184	32.255	26.5927	42.3153
NZ_CP037923.1	WP_000789502.1	nuoF	NADH-quinone oxidoreductase subunit NuoF	445	24	34	35	27	33	29	19	35	33	27	27	26	21	37	36	30	30	16	17	42	38	27	22	34	20	27	31	25	27	24	0	1	4	0	0	0	14.4433	16.3458	15.0395	13.6059	17.9549	15.7226	10.5672	19.4667	15.5987
NZ_CP037923.1	WP_000815381.1	poxB	ubiquinone-dependent pyruvate dehydrogenase	572	24	30	32	19	20	24	18	27	19	19	17	21	30	37	25	30	29	26	11	20	20	13	17	20	26	29	39	37	45	39	0	2	2	0	0	0	9.15671	12.4439	12.5731	7.87145	7.49643	9.16482	7.07677	12.5286	6.5935
NZ_CP037923.1	WP_000626404.1	sdaB	L-serine ammonia-lyase II	455	24	16	22	16	15	21	11	19	23	17	18	14	19	21	21	22	20	13	14	17	19	16	15	16	18	17	13	11	16	14	0	0	0	0	0	0	12.9516	6.60173	10.6909	5.63455	6.16304	9.71936	4.64237	8.17827	10.6143
NZ_CP037923.1	WP_000107384.1	hyaB	Ni\Fe-hydrogenase large subunit	597	23	44	50	47	47	45	7	19	24	35	35	31	24	30	44	58	65	44	6	0	6	7	5	6	40	63	64	57	70	80	0	0	3	0	0	0	8.35415	14.3311	16.3774	15.1349	16.3629	13.8587	2.37188	6.00136	6.69517
NZ_CP037923.1	WP_000083082.1	hybC	hydrogenase 2 large subunit	567	23	50	35	45	38	40	20	36	34	33	30	36	27	51	45	43	45	38	9	25	28	21	16	25	19	20	23	22	31	30	1	3	3	1	0	3	11.6553	18.4952	16.0826	19.3735	15.955	17.2356	10.1323	17.6519	14.4243
NZ_CP037923.1	WP_001262169.1	kdgR	DNA-binding transcriptional regulator KdgR	263	23	29	27	16	20	17	20	23	21	12	14	16	25	30	29	18	14	15	18	18	22	14	15	23	18	18	20	20	18	21	0	4	4	0	1	1	20.4019	21.8273	17.7073	11.7793	14.4321	13.3335	18.3939	18.2962	17.3926
NZ_CP037923.1	WP_001018040.1	N/A	PhoH family protein	346	23	20	19	15	15	14	14	13	12	10	9	9	22	25	22	14	18	15	14	9	12	11	10	8	9	14	12	15	18	13	3	0	4	3	5	3	16.6348	13.0297	10.8618	9.5934	9.20734	8.50335	9.97706	8.6359	8.5692
NC_024996.1	WP_010921643.1	ospC1	type 3 secretion system effector OspC1	470	23	24	30	37	33	36	131	162	237	185	168	214	50	46	58	89	77	51	300	186	735	988	730	857	24	32	55	9	8	14	1	15	16	3	11	21	6.22099	4.76674	3.95057	9.52709	7.75381	9.20364	65.8191	70.3758	99.0937
NZ_CP037923.1	WP_000866821.1	purD	phosphoribosylamine--glycine ligase	429	23	38	30	20	13	21	19	36	25	11	16	11	28	40	38	26	27	14	17	16	27	14	12	15	13	15	19	14	15	21	0	0	0	0	0	0	15.1913	22.0087	17.5141	10.4741	5.36637	9.96563	10.1789	21.6178	14.2263
NZ_CP037923.1	WP_005097542.1	ravA	ATPase RavA	498	23	31	17	13	12	12	16	18	11	11	11	11	26	30	25	21	18	21	13	9	19	10	11	8	23	26	22	29	30	29	0	0	0	0	0	0	12.065	12.0467	6.54429	5.06948	4.06206	3.60439	9.23753	7.44074	4.53018
NZ_CP037923.1	WP_000091945.1	rplF	50S ribosomal protein L6	177	23	29	25	21	20	22	18	21	20	20	16	17	30	28	32	21	27	25	18	17	21	19	19	20	26	26	29	33	32	34	0	12	14	0	8	6	31.8581	31.3493	28.7156	25.5404	20.1394	25.2461	26.5417	24.5673	24.2256
NZ_CP037923.1	WP_005049701.1	topA	type I DNA topoisomerase	865	23	21	21	10	14	12	20	24	28	18	17	14	12	20	19	13	12	16	16	21	28	18	15	18	27	33	23	36	32	35	0	2	5	0	4	3	4.76573	3.82565	3.83928	1.97872	2.43135	2.67323	4.74736	5.84291	7.31503
NZ_CP037923.1	WP_000339794.1	ubiD	4-hydroxy-3-polyprenylbenzoate decarboxylase	497	23	34	26	16	15	12	21	27	25	18	14	15	26	32	29	21	17	12	16	34	24	19	18	14	16	19	16	16	26	22	0	1	0	0	0	0	11.0743	12.2925	10.486	6.2287	7.41921	4.43714	11.9127	14.1162	11.949
NZ_CP037923.1	WP_000920840.1	fucU	L-fucose mutarotase	140	22	26	31	40	26	41	20	18	19	27	23	24	34	29	31	42	42	30	20	27	27	20	23	17	39	30	27	32	36	36	3	10	5	0	3	4	44.5756	38.2316	50.0903	90.0597	50.5025	88.0085	42.1978	33.7375	35.3714
NZ_CP037923.1	WP_000444487.1	icd	NADP-dependent isocitrate dehydrogenase	416	22	20	21	23	19	23	17	23	22	21	21	17	25	25	23	23	21	11	15	18	21	18	14	23	19	18	13	20	16	21	0	0	2	0	2	0	12.9107	9.52922	10.5017	10.8757	7.99456	9.96466	11.7705	11.3229	11.3785
NZ_CP037923.1	WP_000096898.1	modF	molybdate ABC transporter ATP-binding protein ModF	490	22	28	29	14	13	19	21	30	31	22	20	17	22	37	26	22	21	15	17	46	35	16	16	10	18	22	18	18	19	22	0	0	0	0	0	0	10.0766	10.6618	13.7631	5.51053	4.49827	8.52358	11.1337	13.5928	14.7117
NZ_CP037923.1	WP_005052859.1	N/A	YihD family protein	89	22	25	21	19	26	25	20	19	21	27	25	22	20	23	21	23	22	16	15	21	19	18	21	19	34	29	34	27	21	34	5	5	4	2	0	0	65.8074	61.593	53.6326	52.054	79.25	65.3416	58.4693	51.5693	51.2353
NZ_CP037923.1	WP_000018003.1	nfeR	DNA-binding transcriptional regulator NfeR	207	22	21	20	12	18	16	18	19	23	18	19	19	17	17	20	10	15	13	18	28	15	15	16	14	22	19	26	18	20	23	1	4	8	1	5	3	25.2068	21.181	19.1803	10.0954	18.7023	17.7336	30.2773	21.0786	29.026
NZ_CP037923.1	WP_000195296.1	parE	DNA topoisomerase IV subunit B	630	22	26	23	22	18	23	18	26	14	14	16	13	23	22	18	19	28	19	14	20	23	17	15	15	32	38	39	36	42	43	0	1	6	0	0	0	8.71422	9.04428	6.20298	6.70305	7.16191	6.46055	8.23018	9.74726	4.33108
NZ_CP037923.1	WP_001295467.1	purC	phosphoribosylaminoimidazolesuccinocarboxamide synthase	237	22	48	39	24	26	20	18	37	25	19	22	22	33	57	36	33	32	29	16	36	22	21	21	27	10	9	10	13	17	17	0	5	3	0	4	2	20.7339	37.7709	29.7162	21.0923	23.4957	16.4787	15.7319	31.4029	18.068
NZ_CP037923.1	WP_000816233.1	thyA	thymidylate synthase	264	22	26	25	20	21	18	18	25	17	20	21	19	22	25	26	27	16	16	13	50	19	17	12	25	34	33	31	30	34	40	0	0	2	0	0	2	23.8567	22.9725	18.9427	17.4871	15.0571	14.1317	16.406	23.3133	12.9348
NZ_CP037923.1	WP_000884647.1	accC	acetyl-CoA carboxylase biotin carboxylase subunit	449	21	18	14	12	16	15	16	20	16	15	13	16	19	20	27	18	12	13	12	27	19	18	19	21	9	12	10	14	17	16	0	4	4	0	5	1	10.5151	7.7319	4.97944	4.15603	7.33555	6.67847	10.01	8.56227	6.96706
NZ_CP037923.1	WP_001299507.1	guaB	IMP dehydrogenase	488	21	26	23	10	8	14	16	25	20	11	11	8	23	25	19	9	15	9	11	13	26	14	6	10	28	29	28	33	30	34	0	1	3	0	1	0	10.576	12.402	12.5484	5.41383	4.54499	7.02807	9.41065	13.4232	10.9482
NZ_CP037923.1	WP_005049047.1	metG	methionine--tRNA ligase	677	21	23	17	12	10	10	9	21	12	11	8	11	20	23	15	13	9	8	7	11	12	10	9	7	15	19	16	21	22	20	0	0	2	0	1	1	7.72975	6.84186	4.48818	4.23797	3.21004	3.73042	2.4518	6.7808	4.25665
NZ_CP037923.1	WP_001096033.1	murC	UDP-N-acetylmuramate--L-alanine ligase	491	21	24	25	26	19	22	14	22	17	15	15	21	26	36	20	25	19	21	15	13	18	17	14	15	20	28	25	22	39	27	0	0	2	0	0	0	10.9482	10.8452	10.0636	12.2826	7.84125	11.1338	6.55509	11.1611	7.117
NC_024996.1	WP_000431558.1	N/A	ParB\RepB\Spo0J family partition protein	326	21	25	20	14	22	15	18	22	20	15	16	17	18	22	32	19	21	14	22	21	24	19	14	23	21	19	20	25	23	22	0	4	4	0	0	0	16.5018	16.5233	12.0389	8.72592	13.7492	8.12082	13.2822	16.6451	12.1161
NZ_CP037923.1	EKN05	N/A	serine hydrolase	320	21	22	26	25	25	29	14	11	15	20	21	24	26	18	23	38	33	33	15	3	18	26	28	24	18	23	20	29	29	31	0	0	1	0	0	0	15.9422	13.7478	14.6657	19.1784	18.7558	21.8922	11.102	7.73963	9.40799
NZ_CP037923.1	WP_000226815.1	N/A	GTP pyrophosphokinase	744	21	28	24	20	13	19	17	23	17	12	14	13	21	21	23	14	16	13	13	18	19	16	13	13	30	37	32	31	35	36	0	3	0	0	0	0	7.70884	7.39339	5.88674	5.22073	3.69574	6.51044	5.96724	6.51308	5.22383
NZ_CP037923.1	WP_000612889.1	N/A	FAD-binding and (Fe-S)-binding domain-containing protein	1018	21	18	15	10	12	5	18	14	13	11	10	10	23	22	17	7	13	5	12	13	21	14	8	13	5	7	7	8	7	10	0	0	0	0	0	0	3.99445	3.49471	2.56217	1.84504	2.12059	1.02543	3.78296	2.59177	2.8986
NZ_CP037923.1	WP_000977233.1	pdxY	pyridoxal kinase	287	21	22	17	20	21	23	14	15	13	18	18	14	23	21	19	16	18	16	8	18	16	16	12	13	22	33	26	21	31	33	0	0	0	0	0	0	18.9058	16.3514	14.4708	18.1325	15.1547	17.6455	13.2686	13.1696	13.8678
NZ_CP037923.1	WP_000359445.1	pepT	peptidase T	408	21	22	15	11	10	7	11	16	16	9	12	7	19	25	25	10	9	7	4	3	18	5	4	5	5	7	6	6	11	12	0	0	0	0	0	0	13.1366	12.1913	9.57439	6.18819	4.73586	3.23325	6.12251	10.4303	9.49411
NZ_CP037923.1	WP_000790014.1	pgi	glucose-6-phosphate isomerase	549	21	27	22	19	16	24	16	26	20	14	10	13	18	30	25	18	24	15	13	20	17	26	17	12	27	24	27	26	31	35	0	0	0	0	0	0	10.4534	9.79576	7.60973	7.6833	6.7302	9.11052	6.97321	10.5632	8.02715
NZ_CP037923.1	WP_024260339.1	pncB	nicotinate phosphoribosyltransferase	400	21	16	11	12	12	18	16	18	9	14	11	13	21	16	14	16	14	13	15	9	14	17	18	16	19	17	18	22	19	16	0	0	0	0	0	0	9.34541	7.1207	5.31966	5.94628	6.75758	7.78549	8.89744	8.71327	3.58033
NZ_CP037923.1	WP_024260318.1	rep	DNA helicase Rep	673	21	31	20	14	14	14	17	32	14	7	9	17	27	28	24	14	15	13	5	17	14	12	14	7	38	34	30	30	37	36	0	0	0	0	0	0	7.04465	8.84524	5.43547	3.64914	4.35711	3.46155	5.9971	9.19947	4.05598
NZ_CP037923.1	WP_000049377.1	rimO	30S ribosomal protein S12 methylthiotransferase RimO	441	21	46	30	24	25	27	19	33	31	16	29	20	26	44	39	27	31	20	21	34	33	20	21	23	19	24	31	27	22	24	0	1	2	0	0	0	11.4934	18.4206	11.7395	11.3995	11.7884	10.9638	11.0641	14.8726	13.0225
NZ_CP037923.1	WP_005050251.1	rstA	two-component system response regulator RstA	247	21	19	21	18	18	16	15	14	15	13	16	12	17	22	21	18	19	15	13	12	16	12	12	11	25	18	25	22	22	26	0	6	6	0	0	2	19.1368	12.9945	18.1108	15.4212	14.7477	11.6348	14.6952	9.73618	12.2565
NZ_CP037923.1	WP_000735285.1	tolC	outer membrane channel protein TolC	493	21	20	27	25	28	26	8	9	7	15	10	19	25	22	28	33	33	20	9	0	6	4	11	10	10	12	12	19	23	27	0	0	0	0	0	0	9.41775	6.67609	9.5415	9.51911	10.3325	9.61146	3.738	3.70471	2.36181
NZ_CP037923.1	WP_000165556.1	trpS	tryptophan--tRNA ligase	334	21	22	23	16	18	17	16	21	12	12	18	12	23	21	22	19	9	12	15	19	18	10	10	9	20	25	23	21	21	21	0	2	3	0	0	2	13.8106	13.2366	12.6012	11.8178	13.1892	10.9935	11.0663	16.2303	8.38333
NZ_CP037923.1	WP_024260246.1	ycaO	30S ribosomal protein S12 methylthiotransferase accessory factor YcaO	586	21	32	26	14	16	15	22	32	22	20	13	16	27	29	29	17	18	12	7	27	28	12	8	10	13	9	10	11	11	12	0	1	0	0	0	0	9.90594	14.5298	10.3662	6.01558	6.97291	5.73526	10.0807	14.6097	11.0708
NZ_CP037923.1	WP_000869029.1	yiaK	3-dehydro-L-gulonate 2-dehydrogenase	330	21	26	21	31	28	33	9	14	18	29	15	24	17	20	24	42	42	41	7	11	13	17	16	12	21	16	21	24	17	24	0	4	4	0	2	1	14.3328	13.6641	12.4173	15.6976	16.2639	15.6549	5.98268	8.62748	11.133
NZ_CP037923.1	WP_000934051.1	clpA	ATP-dependent Clp protease ATP-binding subunit ClpA	758	20	29	23	14	8	17	19	31	26	17	19	17	21	32	24	17	15	12	17	25	19	19	10	13	30	26	19	30	36	31	0	3	3	0	2	0	5.85487	8.39648	6.39511	3.35978	1.2601	4.20745	6.07525	9.07138	6.57425
NZ_CP037923.1	WP_000460360.1	hflX	GTPase HflX	426	20	19	20	12	17	16	19	21	17	17	14	16	25	24	26	14	22	12	13	10	16	10	9	10	17	11	16	12	22	16	0	0	0	0	0	0	12.7972	9.72455	10.0451	6.11443	8.23966	7.96006	13.2683	10.7997	9.80676
NC_024996.1	WP_000901798.1	ipgB2	type III secretion effector IpgB2	188	20	13	16	22	31	20	19	10	21	22	20	16	12	8	18	20	14	15	16	4	18	21	21	23	13	10	15	7	9	9	0	0	4	0	0	5	29.8672	14.8565	21.3476	31.2293	41.7266	24.2329	34.9582	12.9407	26.3552
NZ_CP037923.1	WP_001272883.1	mutS	DNA mismatch repair protein MutS	853	20	24	20	17	11	14	18	27	22	15	13	17	21	29	24	16	19	8	14	10	13	21	15	13	15	20	22	26	24	32	0	0	0	0	0	0	5.04883	5.10407	3.31721	3.5984	2.24042	3.14677	5.68543	5.44588	5.03686
NZ_CP037923.1	WP_000961469.1	N/A	ABC-F family ATPase	530	20	29	21	19	17	17	16	27	21	22	19	16	20	23	23	24	21	18	19	23	22	15	16	16	24	25	27	25	30	29	0	1	2	0	0	0	9.37324	9.69688	7.41195	7.05221	7.03871	6.58883	8.43823	10.7778	8.3378
NZ_CP037923.1	WP_001287516.1	nusG	transcription termination\antitermination protein NusG	181	20	17	19	18	18	23	23	22	17	19	18	21	24	19	19	30	22	14	28	22	25	28	24	19	22	20	20	29	28	23	36	21	18	49	36	19	31.9942	19.1508	19.695	20.6185	22.0548	29.8362	44.0261	26.2474	23.1506
NZ_CP037923.1	WP_000855041.1	pabB	aminodeoxychorismate synthase component 1	453	20	16	16	16	17	16	15	13	10	10	11	10	18	18	20	18	13	18	15	3	11	12	10	11	23	18	20	20	19	20	0	0	0	0	0	0	11.2904	6.97414	7.22981	7.82779	8.31356	8.64015	7.65507	5.58819	4.66324
NZ_CP037923.1	WP_005050332.1	pykF	pyruvate kinase PykF	470	20	25	19	19	15	21	13	23	18	23	20	18	16	25	24	22	25	21	12	25	21	27	22	20	14	17	17	15	24	21	0	0	3	0	0	0	9.75715	9.36195	6.75863	7.18699	6.98868	9.01702	8.22648	9.53608	6.58907
NZ_CP037923.1	WP_000876013.1	rcsC	two-component system sensor histidine kinase RcsC	949	20	25	16	14	13	12	17	17	13	12	12	15	26	20	30	11	15	16	10	10	14	15	10	11	11	12	11	34	30	26	0	0	0	0	0	0	4.95537	4.7783	3.83111	3.23752	2.63325	2.62263	4.5458	4.55301	2.66252
NZ_CP037923.1	WP_001226607.1	rffG	dTDP-glucose 4,6-dehydratase	355	20	21	19	14	13	18	14	14	13	15	14	13	22	21	21	16	18	15	8	7	11	10	10	6	17	19	22	15	19	17	0	0	0	0	0	0	16.0798	13.0764	12.1333	9.90785	10.3839	13.2639	8.59703	8.92052	7.88329
NZ_CP037923.1	WP_000505866.1	ychF	redox-regulated ATPase YchF	363	20	27	26	18	27	25	19	22	17	23	29	27	18	23	23	32	27	26	17	19	24	29	26	36	19	29	28	18	25	26	0	4	0	0	0	0	12.6484	14.6374	16.1067	11.1858	15.3045	14.6211	15.8001	12.4379	10.2646
NZ_CP037923.1	WP_001295564.1	erpA	iron-sulfur cluster insertion protein ErpA	114	19	34	25	9	17	18	11	19	15	10	18	8	20	20	31	10	15	11	12	24	23	9	9	11	50	33	57	30	39	47	4	7	4	2	5	5	45.3286	72.0471	60.1791	19.0388	30.8349	41.3878	35.6944	45.9113	32.9974
NZ_CP037923.1	WP_000034372.1	fbaA	class II fructose-bisphosphate aldolase	359	19	29	26	21	18	18	18	25	20	22	26	22	19	29	24	24	20	19	17	15	18	25	20	32	24	32	38	38	32	32	0	5	7	0	3	4	13.3462	17.736	15.315	10.8453	11.2551	11.0313	12.2975	14.9311	11.3807
NZ_CP037923.1	WP_000584575.1	folC	bifunctional tetrahydrofolate synthase\dihydrofolate synthase	422	19	21	19	15	18	21	15	18	14	11	14	22	21	22	19	21	26	25	17	10	12	21	14	8	29	23	26	21	34	29	0	3	3	0	0	0	14.1105	9.81395	11	9.14331	11.0284	11.5247	12.3231	12.0279	8.06126
NZ_CP037923.1	WP_001192978.1	frdA	fumarate reductase (quinol) flavoprotein subunit	602	19	24	20	19	16	15	12	24	19	8	10	14	16	24	24	22	17	17	7	8	14	9	10	8	23	27	27	27	27	36	0	0	1	0	0	0	6.83384	9.02035	7.00047	5.9454	5.38463	5.64639	4.38359	8.20371	6.53376
NZ_CP037923.1	WP_001107467.1	ftsH	ATP-dependent zinc metalloprotease FtsH	644	19	29	21	19	19	15	21	36	24	18	17	15	28	42	30	19	21	19	23	32	34	26	25	31	28	29	27	34	47	34	0	0	2	0	1	0	7.44672	8.50577	5.97197	6.01135	6.97411	4.86285	9.40815	12.9579	7.54278
NZ_CP037923.1	WP_001291774.1	glyS	glycine--tRNA ligase subunit beta	689	19	30	23	11	12	12	15	31	22	7	7	8	29	36	30	13	20	13	13	21	21	15	14	10	23	31	24	27	34	30	0	0	0	0	0	0	6.65894	8.15508	6.82579	3.28354	3.42844	3.816	5.5922	8.52101	7.18181
NC_024996.1	WP_010921691.1	icsA	outer membrane autotransporter IcsA	1102	19	18	14	19	15	16	19	8	11	12	10	11	19	9	11	17	18	11	15	2	11	15	21	16	15	11	8	16	16	14	0	0	0	0	0	5	4.9085	3.5541	2.90736	4.14664	3.45759	3.74421	4.379	1.77601	2.47376
NZ_CP037923.1	WP_000102485.1	lpdA	dihydrolipoyl dehydrogenase	474	19	18	16	16	12	15	12	22	19	16	14	15	18	25	17	23	13	15	8	15	15	16	14	13	7	13	10	16	14	11	0	0	0	0	0	0	8.58968	7.66756	6.62654	7.11821	4.98159	6.43048	6.89032	9.2161	8.93064
NZ_CP037923.1	WP_001191397.1	menF	isochorismate synthase MenF	431	19	29	22	17	16	13	14	17	16	20	15	14	16	27	21	19	17	10	11	13	17	15	11	13	19	19	19	15	20	23	0	0	0	0	0	0	11.0016	14.7314	9.58423	8.6902	7.67249	6.24941	6.59923	9.0044	5.81652
NC_024996.1	WP_011114751.1	N/A	DUF1778 domain-containing protein	94	19	13	13	15	20	12	15	13	12	21	18	16	14	12	14	17	16	13	18	16	15	13	11	19	15	13	18	18	14	21	0	6	2	0	4	0	45.7471	26.2219	24.2517	35.581	41.7139	25.1979	44.8332	31.782	24.7814
NZ_CP037923.1	WP_000166281.1	N/A	ribosome-associated protein	183	19	20	15	12	15	16	15	14	11	12	13	13	18	20	18	14	14	10	14	16	16	18	11	11	22	18	24	25	26	21	1	4	6	0	4	4	31.381	25.7218	22.995	18.2552	20.8644	22.9718	27.9352	20.2172	18.2742
NC_024996.1	WP_000200287.1	N/A	AAA family ATPase	399	19	36	28	21	17	25	19	38	28	22	20	19	25	42	35	27	22	19	22	37	26	18	16	15	20	20	15	18	20	15	0	0	0	0	0	0	13.5105	19.3381	17.6449	11.3153	10.1485	14.5665	15.2121	23.355	16.8719
NC_024996.1	WP_010921718.1	N/A	hypothetical protein	970	19	27	18	2	5	6	16	24	17	4	3	3	29	35	24	8	9	4	11	20	17	5	6	7	7	5	6	11	18	14	0	0	0	0	0	0	4.12821	4.98971	3.47224	0.285754	0.73304	0.773993	3.76219	5.37379	3.4997
NZ_CP037923.1	WP_001031050.1	nusA	transcription termination factor NusA	495	19	27	29	22	13	16	15	22	20	14	23	18	12	20	21	20	17	12	10	18	16	15	13	15	26	30	30	33	29	34	0	1	2	0	2	0	8.57789	11.601	9.12767	9.31636	5.1393	6.28634	6.60442	8.94764	6.91095
NZ_CP037923.1	WP_000905789.1	secA	preprotein translocase subunit SecA	901	19	32	26	14	12	16	22	21	19	14	16	16	21	30	19	13	17	13	14	9	17	16	12	16	13	20	17	19	29	17	0	1	4	0	7	0	4.8171	6.51258	4.8874	2.83373	2.7815	3.6042	6.61624	4.66883	4.21237
NZ_CP037923.1	WP_000227958.1	ubiE	bifunctional demethylmenaquinone methyltransferase\2-methoxy-6-polyprenyl-1,4-benzoquinol methylase UbiE	251	19	14	16	12	8	9	14	15	13	10	10	6	17	17	15	7	10	4	12	9	13	6	8	11	19	21	18	19	19	16	0	0	0	0	0	1	19.2083	11.6567	13.1636	11.0943	8.05785	9.72011	16.4146	12.0417	12.7489
NZ_CP037923.1	WP_001295473.1	upp	uracil phosphoribosyltransferase	208	19	18	17	16	19	22	17	16	19	18	17	16	21	22	17	23	20	17	19	16	17	18	17	12	20	19	19	17	27	18	0	3	5	0	1	3	26.5206	19.1183	21.1773	16.7109	19.7015	25.2349	28.4611	19.6632	24.1074
NZ_CP037923.1	WP_001295269.1	yihX	glucose-1-phosphatase	199	19	16	19	20	15	15	14	17	18	14	14	17	20	15	14	22	19	15	12	9	12	12	10	7	37	21	33	24	23	20	0	4	7	0	5	3	31.4864	17.7762	24.5554	22.5786	19.3044	23.5737	21.0133	20.7464	24.0496
NZ_CP037923.1	WP_005061971.1	dhaM	dihydroxyacetone kinase phosphoryl donor subunit DhaM	472	18	26	24	14	15	12	12	19	25	11	11	12	20	23	19	14	11	9	10	18	18	5	1	9	22	24	36	23	28	38	0	0	0	0	0	0	11.6328	12.6091	11.3527	6.55141	7.39089	5.63406	8.45911	9.58926	12.9056
NZ_CP037923.1	WP_001283720.1	glgB	1,4-alpha-glucan branching enzyme	728	18	15	19	12	10	11	10	17	15	5	6	5	16	16	21	6	12	7	4	7	4	7	0	1	9	11	4	13	13	7	0	0	0	0	0	0	5.88881	4.36175	5.98362	3.04883	3.36108	3.65347	3.31863	5.09879	5.59341
NZ_CP037923.1	WP_000869173.1	hldE	bifunctional D-glycero-beta-D-manno-heptose-7-phosphate kinase\D-glycero-beta-D-manno-heptose 1-phosphate adenylyltransferase HldE	477	18	21	13	14	13	16	17	22	14	15	13	15	22	24	21	18	15	16	13	24	16	11	13	8	12	16	12	17	17	18	0	0	0	0	2	0	8.58212	8.71959	5.96946	5.53217	5.27135	6.9948	8.54445	9.84604	6.66309
NZ_CP037923.1	WP_000757498.1	hpaE	5-carboxymethyl-2-hydroxymuconate semialdehyde dehydrogenase	488	18	24	16	17	23	18	16	27	12	13	22	12	21	27	16	22	16	10	22	10	29	10	14	11	15	11	7	14	12	11	0	0	0	0	0	0	9.10631	12.6685	6.93294	6.65985	11.2905	9.20952	9.18749	16.1985	5.97633
NZ_CP037923.1	WP_000384405.1	hscB	co-chaperone HscB	171	18	19	18	17	13	23	14	16	20	15	15	21	17	16	17	18	16	21	16	19	13	16	12	12	26	28	20	20	24	23	0	4	2	0	0	0	29.6938	29.2007	29.4024	27.9888	15.2506	35.1809	29.6515	25.6857	32.2489
NC_024996.1	WP_000055835.1	ipgC	SycD\LcrH family type III secretion system chaperone IpgC	155	18	21	23	78	33	37	15	16	23	24	24	35	115	27	137	158	150	65	31	25	47	55	37	37	17	21	21	62	100	114	15	107	52	6	49	27	29.3149	26.0998	29.8333	91.1494	42.1977	41.0213	30.5752	21.9337	36.6934
NC_024996.1	WP_010921702.1	N/A	plasmid partitioning\stability family protein	131	18	21	18	18	16	22	15	13	14	17	14	15	21	17	18	18	19	9	16	17	14	14	18	14	20	24	22	22	24	28	0	0	2	0	0	0	40.0089	37.1642	33.5162	31.7488	31.0756	36.6093	37.0695	25.0847	27.6669
NZ_CP037923.1	WP_000591795.1	pfkA	6-phosphofructokinase	320	18	32	26	15	16	13	12	21	14	12	12	12	19	32	28	19	21	16	8	18	20	15	13	8	6	11	6	11	11	14	0	0	0	0	0	0	11.735	16.3616	14.9092	8.65323	10.7674	7.87676	9.07735	11.8963	7.89424
NZ_CP037923.1	WP_001117023.1	rapA	RNA polymerase-associated protein RapA	968	18	21	21	7	2	5	19	26	14	7	5	8	19	25	22	0	10	3	18	12	20	8	6	9	24	29	16	24	25	22	0	0	0	0	0	0	4.53767	4.31072	4.29597	1.60378	0.521218	1.18985	4.23651	6.89852	3.63539
NZ_CP037923.1	WP_000075874.1	tesB	acyl-CoA thioesterase II	286	18	20	15	14	14	11	10	15	10	12	8	6	13	23	14	11	14	12	9	12	10	8	7	5	20	21	20	22	30	20	0	3	2	0	0	0	18.7757	13.9101	10.5581	11.8453	9.72152	8.12523	8.13324	12.7832	8.9364
NZ_CP037923.1	WP_000098613.1	tkt	transketolase	663	18	18	20	2	7	5	13	20	16	3	7	7	12	18	16	6	6	4	7	18	20	7	9	9	10	10	6	6	14	19	0	0	0	0	2	0	6.83465	4.98041	5.88514	0.700208	2.07743	1.89264	5.58955	6.86968	4.34499
NZ_CP037923.1	WP_000081423.1	ttcA	tRNA 2-thiocytidine(32) synthetase TtcA	311	18	31	23	19	17	22	14	24	20	19	17	18	16	24	23	29	23	22	17	17	19	22	16	21	26	29	29	21	33	25	0	6	3	0	2	2	18.7189	21.1942	19.0558	16.9051	11.3236	17.3402	11.6148	21.6774	15.5547
NC_024996.1	WP_000612525.1	ushA	bifunctional UDP-sugar hydrolase\5'-nucleotidase UshA	550	18	23	22	7	9	10	17	17	17	10	9	3	19	19	24	17	15	11	11	8	18	9	4	6	18	16	18	22	23	21	0	0	0	0	0	0	8.67733	9.15191	9.02909	3.83218	3.68151	4.35814	8.36437	7.76239	7.47177
NC_024996.1	WP_000227976.1	virB	virulence regulon transcriptional activator VirB	309	18	15	16	8	10	10	17	10	19	9	10	8	15	11	24	13	9	7	12	10	12	10	7	13	26	25	25	26	30	31	0	0	5	0	0	0	10.8356	7.65036	9.04815	5.44292	5.96584	6.50935	11.669	6.37198	10.5806
NZ_CP037923.1	WP_001295266.1	yihI	Der GTPase-activating protein YihI	169	18	16	9	21	18	21	10	14	9	16	18	21	17	16	15	26	23	18	12	12	13	18	13	15	39	37	20	35	35	42	0	0	4	0	0	0	30.1231	19.4951	9.83484	31.4027	31.842	30.1787	17.1219	20.6773	10.7447
NZ_CP037923.1	WP_001309117.1	fabR	HTH-type transcriptional repressor FabR	216	17	12	14	7	9	11	9	10	13	10	8	8	15	14	17	10	7	9	11	11	11	9	6	10	29	26	32	23	27	36	0	2	4	0	0	0	21.2374	12.0502	14.8773	7.61274	9.65294	12.5359	12.7889	10.6496	12.1589
NZ_CP037923.1	WP_000129574.1	fbaB	class I fructose-bisphosphate aldolase	350	17	22	18	19	13	14	17	19	15	16	11	13	16	22	20	13	17	16	12	20	14	17	17	17	22	28	25	28	25	26	0	3	4	0	0	3	11.8447	11.1507	7.73565	9.96472	7.47781	7.8624	12.7049	11.1534	8.26529
NZ_CP037923.1	WP_001040708.1	ftsY	signal recognition particle-docking protein FtsY	474	17	12	8	8	6	10	9	12	11	10	9	8	12	16	9	6	12	7	15	0	14	9	5	4	17	18	21	22	26	19	0	0	0	0	0	0	8.5249	5.42311	5.03955	3.8456	2.72878	4.93467	5.36462	6.28927	7.03876
NZ_CP037923.1	WP_000195082.1	gcvP	aminomethyl-transferring glycine dehydrogenase	957	17	28	22	14	15	17	21	28	20	18	20	19	26	27	24	16	20	16	21	38	24	27	16	19	17	16	12	15	12	9	0	0	1	0	5	0	5.22746	6.54052	5.9423	3.99588	3.34093	4.49223	6.29468	7.65127	5.3365
NZ_CP037923.1	WP_000843867.1	glnH	glutamine ABC transporter substrate-binding protein GlnH	248	17	15	15	8	10	8	10	11	10	10	11	9	14	13	19	12	11	13	8	11	12	10	10	7	14	10	9	16	11	14	0	2	1	0	1	0	14.5621	11.5565	10.4534	5.99502	7.58329	6.09923	8.33336	9.10025	7.0096
NZ_CP037923.1	WP_000045281.1	hemL	glutamate-1-semialdehyde 2,1-aminomutase	426	17	20	16	16	19	14	14	19	14	19	18	21	21	26	19	22	17	15	15	24	14	18	17	17	13	15	10	17	22	18	0	0	3	0	0	1	9.48879	9.70463	7.39353	6.96706	7.5582	6.80249	8.04985	10.5215	6.71566
NZ_CP037923.1	WP_000433464.1	maeA	malate dehydrogenase	565	17	19	20	6	9	7	13	22	16	11	13	8	15	17	22	7	11	8	9	14	18	11	4	8	8	6	9	7	8	9	0	0	0	0	0	0	6.15443	6.97392	7.49243	2.57677	2.50608	2.30714	5.8289	7.9896	5.85397
NZ_CP037923.1	WP_000272188.1	N/A	DUF3461 family protein	128	17	14	11	14	21	10	4	11	7	13	8	8	10	11	14	8	10	7	13	9	8	5	7	10	13	12	22	16	12	18	0	3	0	0	3	0	32.2695	21.0273	13.0165	20.6787	35.9889	14.454	6.5373	13.7445	7.17412
NZ_CP037923.1	EKN05	N/A	IS3-like element IS2 family transposase	355	17	15	0	0	0	0	0	0	0	0	0	0	12	17	0	0	0	15	0	0	0	0	0	0	0	26	20	0	24	23	0	0	0	0	0	0	13.1767	4.7801	0	0	0	0	0	0	0
NZ_CP037923.1	WP_000081550.1	rpoS	RNA polymerase sigma factor RpoS	330	17	28	24	19	17	22	20	26	19	20	20	14	19	21	26	22	18	13	22	35	27	20	17	15	31	30	42	32	33	43	0	0	2	0	0	0	15.1182	18.9744	18.2888	14.4156	10.7276	16.7507	19.3394	18.4972	13.6172
NZ_CP037923.1	WP_001181461.1	sucA	2-oxoglutarate dehydrogenase E1 component	933	17	38	21	11	10	16	19	44	26	10	13	13	25	41	26	19	19	10	22	62	28	26	16	25	14	18	13	19	16	16	0	1	2	0	5	2	4.98089	9.0004	5.36938	2.2338	2.53446	3.043	6.78123	12.1028	6.48845
NZ_CP037923.1	WP_005104733.1	thrA	bifunctional aspartate kinase\homoserine dehydrogenase I	820	17	24	18	12	13	17	14	24	13	9	15	10	21	32	21	18	22	19	9	13	17	13	20	13	8	17	12	17	15	17	0	0	0	0	0	0	4.86912	6.18307	4.46747	3.30079	3.11027	4.60298	3.2789	6.08554	3.23225
NZ_CP037923.1	WP_001199784.1	yajO	1-deoxyxylulose-5-phosphate synthase YajO	324	17	22	15	17	19	20	13	16	17	15	14	18	20	24	21	29	23	19	6	12	12	12	10	8	10	13	12	16	16	12	0	0	0	0	0	0	13.2447	13.9812	9.43608	12.096	13.8684	13.5116	11.6922	9.9399	10.4307
NZ_CP037923.1	WP_000850550.1	ybeD	DUF493 family protein YbeD	87	17	14	16	17	21	16	21	16	13	17	18	20	21	16	16	15	19	15	12	18	20	18	18	15	12	17	19	15	15	17	0	6	4	0	0	3	60.038	43.4535	46.5362	51.9109	60.9391	45.407	73.7996	49.1926	39.1404
NZ_CP037923.1	WP_000409197.1	yfgM	ancillary SecYEG translocon subunit YfgM	206	17	19	17	22	14	18	10	11	16	11	13	12	20	17	15	22	19	20	10	10	9	12	12	15	16	15	15	23	15	16	0	4	4	0	2	2	22.437	19.3838	17.1828	22.3407	16.7948	20.1506	12.9609	13.1327	13.149
NZ_CP037923.1	WP_001220233.1	adk	adenylate kinase	214	16	12	12	10	10	12	12	10	10	8	8	15	14	12	10	15	13	13	7	6	10	12	10	12	19	19	17	17	17	17	0	2	3	2	3	2	15.4059	9.08777	8.72888	8.8719	8.03847	10.2614	12.643	8.50725	8.45874
NZ_CP037923.1	WP_000207682.1	argG	argininosuccinate synthase	447	16	26	22	22	22	17	13	18	17	18	22	9	22	27	21	20	18	11	11	15	19	12	7	5	28	26	26	32	28	26	0	0	0	0	0	0	8.96494	10.9568	10.1003	12.1582	11.2171	8.25952	6.70749	8.7929	7.93675
NZ_CP037923.1	WP_000776246.1	cysB	HTH-type transcriptional regulator CysB	324	16	19	19	12	12	11	16	14	16	9	12	10	22	15	22	12	13	12	10	16	14	9	12	8	3	5	8	7	6	7	0	0	0	0	0	0	11.3954	11.905	11.8165	7.77581	7.17347	7.18282	15.5384	10.1135	11.5096
NZ_CP037923.1	WP_001186650.1	dapD	2,3,4,5-tetrahydropyridine-2,6-dicarboxylate N-succinyltransferase	274	16	12	12	10	17	13	10	17	13	15	13	15	19	13	17	19	14	14	16	13	14	15	16	13	12	13	15	18	16	17	0	3	3	0	2	0	13.0505	8.16305	8.03234	6.38875	11.5101	8.65019	9.31414	12.3355	9.45011
NZ_CP037923.1	WP_000406488.1	exuR	transcriptional regulator ExuR	258	16	18	20	12	16	14	15	16	12	13	13	13	23	15	16	14	16	10	14	21	12	13	8	10	13	14	12	12	13	13	0	0	0	0	0	0	15.9821	11.6537	14.3665	8.40619	9.27204	13.4669	16.7923	14.7168	10.6413
NZ_CP037923.1	WP_000853753.1	fbp	class 1 fructose-bisphosphatase	332	16	19	19	19	21	19	9	15	19	16	18	18	16	14	17	20	19	15	12	14	17	16	12	19	11	11	9	10	15	12	0	0	0	0	0	0	11.3576	10.725	11.6761	14.2106	13.9036	12.4534	6.35695	9.74792	11.1615
NZ_CP037923.1	WP_000611802.1	gshA	glutamate--cysteine ligase	518	16	21	18	18	20	19	11	16	13	15	19	12	14	24	14	20	18	17	11	16	8	14	10	12	22	15	18	14	14	17	0	0	0	0	0	0	8.47629	8.60249	8.47878	8.05261	8.70505	7.05575	6.67787	7.71145	5.08946
NC_024996.1	WP_000616104.1	mxiA	type III secretion system export apparatus protein MxiA	686	16	15	14	19	14	19	16	10	12	17	15	17	18	11	17	7	27	19	6	5	11	14	12	9	11	13	7	13	16	16	0	0	0	0	0	0	4.85226	3.45108	4.43869	5.65947	3.47119	4.66279	5.02062	3.16805	3.67112
NC_024996.1	WP_000620627.1	N/A	type III secretion apparatus protein OrgA\MxiK	175	16	16	19	17	18	20	15	11	17	15	17	13	21	14	27	24	28	20	15	14	11	15	11	13	12	12	12	14	15	12	0	4	6	0	0	0	21.332	17.9229	20.6475	21.4855	20.9177	23.5972	23.7064	13.9188	20.3694
NZ_CP037923.1	WP_000801164.1	N/A	NEL-type E3 ubiquitin ligase domain-containing protein	587	16	23	12	0	0	14	100	201	161	166	137	131	38	42	44	51	43	33	181	191	372	353	317	366	0	0	0	0	0	0	0	0	0	0	0	37	0.768752	2.93152	1.16533	0	0	1.07415	13.995	22.6005	25.1903
NZ_CP037923.1	WP_000571704.1	narJ	nitrate reductase molybdenum cofactor assembly chaperone	236	16	25	30	24	23	25	15	24	24	23	21	17	16	30	28	28	27	22	2	14	18	9	17	12	17	23	26	20	34	30	0	2	4	0	1	0	18.1256	22.4954	27.0803	28.9948	27.9221	29.266	20.0278	24.2295	23.0296
NZ_CP037923.1	WP_000373929.1	nudC	NAD(+) diphosphatase	257	16	22	17	20	16	18	16	18	15	16	17	15	20	26	24	26	21	12	12	13	15	13	9	7	19	15	13	16	22	21	0	0	0	0	0	0	15.6909	17.9098	13.724	16.0929	14.0591	15.0932	16.3575	15.8818	12.3728
NZ_CP037923.1	WP_001265481.1	phoP	two-component system response regulator PhoP	223	16	15	20	16	14	23	13	11	14	20	15	18	17	15	17	19	21	12	13	7	12	16	12	12	19	11	13	17	12	18	0	5	4	0	5	0	19.2253	14.4907	19.4788	16.4383	13.2387	23.4878	16.203	10.4736	14.2587
NZ_CP037923.1	WP_005047153.1	yfeX	porphyrinogen peroxidase	299	16	17	17	18	18	20	7	11	10	14	13	13	15	17	16	21	13	11	7	10	14	7	5	7	20	22	21	16	17	20	0	1	1	0	0	0	15.0814	11.2169	10.7227	16.4832	14.4625	14.9616	5.84452	8.69584	9.00026
NZ_CP037923.1	WP_000098906.1	cfa	cyclopropane fatty acyl phospholipid synthase	382	15	16	14	9	8	12	9	12	5	11	8	9	16	17	11	14	11	12	4	8	6	9	6	6	4	8	7	12	8	7	0	0	0	0	0	0	8.70156	6.67365	6.72691	4.33685	3.51632	5.27502	5.00133	5.49235	2.27755
NZ_CP037923.1	WP_000918827.1	dnaG	DNA primase	581	15	11	14	9	13	11	12	6	6	4	9	10	12	8	10	10	12	9	6	4	8	7	9	7	17	17	18	15	15	12	0	0	0	0	0	0	5.61472	3.71854	3.78312	3.26374	3.81515	3.55846	4.68218	1.4527	1.83076
NZ_CP037923.1	WP_000506490.1	fabI	enoyl-ACP reductase FabI	262	15	18	17	12	19	14	10	18	11	11	10	14	21	23	17	22	19	14	10	15	12	15	15	17	10	11	12	16	13	19	0	2	2	0	2	2	14.2515	13.9568	12.1547	12.15	16.8098	13.8899	11.0881	15.0066	8.98349
NZ_CP037923.1	WP_001287126.1	glnS	glutamine--tRNA ligase	554	15	17	17	12	12	9	7	15	10	9	12	11	15	20	12	8	6	9	8	8	11	6	5	3	13	16	18	21	16	23	0	0	0	0	0	0	5.72754	7.0108	5.54967	5.21444	5.08469	3.04701	3.69906	6.69759	3.98221
NZ_CP037923.1	WP_001107134.1	hisS	histidine--tRNA ligase	424	15	21	11	11	7	11	13	14	8	6	7	11	18	20	23	17	15	13	9	9	13	16	13	7	3	4	7	6	7	9	0	0	0	0	0	0	8.40431	8.74194	4.59104	4.33111	3.35769	4.75324	7.60441	6.5838	3.18127
NC_024996.1	WP_000389732.1	ipgE	type III secretion system chaperone IpgE	120	15	28	22	8	8	12	9	15	15	6	10	9	45	31	74	9	23	10	3	10	15	8	2	3	2	4	1	5	10	8	0	2	0	0	0	0	31.7639	48.4731	43.7582	15.7309	10.9492	19.9221	20.36	28.4566	30.2188
NZ_CP037923.1	WP_001185665.1	minE	cell division topological specificity factor MinE	88	15	12	8	15	15	12	8	9	8	12	13	10	11	12	12	16	12	10	8	6	9	7	8	12	11	14	18	16	15	17	0	3	3	0	1	1	40.4349	27.3609	20.3932	33.8651	25.8949	23.9852	25.8979	22.2058	19.5797
NZ_CP037923.1	WP_000572706.1	mukB	chromosome partition protein MukB	1486	15	30	20	12	11	8	12	24	20	11	14	11	23	25	23	12	9	7	12	9	26	13	14	11	11	10	6	11	16	11	0	4	7	0	16	7	1.6568	3.48797	2.07948	1.25489	1.54441	0.588434	1.74064	2.96357	2.7354
NZ_CP037923.1	WP_005106252.1	N/A	DUF853 domain-containing protein	500	15	16	16	11	11	15	11	11	13	10	12	13	14	18	15	14	18	17	4	6	8	11	9	10	28	26	26	28	27	26	0	1	0	0	0	0	7.33372	5.99801	6.14261	4.2209	4.02438	6.51838	5.43352	4.50442	4.8681
NZ_CP037923.1	WP_000974368.1	pgm	phosphoglucomutase (alpha-D-glucose-1,6-bisphosphate-dependent)	546	15	18	12	11	9	15	19	16	15	6	8	9	21	19	20	9	10	9	12	11	13	14	8	7	9	7	5	12	10	9	0	0	0	0	0	0	6.90191	5.69933	4.45335	4.49133	4.25476	5.85082	8.78718	7.37658	5.34192
NZ_CP037923.1	WP_000055068.1	ppa	inorganic diphosphatase	176	15	22	22	28	37	28	11	16	14	23	27	18	12	22	23	25	34	32	10	18	13	15	7	12	18	21	26	21	25	23	0	2	1	0	0	1	17.4938	26.0103	21.5687	22.5557	32.3853	20.3723	14.9869	15.3239	9.49804
NZ_CP037923.1	WP_000132548.1	sbcB	exodeoxyribonuclease I	474	15	17	9	6	6	5	12	16	7	9	8	4	13	13	8	4	6	5	9	11	8	4	7	6	3	3	3	2	2	1	0	0	0	0	0	0	5.65906	6.10736	3.99757	1.68874	1.4091	1.54048	5.29474	6.25551	2.19402
NZ_CP037923.1	WP_000775536.1	sdhA	succinate dehydrogenase flavoprotein subunit	588	15	37	23	19	20	21	13	28	19	20	22	18	19	29	27	26	14	16	20	36	22	20	19	19	14	23	24	21	20	20	0	3	4	0	3	0	5.86474	11.9614	7.8729	7.59068	6.8285	6.86875	5.67054	10.8433	6.68366
NZ_CP037923.1	WP_024260376.1	slp	outer membrane lipoprotein Slp	188	15	23	32	29	25	34	3	12	13	17	18	15	19	17	24	30	63	29	3	2	2	4	10	9	21	17	25	19	33	30	0	2	2	0	2	4	22.0785	27.4444	40.5196	40.2062	31.1974	47.1796	5.76783	15.673	18.456
NZ_CP037923.1	WP_000734287.1	speD	adenosylmethionine decarboxylase	264	15	27	21	9	12	13	12	26	20	10	13	9	16	36	19	14	14	9	14	11	21	10	4	10	10	5	10	10	7	7	0	0	0	0	0	0	18.8409	24.8319	18.7214	9.22916	11.5175	13.7463	15.7105	29.437	20.819
NZ_CP037923.1	WP_001144202.1	thrS	threonine--tRNA ligase	642	15	25	21	13	10	12	15	24	21	20	16	13	21	23	23	12	14	10	5	22	16	14	15	12	15	18	14	12	15	15	0	0	0	0	0	0	5.0106	6.40101	4.61913	4.12436	3.63768	3.87902	5.43817	6.33771	5.31
NZ_CP037923.1	WP_000166448.1	arsC	arsenate reductase (glutaredoxin)	119	14	16	14	7	8	10	10	11	11	3	3	6	12	13	15	9	6	7	7	1	9	5	8	1	14	11	14	12	11	13	0	0	3	0	0	0	26.1263	32.7091	27.6852	16.3507	18.0592	18.3052	24.909	23.523	20.1842
NZ_CP037923.1	WP_000020745.1	era	GTPase Era	301	14	15	11	7	9	9	12	10	7	4	4	4	11	16	10	9	7	5	5	8	11	5	5	7	13	11	14	14	17	13	0	0	0	0	0	0	10.5081	10.4221	8.60431	3.81963	5.4815	4.90819	9.26858	7.44432	5.05349
NZ_CP037923.1	WP_000044679.1	fabF	beta-ketoacyl-ACP synthase II	413	14	20	15	12	8	8	16	15	13	10	5	9	12	20	16	9	10	8	6	5	12	4	2	10	13	21	8	13	12	14	0	0	0	0	0	0	9.79646	9.72011	8.2395	7.27609	5.3511	4.2949	12.1783	7.36178	8.14168
NZ_CP037923.1	WP_000965917.1	fadB	fatty acid oxidation complex subunit alpha FadB	729	14	17	20	7	6	5	9	25	15	0	3	3	24	22	18	11	7	7	14	10	21	6	7	13	7	11	8	15	14	19	0	0	0	0	0	0	3.78816	3.78485	4.62335	1.67889	1.08245	1.20099	3.13044	5.97234	3.19962
NZ_CP037923.1	WP_000804995.1	ghrB	glyoxylate\hydroxypyruvate reductase GhrB	324	14	17	17	5	5	6	9	18	21	7	9	7	16	16	18	10	10	6	9	7	19	4	6	9	10	11	14	13	9	12	0	0	0	0	0	0	12.6354	11.6536	11.9479	3.07856	2.92017	4.00352	9.54016	13.8556	16.0169
NZ_CP037923.1	WP_001290322.1	lysC	lysine-sensitive aspartokinase 3	449	14	9	9	10	10	6	4	5	2	5	7	4	14	13	11	13	9	8	2	0	3	5	3	3	10	10	6	10	11	10	0	0	0	0	0	0	7.03031	3.84223	3.62326	3.85214	4.4421	2.32955	2.2704	2.47198	0.688813
NZ_CP037923.1	WP_000255054.1	mglA	galactose\methyl galactoside ABC transporter ATP-binding protein MglA	506	14	26	17	11	11	13	17	30	15	15	14	14	19	30	16	12	16	7	19	19	23	18	11	14	14	17	18	10	28	18	0	1	0	0	0	0	4.90191	7.85606	5.58785	3.4373	3.2424	4.232	7.53936	10.7072	5.50778
NZ_CP037923.1	WP_001261936.1	N/A	DinI-like family protein	82	14	13	12	14	16	14	14	10	9	14	11	14	11	12	12	18	16	17	11	6	9	11	14	13	16	13	8	15	12	15	0	0	0	0	0	0	38.7663	29.3485	25.4289	36.0547	40.8945	31.3399	45.4745	24.087	20.9497
NZ_CP037923.1	WP_005065225.1	N/A	DUF3748 domain-containing protein	406	14	21	17	13	10	13	12	17	16	10	10	6	23	21	17	20	18	18	4	8	15	5	6	7	19	13	12	17	14	13	0	0	0	0	0	0	10.5073	11.1135	8.94466	7.09837	6.43406	7.1116	7.80888	11.3598	8.28355
NC_024996.1	WP_000921952.1	N/A	plasmid segregation protein ParM	319	14	23	19	17	16	16	15	14	12	14	14	14	13	20	16	15	16	10	11	9	13	16	11	15	13	7	8	15	8	9	0	0	0	0	0	0	9.0694	13.0995	10.5379	10.366	9.26204	10.4821	12.9313	9.43289	7.17542
NZ_CP037923.1	WP_011110560.1	N/A	IpaH family type III secretion system E3 ubiquitin--protein ligase	608	14	19	11	18	12	14	90	168	117	126	109	105	36	35	38	43	38	28	165	146	312	307	295	317	0	0	0	0	0	0	0	0	0	8	14	38	2.11287	0.772942	0.520483	2.99225	2.07833	0.597029	16.1668	17.6181	10.7369
NZ_CP037923.1	WP_005053736.1	radA	DNA repair protein RadA	460	14	12	11	13	12	11	8	10	9	9	10	11	12	14	12	13	11	7	11	7	11	7	6	8	14	15	10	16	16	15	0	0	0	0	0	0	7.26298	4.49028	4.88162	5.05689	4.54511	4.38047	3.6841	4.47306	3.08957
NZ_CP037923.1	WP_000178456.1	raiA	ribosome-associated translation inhibitor RaiA	113	14	17	20	15	16	15	12	8	11	13	10	10	12	16	15	17	22	20	7	9	12	8	7	3	19	17	27	23	22	22	0	2	2	0	0	2	37.2625	28.5951	34.8381	29.5021	28.9264	29.8862	29.4708	18.9844	25.0465
NZ_CP037923.1	WP_001096684.1	rplA	50S ribosomal protein L1	234	14	12	12	10	6	12	13	17	11	12	8	17	18	13	13	10	10	9	13	9	13	15	11	9	24	21	25	24	29	28	1	4	4	1	5	4	12.905	10.1111	9.86007	8.35098	4.13349	9.30419	15.5459	17.1348	10.1372
NZ_CP037923.1	WP_000940121.1	rpsE	30S ribosomal protein S5	167	14	11	10	11	13	10	14	12	10	10	11	12	16	13	11	13	11	17	11	9	9	15	14	12	10	13	7	12	12	12	0	2	2	0	1	2	21.38	11.6177	10.2138	13.0583	13.5553	12.8432	23.1836	15.86	13.6886
NZ_CP037923.1	WP_000553449.1	suhB	inositol-1-monophosphatase	267	14	19	19	14	16	9	10	15	12	11	10	10	18	20	13	13	10	10	12	8	12	5	5	7	19	18	22	15	19	23	0	0	4	0	0	0	11.8039	13.9084	13.806	10.1282	14.9962	6.95738	9.61449	10.895	8.62152
NZ_CP037923.1	WP_001367866.1	tyrS	tyrosine--tRNA ligase	424	14	18	20	13	13	11	10	14	13	14	11	14	13	16	14	14	12	19	9	7	16	14	14	14	10	15	16	13	18	17	0	1	1	0	0	0	8.01127	8.35796	10.6778	7.75257	6.58478	6.06246	7.46446	7.18373	7.33255
NZ_CP037923.1	WP_000045183.1	udp	uridine phosphorylase	253	14	11	13	6	9	12	12	10	11	10	9	10	13	13	16	9	11	8	8	18	12	8	8	13	10	10	8	11	11	10	0	0	2	0	1	0	12.5976	10.3011	10.9579	5.46108	8.36251	11.7878	12.8008	8.72481	10.2766
NZ_CP037923.1	WP_000675515.1	bfr	bacterioferritin	158	13	12	10	13	14	12	15	11	12	11	14	12	13	14	12	14	12	14	12	11	12	14	11	9	7	7	8	11	7	9	0	0	0	0	0	0	21.875	14.7384	11.8768	14.1683	14.9953	16.0934	22.0675	14.2138	16.9858
NC_024996.1	WP_010921719.1	capU	putative hexosyltransferase CapU	362	13	28	24	20	16	20	14	19	16	15	16	15	16	31	22	22	22	16	4	25	11	14	6	14	10	16	18	5	20	13	0	0	0	0	0	0	9.48316	16.7402	12.7827	12.2265	9.36165	12.6729	9.7873	12.6121	9.57322
NZ_CP037923.1	WP_000886893.1	cysQ	3'(2'),5'-bisphosphate nucleotidase CysQ	246	13	12	12	14	11	16	10	10	10	9	10	8	13	12	14	13	9	13	11	5	8	9	8	11	19	14	19	16	15	16	0	0	0	0	0	0	18.4766	12.7603	13.9275	15.2496	12.9311	17.6376	14.549	11.5599	10.4699
NZ_CP037923.1	WP_005071853.1	dinD	DNA damage-inducible protein D	274	13	10	15	14	12	13	13	13	13	14	15	11	11	9	12	11	12	9	9	5	8	8	5	7	19	20	18	18	18	19	0	0	0	0	0	0	11.0787	5.07749	6.75429	9.73294	5.95754	9.81266	11.3427	9.17562	8.50694
NZ_CP037923.1	WP_000059111.1	dnaA	chromosomal replication initiator protein DnaA	467	13	11	9	9	9	7	7	15	9	7	8	9	11	18	17	12	11	12	12	12	14	11	6	11	9	12	10	19	17	15	0	0	0	1	0	0	6.49462	4.77265	4.0321	3.77975	3.46654	3.24118	4.3636	7.81361	3.68517
NZ_CP037923.1	WP_000918363.1	dnaB	replicative DNA helicase	471	13	20	18	16	13	16	13	14	13	13	12	15	16	19	18	14	17	13	10	12	11	12	11	12	6	9	9	8	8	7	0	0	0	0	0	0	7.11438	7.61826	6.65663	6.24149	5.78291	7.45208	6.55943	6.49055	5.96938
NZ_CP037923.1	WP_000799911.1	dnaC	DNA replication protein DnaC	245	13	17	15	12	10	13	9	14	12	5	13	9	10	15	15	16	11	9	9	4	15	9	10	8	17	18	14	15	17	17	0	3	0	0	1	0	13.2736	14.2274	11.387	9.48184	9.74469	10.0146	9.30224	12.5579	10.1716
NZ_CP037923.1	WP_005047466.1	fabA	bifunctional 3-hydroxydecanoyl-ACP dehydratase\trans-2-decenoyl-ACP isomerase	172	13	21	17	14	19	17	16	14	13	12	17	13	18	26	18	22	20	18	11	22	14	13	13	13	10	12	10	7	14	17	2	5	3	0	3	4	15.3979	20.4856	15.2329	12.498	18.7789	13.6514	17.9059	14.6482	12.2065
NZ_CP037923.1	WP_005105765.1	grpE	nucleotide exchange factor GrpE	197	13	19	16	10	11	16	10	13	14	9	10	9	11	21	19	11	16	7	12	13	16	12	9	8	16	15	19	17	22	16	0	3	3	0	3	3	18.0933	22.5712	16.4252	10.9891	12.9312	17.146	13.4058	15.4394	16.7278
NZ_CP037923.1	WP_000443521.1	hcxB	hydroxycarboxylate dehydrogenase HcXB	361	13	18	17	6	7	7	8	12	9	11	8	7	9	15	17	9	10	5	6	4	8	2	5	5	9	8	7	8	8	5	0	0	0	0	0	0	9.47203	11.9055	10.4599	4.22312	5.92525	6.17272	7.9719	9.22717	7.85238
NZ_CP037923.1	WP_001058327.1	hyaA	hydrogenase 1 small subunit	372	13	31	33	21	23	22	5	12	9	19	15	22	16	27	31	30	39	21	2	0	4	2	4	3	22	39	44	23	54	43	0	2	3	0	0	2	10.765	18.7994	21.7096	17.0742	18.4519	16.8161	5.43827	9.09154	6.48824
NZ_CP037923.1	WP_000228473.1	lrp	leucine-responsive transcriptional regulator Lrp	164	13	17	14	14	17	10	13	13	11	13	13	9	14	15	22	12	10	11	12	17	16	9	11	11	12	15	23	16	22	19	3	5	5	3	4	2	15.6171	15.7206	15.7113	17.8413	15.5465	11.0006	16.7704	15.7088	12.0604
NZ_CP037923.1	WP_001219335.1	mak	fructokinase	302	13	11	11	10	10	8	9	10	10	8	13	6	10	9	12	10	10	6	6	5	6	6	4	7	4	5	2	3	2	4	0	0	0	0	0	0	9.05271	7.62973	8.26384	8.55896	6.64449	6.05754	7.03781	6.86626	7.64038
NZ_CP037923.1	WP_005049763.1	N/A	SDR family oxidoreductase	212	13	17	17	16	15	15	9	9	9	15	15	9	18	18	13	18	15	10	8	8	10	9	7	6	28	23	23	23	23	24	0	0	2	0	0	0	17.2173	19.8363	19.2574	20.1429	19.093	18.4621	16.0988	12.0871	11.4035
NZ_CP037923.1	WP_000049213.1	nirB	NADPH-nitrite reductase large subunit	847	13	27	25	14	12	21	9	33	18	15	14	16	20	29	34	22	23	18	4	28	21	16	13	11	17	36	35	24	40	47	0	4	2	0	2	0	4.03575	5.88158	5.23627	2.73486	2.88616	4.45313	2.75671	7.35386	4.62969
NC_024996.1	WP_000705601.1	ospG	type III secretion system effector protein kinase OspG	196	13	16	15	14	11	11	22	21	35	30	35	29	13	14	15	19	8	7	41	61	63	55	39	59	5	6	3	0	1	0	0	0	0	0	0	1	19.9251	19.8734	18.6553	19.306	16.9316	16.1397	40.7411	30.3823	49.4117
NZ_CP037923.1	WP_001100804.1	rfbC	dTDP-4-dehydrorhamnose 3,5-epimerase	181	13	11	9	11	13	10	10	8	7	10	11	10	12	10	10	10	9	6	9	9	10	8	8	12	4	3	5	6	6	7	0	0	0	0	0	0	15.2257	9.49073	8.16589	10.928	12.2541	8.66784	10.4898	7.196	7.80964
NZ_CP037923.1	WP_000043335.1	rimM	ribosome maturation factor RimM	182	13	10	13	8	9	8	5	13	8	5	5	5	6	10	10	7	7	7	9	15	9	6	3	10	15	17	19	17	19	20	0	1	2	0	0	0	15.8578	5	10.2542	7.28225	8.30503	7.72586	6.49606	10.2114	6.76075
NZ_CP037923.1	WP_000529945.1	rpsC	30S ribosomal protein S3	233	13	15	10	12	10	10	11	12	12	11	8	9	11	15	14	9	10	9	8	13	10	8	9	9	12	16	15	13	12	15	2	3	4	3	3	3	14.1368	11.8537	7.7033	12.396	8.20083	8.9411	14.2911	12.4101	11.7136
NZ_CP037923.1	WP_000587933.1	ycfP	alpha\beta hydrolase YcfP	180	13	11	7	23	22	21	10	6	5	23	19	24	9	11	8	24	23	18	8	5	4	12	8	10	11	8	6	11	7	6	0	0	0	0	0	0	17.3707	12.2495	8.48397	15.7103	17.312	15.5753	11.926	8.22914	6.27673
NZ_CP037923.1	WP_000183342.1	yihA	ribosome biogenesis GTP-binding protein YihA\YsxC	210	13	18	14	10	12	10	11	11	13	6	5	4	16	14	15	12	7	5	6	11	9	3	3	5	9	12	8	8	10	10	0	0	0	0	0	0	16.3176	16.8739	11.9286	11.8543	10.2493	10.4903	13.6585	10.1428	12.8912
NZ_CP037923.1	WP_000337088.1	asnB	asparagine synthase B	554	12	16	13	9	10	15	7	14	7	8	7	8	13	19	12	14	16	14	6	6	8	9	11	6	16	9	11	11	13	10	0	0	0	0	0	0	5.97122	5.14793	5.27614	3.09675	3.76623	6.31556	3.67145	6.32135	2.72381
NZ_CP037923.1	WP_000697923.1	basR	two-component system response regulator BasR	222	12	18	17	10	6	11	9	11	8	5	6	3	13	15	13	15	14	9	9	10	9	4	5	3	21	20	20	17	19	21	0	1	2	0	0	0	15.9474	21.2985	18.5109	10.1565	5.75347	12.4049	14.8663	13.3531	11.2723
NZ_CP037923.1	WP_000651599.1	can	carbonate dehydratase	220	12	15	12	9	9	11	7	11	7	11	11	11	13	19	12	11	11	8	12	12	7	7	9	9	10	9	9	11	10	11	0	0	0	0	0	0	12.8064	14.9636	11.2844	8.47561	9.32576	10.2608	8.40867	12.0788	6.77721
NZ_CP037923.1	WP_000708527.1	cca	fused tRNA nucleotidyltransferase\2',3'-cyclic phosphodiesterase\2' nucleotidase\phosphatase Cca	412	12	11	7	11	15	12	7	6	4	10	9	7	13	9	12	11	12	15	8	2	6	7	4	6	5	5	5	9	5	8	0	0	0	0	0	0	5.5745	4.82389	2.68628	4.56862	6.40915	6.09497	3.37547	2.33708	1.72773
NZ_CP037923.1	WP_001118475.1	dnaJ	molecular chaperone DnaJ	376	12	14	16	8	8	6	16	26	17	9	10	12	13	22	15	11	8	5	15	27	20	11	9	18	2	7	4	3	6	6	0	0	3	0	3	0	7.57526	6.39222	7.50943	3.626	3.90926	3.03517	11.2055	17.207	10.2761
NZ_CP037923.1	WP_000817168.1	fabB	beta-ketoacyl-ACP synthase I	413	12	14	15	10	7	7	11	11	5	7	6	5	14	15	10	7	7	5	10	21	9	5	6	6	15	12	14	14	11	12	0	0	0	0	2	0	6.01255	7.76027	7.85448	3.5939	3.31151	2.76758	6.77792	4.92338	2.19662
NZ_CP037923.1	WP_000373026.1	gdhA	NADP-specific glutamate dehydrogenase	447	12	13	13	11	9	9	10	14	12	9	9	8	11	16	15	13	8	6	12	13	11	10	5	12	7	3	3	5	6	7	0	0	1	0	0	0	5.4768	4.92319	4.83272	4.81996	4.29736	3.50321	4.73675	5.55304	5.66624
NZ_CP037923.1	WP_000253975.1	glgC	glucose-1-phosphate adenylyltransferase	431	12	14	13	21	20	22	8	14	12	19	15	8	15	19	20	16	23	23	5	10	9	8	11	10	11	13	14	14	16	21	0	1	2	0	0	0	5.37644	7.28919	5.92249	11.2529	10.6967	12.4629	4.03585	7.04539	5.31076
NZ_CP037923.1	WP_001287378.1	hns	DNA-binding transcriptional regulator H-NS	137	12	17	13	10	11	11	10	15	12	11	12	12	11	18	13	16	11	9	11	17	11	14	11	10	14	22	20	17	25	24	1	5	7	0	3	4	21.5334	24.3116	19.6281	13.7128	12.9773	13.0212	17.7186	24.5276	19.3788
NZ_CP037923.1	WP_001166389.1	ispH	4-hydroxy-3-methylbut-2-enyl diphosphate reductase	316	12	15	13	11	14	15	7	9	12	9	9	7	8	12	13	10	11	12	10	7	7	7	10	7	8	14	9	10	11	12	0	0	0	0	0	0	15.1783	11.0588	10.1064	9.60718	9.63627	13.291	7.06253	8.08358	9.22031
NZ_CP037923.1	WP_005049683.1	kch	voltage-gated potassium channel protein	417	12	13	10	10	7	6	11	9	5	5	5	5	13	12	9	7	11	4	7	3	11	8	6	4	14	10	11	15	6	11	0	0	0	0	0	0	6.94379	5.80848	5.39401	5.12845	3.80229	3.45082	7.63253	4.6836	2.69928
NZ_CP037923.1	WP_000443652.1	ligA	NAD-dependent DNA ligase LigA	671	12	10	11	6	5	6	9	11	7	2	6	4	18	12	13	6	7	5	6	6	9	10	7	5	19	18	9	25	21	20	0	0	0	0	0	0	4.60619	2.69375	3.58362	1.57654	1.10185	1.70332	3.51236	3.88432	2.38292
NZ_CP037923.1	WP_000081894.1	malP	maltodextrin phosphorylase	797	12	34	19	23	21	22	6	27	10	9	10	12	27	47	33	35	31	18	4	17	12	14	2	3	6	5	4	8	14	12	0	0	0	0	0	0	3.51692	7.26218	4.05639	4.25728	4.70779	4.54453	1.546	7.03091	1.5262
NZ_CP037923.1	WP_000841001.1	maoP	macrodomain Ori organization protein MaoP	112	12	12	13	4	8	5	7	10	7	5	2	5	9	10	10	11	7	15	10	3	8	7	6	6	17	11	17	17	9	14	0	0	0	0	0	0	26.1914	21.3645	21.7603	8.4326	15.8603	11.6089	15.6402	18.1827	11.3041
NZ_CP037923.1	WP_001071652.1	mazG	nucleoside triphosphate pyrophosphohydrolase	263	12	17	20	12	10	13	10	26	20	12	10	11	16	27	14	13	13	9	7	29	11	9	4	9	7	11	10	13	19	17	0	0	0	0	0	0	11.7157	13.2744	14.2128	8.12532	9.00152	11.6025	9.75506	20.8002	14.8321
NZ_CP037923.1	WP_005047937.1	minC	septum site-determining protein MinC	231	12	11	10	11	13	9	7	7	9	7	10	7	11	9	12	9	7	7	7	10	6	7	11	13	10	9	11	14	8	11	0	0	0	0	0	0	14.0034	8.66191	8.59935	10.5079	13.2436	8.80192	7.49747	7.04369	10.19
NZ_CP037923.1	WP_000091007.1	mntR	manganese-binding transcriptional regulator MntR	155	12	11	10	10	10	8	8	13	8	8	9	8	12	13	12	10	7	6	7	4	13	6	4	6	15	14	11	13	15	14	0	0	0	0	0	0	20.2391	15.0174	14.0027	13.0444	13.4067	10.9087	14.3858	18.9613	10.7259
NZ_CP037923.1	WP_001288850.1	mukF	chromosome partition protein MukF	440	12	18	12	7	5	2	19	23	23	10	11	10	13	20	26	8	7	8	15	22	20	14	12	14	0	4	1	4	11	9	0	0	0	0	0	0	5.71623	6.72594	4.5736	3.78516	2.37665	0.755412	8.42854	11.3934	10.8374
NZ_CP037923.1	WP_000023919.1	N/A	LutB\LldF family L-lactate oxidation iron-sulfur protein	475	12	22	16	20	15	18	6	19	14	11	11	10	12	20	20	20	19	13	4	7	10	8	8	4	12	21	16	9	15	13	0	0	0	0	0	0	4.41983	8.55387	6.19122	7.88071	5.58142	7.36514	2.49024	7.46455	4.62732
NZ_CP037923.1	WP_005048063.1	ndh	NADH-quinone dehydrogenase	434	12	25	18	20	10	17	16	25	19	15	17	18	15	29	17	21	15	15	14	18	16	18	12	8	19	18	15	20	27	23	0	0	0	0	0	0	7.44239	12.5484	9.22363	11.829	5.90559	10.3842	11.963	14.3547	12.2761
NZ_CP037923.1	WP_000545042.1	nuoE	NADH-quinone oxidoreductase subunit NuoE	166	12	16	15	15	12	18	4	10	10	13	14	17	14	19	15	23	21	16	5	21	13	15	12	12	9	10	10	7	17	14	0	3	4	0	2	1	15.7159	18.7435	22.4484	26.9926	16.8879	27.7097	5.5376	11.3057	12.3514
NZ_CP037923.1	WP_000423725.1	purB	adenylosuccinate lyase	456	12	17	13	8	6	5	10	9	9	9	8	10	14	21	17	7	9	6	9	10	9	7	2	5	4	6	6	4	7	5	0	0	0	0	0	0	5.83043	6.14484	5.50012	4.10639	2.44075	1.48088	3.98336	3.20209	3.6885
NZ_CP037923.1	WP_000190982.1	purR	HTH-type transcriptional repressor PurR	341	12	10	6	5	3	6	8	9	5	7	6	7	13	11	6	4	5	6	7	3	6	6	7	6	3	3	2	7	6	2	0	0	0	0	0	0	7.84165	4.84408	3.53005	2.65417	1.45492	3.20701	4.59499	5.07954	3.0037
NZ_CP037923.1	WP_001199973.1	queE	7-carboxy-7-deazaguanine synthase QueE	223	12	18	13	13	12	14	8	13	12	10	10	11	11	12	12	11	11	8	8	8	15	8	5	8	13	12	12	12	13	10	0	0	0	0	0	0	11.6938	14.1492	10.9432	11.4204	12.2465	14.808	9.02982	10.5389	9.34869
NZ_CP037923.1	WP_000857517.1	rfbA	glucose-1-phosphate thymidylyltransferase RfbA	292	12	18	17	16	17	16	15	16	14	16	15	12	18	19	18	17	20	19	15	9	13	11	11	15	10	9	13	12	10	11	0	0	0	0	0	0	12.1754	13.9647	11.0487	10.2001	11.859	11.7938	16.3385	13.3841	10.6329
NZ_CP037923.1	WP_000809011.1	rpoN	RNA polymerase factor sigma-54	477	12	9	8	5	8	11	9	5	8	6	10	9	8	9	9	9	8	4	2	0	5	8	7	5	11	13	10	15	18	15	0	0	0	0	0	0	7.42897	4.23711	2.89388	2.66931	3.16136	5.78396	5.07318	2.04978	3.12884
NZ_CP037923.1	WP_001216676.1	rpsF	30S ribosomal protein S6	131	12	14	11	10	14	9	6	6	8	6	9	10	8	6	14	11	6	4	9	13	7	4	8	3	11	9	8	11	6	8	0	0	0	0	0	2	23.3586	18.7672	16.1608	18.8664	23.3305	18.2784	11.4885	9.46723	15.4399
NZ_CP037923.1	WP_000624314.1	sdaA	L-serine ammonia-lyase	454	12	7	16	14	12	15	10	11	13	10	11	12	12	12	13	17	14	8	8	16	16	13	9	7	18	19	16	9	12	15	0	0	0	0	0	0	4.75414	2.88745	4.41471	4.12855	3.15564	4.55919	4.95699	3.58265	5.17006
NZ_CP037923.1	EKN05	sdiA	transcriptional regulator SdiA	207	12	10	12	14	14	18	10	14	10	10	9	15	14	14	13	18	15	14	10	12	10	10	9	9	16	16	22	21	16	16	0	8	4	0	0	0	15.9004	11.4432	12.7895	16.8263	15.4596	22.6245	13.9805	17.6407	13.235
NZ_CP037923.1	WP_001046816.1	smrA	DNA endonuclease SmrA	187	12	21	20	17	15	18	10	13	12	13	9	12	13	17	20	16	15	15	9	11	9	7	9	7	21	23	29	22	25	26	0	0	0	0	0	0	16.2962	22.1949	21.6495	20.0284	16.9491	23.5436	15.4638	13.2648	12.7524
NZ_CP037923.1	EKN05	speC	ornithine decarboxylase	708	12	16	13	14	10	11	8	17	8	6	8	7	18	25	15	17	16	13	3	17	8	5	4	2	5	3	5	4	5	4	0	0	1	0	0	0	3.31039	3.4873	3.80214	4.63883	3.2924	3.221	2.01578	5.91168	1.80502
NZ_CP037923.1	WP_000781046.1	thrC	threonine synthase	428	12	14	12	6	8	8	10	13	8	11	10	5	14	15	13	10	6	7	6	8	5	12	7	6	3	4	3	4	3	3	0	0	0	0	0	0	8.82133	7.54754	4.35194	2.44231	2.86934	3.62481	6.77885	8.16815	2.93118
NZ_CP037923.1	WP_001280776.1	trxA	thioredoxin TrxA	109	12	13	12	11	7	12	11	11	13	10	12	13	15	11	13	18	18	9	14	14	10	14	15	12	14	14	15	22	19	18	0	6	4	0	3	2	27.7762	24.8814	20.8726	20.245	10.0226	18.9722	26.3026	19.667	21.1732
NZ_CP037923.1	WP_000906195.1	yaaA	peroxide stress protein YaaA	258	12	10	7	5	3	8	4	9	5	4	5	7	13	13	7	9	10	10	6	8	7	7	5	3	14	9	9	16	14	14	0	0	0	0	0	0	12.9445	7.67991	4.72621	4.01654	2.08265	6.93637	2.95182	8.99383	4.10742
NZ_CP037923.1	WP_005053801.1	yjiA	GTPase	318	12	15	18	11	10	11	5	12	9	5	8	5	19	21	20	13	13	16	4	22	8	9	5	5	5	9	7	7	7	5	0	0	0	0	0	0	8.10446	9.85626	12.3046	6.00028	4.56117	5.76339	4.89993	7.91733	5.66266
NZ_CP037923.1	WP_001276008.1	zapA	cell division protein ZapA	109	12	14	17	9	7	8	10	10	13	4	5	6	12	11	15	7	7	6	7	7	9	4	6	5	10	8	11	9	9	10	0	2	4	0	1	3	27.9158	29.648	38.9029	16.752	11.8136	14.2409	26.0884	21.8709	26.9773
NZ_CP037923.1	WP_005106179.1	adiA	arginine decarboxylase	755	11	16	17	17	14	10	2	9	1	5	4	5	10	18	10	17	18	6	3	2	5	0	0	1	14	16	18	12	16	13	0	0	0	0	0	0	3.29233	3.60762	3.85506	4.29916	4.02198	3.02482	0.656991	1.81265	0.202754
NZ_CP037923.1	WP_001230091.1	argH	argininosuccinate lyase	457	11	12	12	2	4	2	9	16	10	6	10	5	9	9	12	7	8	5	11	6	9	7	7	8	6	8	7	11	6	8	0	0	0	0	0	0	6.27956	6.93599	6.69807	1.45459	2.44821	1.36577	6.78242	8.74265	5.17231
NZ_CP037923.1	WP_005086795.1	carA	glutamine-hydrolyzing carbamoyl-phosphate synthase small subunit	382	11	18	16	19	12	15	8	20	12	15	12	13	19	24	14	20	15	9	7	11	14	7	8	8	18	25	25	26	29	32	0	0	2	0	0	0	8.42798	10.8277	8.93872	12.7885	8.4423	6.37049	6.41451	13.8554	6.22175
NZ_CP037923.1	WP_001033722.1	cpxR	envelope stress response regulator transcription factor CpxR	232	11	12	17	14	7	11	11	14	10	6	6	8	12	17	10	10	14	12	10	8	10	7	7	2	31	29	21	23	25	22	0	0	0	0	0	0	14.5181	14.0889	19.6711	17.2972	9.18841	12.648	12.5493	15.8507	11.8077
NZ_CP037923.1	WP_000242759.1	crp	cAMP-activated global transcriptional regulator CRP	210	11	14	10	24	21	26	9	11	11	24	21	26	12	13	13	33	33	26	9	23	13	21	20	14	21	12	15	16	16	17	2	5	4	0	0	2	8.74861	10.1684	5.61113	17.9158	16.0693	17.686	9.28523	7.73704	7.97524
NZ_CP037923.1	WP_001155227.1	dksA	RNA polymerase-binding protein DksA	151	11	14	22	26	26	24	12	11	18	20	18	22	13	14	17	21	20	19	13	12	16	16	19	21	26	31	50	24	38	47	0	3	5	0	0	3	18.7398	16.204	26.7801	33.6294	36.2867	27.7051	19.9157	17.2368	21.2091
NZ_CP037923.1	WP_005050598.1	dusA	tRNA dihydrouridine(20\20a) synthase DusA	345	11	12	10	11	11	10	6	8	9	9	8	6	13	10	8	15	11	6	5	0	9	4	4	4	11	11	11	16	17	16	0	0	0	0	0	0	8.98396	7.17347	5.06816	7.36299	7.22357	5.62781	4.91523	5.96756	6.52402
NZ_CP037923.1	WP_024260331.1	fabZ	3-hydroxyacyl-ACP dehydratase FabZ	151	11	10	11	7	5	7	12	17	11	9	10	7	9	15	11	8	10	3	16	12	13	6	7	5	12	14	15	15	12	13	0	2	2	1	0	2	22.1476	13.9782	14.6625	8.09783	6.17093	9.01443	26.6878	26.5569	18.4583
NZ_CP037923.1	WP_000053434.1	galK	galactokinase	382	11	12	10	13	13	12	8	7	6	10	7	12	12	13	14	17	15	19	6	5	9	15	10	14	6	7	11	8	11	9	0	0	0	0	0	0	7.86455	7.40092	4.78262	9.03722	8.34966	8.1134	6.22797	3.61538	3.27089
NZ_CP037923.1	WP_000785822.1	gltA	citrate synthase	427	11	30	22	12	12	14	16	43	20	19	22	14	16	35	31	13	14	8	16	81	37	24	14	21	11	14	14	17	18	18	0	0	0	0	0	0	5.4551	17.5783	12.1815	5.71262	6.83983	8.19023	8.17901	24.708	11.6489
NZ_CP037923.1	WP_000586440.1	hisA	1-(5-phosphoribosyl)-5-[(5-phosphoribosylamino)methylideneamino	245	11	5	4	6	4	3	4	0	0	2	0	1	7	6	1	11	7	6	2	0	1	1	3	0	11	8	4	13	10	11	0	0	0	0	0	0	13.0961	4.45245	3.20054	5.54201	3.6982	2.7727	3.82715	0	0
NZ_CP037923.1	WP_001203399.1	hxpA	hexitol phosphatase HxpA	216	11	10	11	11	11	9	10	7	9	8	7	11	10	10	9	12	9	13	7	11	9	7	7	5	17	16	21	14	16	15	0	4	2	0	0	0	15.0891	10.8655	11.3941	12.5139	9.6879	10.1313	11.8761	8.29635	11.2833
NZ_CP037923.1	WP_000347234.1	ispA	(2E,6E)-farnesyl diphosphate synthase	299	11	14	15	11	13	13	8	10	10	9	14	5	7	13	17	11	7	6	4	8	9	5	6	7	18	16	18	10	13	20	0	0	0	0	0	0	9.16247	10.0784	11.9281	8.19186	6.91164	10.2636	6.08764	9.23669	8.94904
NZ_CP037923.1	WP_001291435.1	N/A	HHA domain-containing protein	72	11	11	10	13	11	11	9	8	10	10	12	14	11	9	13	15	15	9	12	6	17	16	13	15	9	9	9	9	10	11	0	2	2	0	3	4	44.7771	34.4458	29.9986	38.3713	38.1522	27.845	42.44	20.717	32.2392
NZ_CP037923.1	WP_000165870.1	N/A	hydrolase	208	11	22	15	13	11	16	11	17	11	13	11	11	15	21	12	16	13	11	5	16	12	8	8	8	10	12	12	14	11	12	0	0	0	0	0	0	14.2477	23.9568	14.6608	14.3591	14.2179	15.6324	16.7699	20.7075	13.9788
NZ_CP037923.1	WP_000825597.1	N/A	YfdX family protein	207	11	8	11	15	12	12	4	4	7	9	12	15	16	9	15	18	19	15	0	0	0	3	5	4	10	13	12	12	18	19	0	2	9	0	2	1	13.3435	7.20664	10.952	15.1281	11.8367	13.0637	4.20457	3.32212	6.81534
NZ_CP037923.1	WP_001223164.1	N/A	tRNA\rRNA methyltransferase	228	11	12	13	14	12	17	13	11	11	10	10	10	14	13	10	17	13	10	7	10	10	10	8	7	12	10	11	12	16	14	0	0	0	0	0	0	12.3106	10.8854	11.4386	12.5051	10.994	15.7434	15.8471	10.1841	10.5189
NZ_CP037923.1	WP_000003328.1	N/A	bifunctional tRNA (adenosine(37)-C2)-methyltransferase TrmG\ribosomal RNA large subunit methyltransferase RlmN	384	11	17	14	10	16	12	11	15	11	15	11	12	10	17	19	14	11	13	9	11	12	11	12	16	17	15	15	15	16	18	0	1	4	0	0	0	5.62973	8.18667	6.85543	3.98766	6.3828	5.3806	5.05887	7.3517	5.17147
NZ_CP037923.1	WP_000172749.1	nuoI	NADH-quinone oxidoreductase subunit NuoI	180	11	9	8	7	5	6	5	3	4	5	3	3	7	8	8	8	5	5	3	4	5	5	3	2	2	4	3	3	3	5	0	0	0	0	0	0	11.677	5.46352	4.24181	6.11414	3.95221	5.25474	2.92321	2.369	2.78624
NZ_CP037923.1	WP_005105223.1	ompA	porin OmpA	348	11	9	6	8	10	6	14	9	9	10	10	8	12	12	11	11	9	8	13	7	12	10	15	12	14	14	14	14	15	19	1	8	6	2	6	9	7.40551	4.54996	2.85779	4.48363	5.68152	3.65237	10.72	4.57351	3.80949
NZ_CP037923.1	WP_001157751.1	ompR	two-component system response regulator OmpR	239	11	8	7	7	8	5	6	8	3	4	5	7	11	11	8	8	10	16	9	5	6	7	10	9	10	9	6	10	10	12	0	0	0	0	0	0	10.8741	5.98473	4.44647	5.05241	5.59923	4.14497	6.82847	6.64002	2.6079
NZ_CP037923.1	EKN05	oppF	murein tripeptide\oligopeptide ABC transporter ATP binding protein OppF	334	11	19	17	14	11	8	3	16	9	12	11	8	8	16	14	16	9	9	3	11	5	6	4	5	14	20	24	14	21	21	0	0	0	0	0	0	6.71827	10.3605	8.78855	6.05049	4.42989	3.96371	2.02759	9.63711	4.02218
NC_024996.1	WP_001046939.1	ospB	type 3 secretion system effector OspB	288	11	8	13	7	6	7	53	52	68	53	61	50	26	18	43	32	23	14	70	62	118	86	70	106	0	4	3	1	1	1	0	2	3	3	4	10	9.61723	5.82245	9.57835	5.20574	3.42185	4.48376	55.7381	39.1792	56.4958
NC_024996.1	WP_010921592.1	phoN2	PAP2 family phosphatase PhoN2	246	11	8	12	12	11	11	150	103	145	83	80	101	62	11	128	38	53	24	98	53	207	153	52	126	9	10	13	21	19	27	0	15	10	0	9	5	12.2348	7.22119	11.8533	12.3153	8.03953	8.08782	168.126	95.456	155.841
NZ_CP037923.1	WP_001285288.1	proB	glutamate 5-kinase	367	11	11	10	8	8	7	8	10	7	5	5	5	10	13	9	5	4	5	7	4	9	6	8	6	10	11	9	15	14	15	0	0	0	0	2	0	7.32209	4.80598	5.17711	3.08075	2.65304	3.2601	6.41226	7.47627	4.52748
NZ_CP037923.1	WP_000534858.1	relB	type II toxin-antitoxin system antitoxin RelB	79	11	12	7	6	7	6	7	9	7	8	5	9	9	9	8	10	7	6	9	8	8	4	6	6	8	8	8	12	11	12	0	0	4	0	2	2	27.0408	23.9813	15.1631	16.8499	19.5011	16.9191	19.6104	21.3599	15.3732
NZ_CP037923.1	WP_000699405.1	rfbB	dTDP-glucose 4,6-dehydratase	361	11	19	16	16	13	11	11	16	11	8	15	11	16	23	16	11	14	8	3	6	12	5	5	8	6	12	11	14	14	15	0	0	0	0	0	0	6.80132	10.2721	8.78767	9.44806	8.7555	6.76048	7.85428	7.80339	5.91764
NZ_CP037923.1	WP_000684350.1	rimK	30S ribosomal protein S6--L-glutamate ligase	300	11	9	10	12	10	11	7	4	4	6	5	5	12	6	9	11	11	8	3	2	2	2	3	2	6	7	11	8	6	4	0	0	0	0	0	0	11.8202	7.4073	7.83143	10.0554	5.83533	7.37616	8.09468	4.3244	4.35624
NZ_CP037923.1	WP_000691382.1	trkA	Trk system potassium transporter TrkA	458	11	18	9	8	5	6	4	10	1	5	5	4	11	15	12	8	8	5	4	3	1	3	5	7	0	0	0	1	1	2	0	0	0	0	0	0	5.19592	7.3861	3.21586	4.0252	2.6506	2.2644	1.39368	5.54289	0.447088
NZ_CP037923.1	WP_000611335.1	uvrY	UvrY\SirA\GacA family response regulator transcription factor	218	11	12	13	12	14	15	10	12	12	14	12	17	13	15	12	19	16	17	13	9	11	14	11	12	12	18	16	17	17	10	0	4	3	0	0	0	13.1188	11.0616	10.5575	13.016	15.1	15.9398	14.7253	12.1209	13.4559
NZ_CP037923.1	WP_001138904.1	yajQ	nucleotide binding protein YajQ	163	11	11	9	5	5	5	13	9	8	7	5	7	16	10	8	6	6	4	12	7	11	6	3	4	11	9	6	12	11	8	9	16	12	10	23	14	13.9472	11.2385	8.91015	7.39357	5.90742	6.09223	18.8237	11.2388	10.578
NZ_CP037923.1	WP_000723702.1	ydjG	NADH-dependent methylglyoxal reductase	326	11	9	10	5	6	4	3	6	3	3	3	0	8	8	8	4	4	7	2	2	2	0	1	0	15	15	14	14	17	13	0	0	0	0	0	0	7.40305	4.40466	5.04886	3.34098	4.09578	2.57638	1.75438	2.73126	1.39498
NZ_CP037923.1	WP_001295691.1	zur	zinc uptake transcriptional repressor Zur	171	11	18	11	13	8	9	10	14	13	10	11	14	12	11	11	9	9	8	7	14	14	10	4	6	11	15	12	8	14	15	0	5	4	0	0	0	13.6923	21.0639	12.9778	16.8675	9.20553	10.9289	16.0425	18.0548	17.5303
NZ_CP037923.1	WP_000103754.1	acpP	acyl carrier protein	78	10	10	9	6	5	7	10	11	7	9	8	9	10	9	4	9	10	6	5	6	7	9	7	5	5	8	2	6	7	6	0	2	4	0	3	4	28.5847	24.221	24.9185	15.6844	14.3813	20.5258	34.1159	32.0927	15.5346
NZ_CP037923.1	WP_000567518.1	add	adenosine deaminase	333	10	8	7	5	5	9	6	6	7	7	6	3	5	9	8	6	4	4	0	1	6	4	1	0	11	10	15	15	12	18	0	0	0	0	0	0	9.72871	6.43875	6.94128	4.72919	4.13839	7.87315	6.95008	5.80676	6.60904
NZ_CP037923.1	WP_001313644.1	ahpF	alkyl hydroperoxide reductase subunit F	521	10	16	14	4	9	8	6	12	6	6	9	6	10	15	10	11	14	6	2	13	8	10	4	7	15	18	20	11	18	17	0	0	0	0	0	0	3.68966	5.60738	5.05865	1.76701	3.12994	2.81537	3.24833	4.73269	1.90335
NZ_CP037923.1	WP_000014594.1	cspA	RNA chaperone\antiterminator CspA	70	10	8	8	8	15	9	6	8	8	10	8	10	12	8	10	15	11	11	7	4	7	8	7	8	13	7	12	8	9	8	0	0	0	2	0	0	43.5648	24.38	24.5638	25.6442	59.7592	23.3237	26.7325	28.9243	29.6213
NZ_CP037923.1	WP_000611911.1	fnr	fumarate\nitrate reduction transcriptional regulator Fnr	250	10	11	8	12	10	10	6	8	5	7	6	8	8	8	9	11	11	9	5	9	6	7	6	6	11	17	17	13	10	12	0	3	3	0	1	1	11.4494	10.4817	6.57448	11.7539	7.21792	9.29886	8.81604	7.50171	4.13996
NZ_CP037923.1	WP_000993449.1	glgP	glycogen phosphorylase	815	10	18	18	16	13	14	8	10	9	11	7	7	18	14	23	15	15	12	4	9	5	3	2	2	4	9	4	13	9	6	2	0	0	0	0	0	2.11352	3.74711	4.15826	3.71313	3.32427	3.6252	2.3933	1.8943	1.76491
NZ_CP037923.1	WP_000071149.1	glmM	phosphoglucosamine mutase	445	10	15	9	5	5	7	5	15	9	5	4	5	7	10	7	6	6	6	4	7	8	6	5	4	0	0	0	1	0	1	0	0	0	0	0	0	4.41006	7.23091	3.48446	2.51792	1.65097	3.51215	2.96431	6.12518	3.9464
NZ_CP037923.1	WP_000627807.1	grcA	autonomous glycyl radical cofactor GrcA	127	10	14	15	15	14	14	8	12	11	11	12	13	9	12	12	20	17	14	6	3	8	11	12	9	18	14	18	15	13	17	0	3	7	0	2	3	16.4081	16.0502	18.7692	20.6184	21.2708	20.9116	14.6782	13.9556	14.0558
NZ_CP037923.1	WP_000853972.1	hemG	menaquinone-dependent protoporphyrinogen IX dehydrogenase	181	10	11	9	8	8	7	10	13	6	8	7	4	12	11	12	9	8	4	7	6	9	5	5	5	14	17	19	18	15	11	0	0	1	0	0	0	13.6557	10.2129	8.30004	8.56473	10.0051	6.30156	12.0507	13.5588	5.67083
NZ_CP037923.1	WP_044023908.1	infC	translation initiation factor IF-3	180	10	14	11	14	12	10	12	9	9	14	13	11	11	9	13	14	10	10	13	6	11	11	11	14	14	18	17	14	15	18	1	3	2	0	0	0	17.0419	18.8939	12.1623	18.9851	16.3502	13.3678	21.379	11.9082	12.2723
NZ_CP037923.1	WP_001241357.1	iscR	Fe-S cluster assembly transcriptional regulator IscR	162	10	10	11	7	9	9	14	11	10	7	7	6	8	9	12	6	10	5	12	23	15	8	9	4	18	12	23	11	16	17	0	4	1	0	0	0	18.5755	12.3692	16.7449	8.94872	12.6482	9.21351	25.04	16.3348	14.7342
NZ_CP037923.1	WP_000331707.1	iscU	Fe-S cluster assembly scaffold IscU	128	10	18	17	18	17	19	9	16	14	17	16	19	10	15	17	22	17	24	8	10	16	19	25	22	10	19	24	12	21	22	0	2	2	0	2	2	15.3786	29.4671	26.3038	33.4932	31.0653	33.2673	16.9492	29.5351	19.4938
NZ_CP037923.1	WP_001403387.1	iucA	NIS family aerobactin synthetase IucA	574	10	21	11	11	6	7	7	28	7	10	10	7	13	30	15	9	10	9	15	36	15	10	6	13	6	9	5	12	16	7	0	0	0	0	0	0	5.36052	8.19235	4.39025	5.03849	2.16064	2.74848	3.63389	12.0236	3.0279
NZ_CP037923.1	WP_001255582.1	menC	o-succinylbenzoate synthase	320	10	10	11	9	5	8	3	8	3	4	8	3	11	12	10	4	7	3	0	4	5	2	0	1	0	0	0	0	0	0	0	0	0	0	0	0	5.96547	5.44748	6.34458	4.27884	2.5219	4.40114	2.58671	5.19611	2.38199
NZ_CP037923.1	WP_024260259.1	mfd	transcription-repair coupling factor	1148	10	17	14	8	6	7	13	24	12	12	12	11	12	22	20	8	12	11	15	16	23	22	18	20	6	8	7	12	8	10	0	0	0	0	0	0	1.81443	2.82164	2.16191	1.03956	0.719313	0.91665	2.47378	4.36577	2.14309
NZ_CP037923.1	WP_000101055.1	minD	septum site-determining protein MinD	270	10	8	7	4	7	7	8	7	7	8	8	7	11	7	9	8	8	6	7	3	6	5	8	7	7	6	8	7	9	9	0	0	3	0	0	0	9.59389	5.10686	4.00901	2.15219	5.04905	4.18983	6.62903	4.15662	3.91996
NZ_CP037923.1	WP_001147439.1	modE	molybdenum-dependent transcriptional regulator	262	10	13	10	10	10	10	9	10	7	3	4	5	13	11	11	8	14	11	7	3	11	7	3	7	7	7	9	10	11	9	0	6	2	0	0	0	11.5332	14.4855	8.95556	9.46024	9.77654	7.73255	10.9732	7.95007	5.68697
NC_024996.1	WP_001106823.1	mxiI	type III secretion system inner rod protein MxiI	97	10	3	7	1	1	1	7	1	7	1	2	1	3	3	7	8	0	0	15	0	9	1	2	2	2	2	5	4	2	4	0	0	0	0	0	0	20.228	7.19024	17.3043	1.89357	1.90301	3.14068	18.6803	4.20517	17.8112
NC_024996.1	WP_005015412.1	N/A	type II toxin-antitoxin system RelB\DinJ family antitoxin	126	10	18	17	14	13	14	10	17	12	9	12	8	12	24	19	16	20	12	5	16	8	5	5	7	10	13	13	9	17	15	0	1	4	0	0	1	21.7867	30.8138	31.0395	30.422	22.7854	22.4199	23.6997	27.0549	26.5583
NZ_CP037923.1	WP_001056505.1	N/A	ferritin-like domain-containing protein	166	10	8	3	7	6	5	5	4	4	4	7	4	8	5	5	5	3	6	3	1	2	1	1	3	5	5	6	8	8	4	0	0	0	0	0	0	13.0465	9.19652	2.53734	10.8725	9.46846	6.80202	6.28432	6.67647	6.72173
NZ_CP037923.1	WP_001079512.1	N/A	ferritin-like domain-containing protein	168	10	10	11	9	8	8	6	6	6	6	7	8	9	9	11	12	11	7	3	2	5	4	2	2	22	21	24	27	16	23	0	0	0	0	0	0	10.736	8.98353	11.3165	9.33386	7.1255	9.14807	8.33916	7.00909	7.54809
NZ_CP037923.1;NZ_CP037923.1	WP_005050984.1;WP_005050984.1	N/A	Gfo\Idh\MocA family oxidoreductase	332	10	14	12	10	9	9	8	11	12	9	8	7	11	12	11	4	10	6	9	11	7	7	4	7	12	17	15	16	17	18	0	3	4	0	0	4	8.66413	9.17567	9.0763	8.11665	6.42222	8.23901	7.1316	9.01272	7.99933
NZ_CP037923.1	WP_000476093.1	nudJ	phosphatase NudJ	153	10	9	9	9	9	8	9	6	9	8	6	7	11	7	8	9	7	9	8	4	9	4	4	7	13	10	13	12	10	8	0	0	0	0	0	0	17.1045	12.5	11.7658	15.1297	13.7482	13.9479	17.4308	11.1273	13.7567
NZ_CP037923.1	WP_000386733.1	nuoB	NADH-quinone oxidoreductase subunit NuoB	220	10	11	11	9	9	9	6	15	9	7	9	9	8	14	9	13	8	9	7	12	9	8	7	9	6	7	7	5	8	6	0	3	3	0	2	0	7.4979	8.28313	6.94609	6.05789	5.36781	5.34837	5.74465	10.1202	6.7712
NZ_CP037923.1	WP_001297425.1	pnp	polyribonucleotide nucleotidyltransferase	711	10	16	13	7	7	4	7	16	12	6	6	6	10	14	12	10	4	6	8	5	9	8	7	6	7	9	11	13	12	16	0	0	0	0	0	0	3.19817	4.30994	3.39296	1.69635	1.81334	0.850484	2.33647	4.56738	3.72494
NZ_CP037923.1	WP_000531594.1	potA	spermidine\putrescine ABC transporter ATP-binding protein PotA	378	10	14	14	8	9	8	8	12	16	8	8	10	12	11	16	8	9	7	10	10	13	11	7	7	12	14	15	12	18	14	0	0	3	0	0	0	7.27732	6.47886	7.09191	4.98811	4.76868	4.25977	5.38342	7.38554	8.53263
NZ_CP037923.1	WP_005065284.1	prlC	oligopeptidase A	680	10	17	12	10	8	13	6	6	5	8	8	7	10	14	12	10	11	10	4	4	7	4	11	4	8	9	6	8	10	10	0	0	0	0	0	0	3.15257	4.31816	2.50129	3.00813	2.1373	3.43722	2.12867	1.57701	1.40167
NZ_CP037923.1	WP_001061917.1	rcsB	response regulator transcription factor RcsB	216	10	14	12	7	5	8	6	10	7	6	6	4	10	9	11	8	5	4	5	3	8	3	4	2	10	8	6	8	11	7	0	0	0	0	0	0	10.9859	14.6587	11.0009	8.38626	4.45773	7.24251	5.12686	9.99967	7.1196
NZ_CP037923.1	WP_000145975.1	rlmE	23S rRNA (uridine(2552)-2'-O)-methyltransferase RlmE	209	10	8	9	7	5	9	6	7	8	7	8	9	8	8	7	9	8	6	11	7	8	7	6	9	11	9	12	9	9	11	0	0	0	0	0	0	13.1621	7.71513	7.92374	8.4142	5.84832	8.444	10.6835	10.7548	11.4187
NZ_CP037923.1	WP_001138043.1	rpsG	30S ribosomal protein S7	156	10	14	7	6	11	10	7	11	8	6	6	8	15	9	19	8	11	8	8	7	10	6	6	7	4	4	6	8	8	8	0	3	3	0	0	2	17.5914	20.5387	9.54363	9.01124	17.9716	13.6271	14.5157	16.9857	13.7676
NZ_CP037923.1	WP_000130185.1	tal	transaldolase	317	10	13	9	5	4	6	10	8	8	6	6	5	8	8	12	7	10	6	6	4	8	3	11	8	7	5	6	9	8	10	0	0	0	0	0	0	6.19734	6.73236	5.30225	2.87596	2.5717	3.7904	6.67908	4.22521	4.68515
NZ_CP037923.1	WP_000742110.1	thiL	thiamine-phosphate kinase	325	10	12	13	12	10	12	11	10	11	15	11	10	13	11	12	8	12	7	8	17	10	10	6	9	12	11	15	11	15	14	0	1	1	0	0	1	8.68891	8.18253	9.30783	9.15899	7.21711	9.29059	8.68274	8.48644	8.65995
NZ_CP037923.1	WP_000323557.1	uspD	universal stress protein UspD	142	10	9	9	6	11	9	5	8	6	5	6	5	7	9	9	6	9	8	3	4	1	5	6	4	17	15	19	19	18	20	0	0	0	0	2	1	16.7499	14.7981	14.9696	9.30881	12.6998	14.4754	9.24107	12.0577	8.26829
NZ_CP037923.1	WP_000386531.1	ybiB	DNA-binding protein YbiB	320	10	8	6	7	3	8	6	5	4	5	3	2	7	7	8	8	9	3	2	8	0	4	2	6	0	1	0	0	0	1	0	0	0	0	0	0	9.94025	6.66296	5.4424	4.79353	3.28583	5.50711	6.34736	4.66242	4.53183
NZ_CP037923.1	WP_005050098.1	ydfG	bifunctional NADP-dependent 3-hydroxy acid dehydrogenase\3-hydroxypropionate dehydrogenase YdfG	248	10	11	10	8	9	7	7	10	6	6	8	6	12	10	12	8	9	9	8	4	4	7	5	7	15	13	14	15	15	14	0	0	0	0	0	0	9.84962	11.6299	10.8187	11.3843	11.5798	8.86696	8.95306	9.88918	6.06558
NZ_CP037923.1	WP_000807346.1	yegS	lipid kinase YegS	299	10	7	8	7	6	8	3	8	4	7	4	4	5	15	8	6	9	6	4	4	3	4	6	5	10	17	14	14	19	17	0	0	0	0	0	0	5.51826	3.63171	2.83031	2.9116	4.29537	3.13995	1.80141	3.99841	1.63139
NZ_CP037923.1	WP_005051894.1	yghU	glutathione-dependent disulfide-bond oxidoreductase	288	10	13	9	6	6	7	7	8	10	2	5	7	8	11	11	6	7	5	7	3	9	5	5	4	11	13	11	16	15	14	0	1	0	0	0	0	6.96327	7.53256	4.99723	4.12116	3.43646	5.66574	6.73596	5.25433	7.51784
NZ_CP037923.1	WP_000118391.1	accD	acetyl-CoA carboxylase, carboxyltransferase subunit beta	304	9	8	8	9	7	8	8	8	8	8	8	8	12	11	7	10	11	6	6	9	6	10	9	10	7	9	7	11	13	9	0	0	0	0	0	0	7.7599	3.06754	4.95539	6.45126	2.8007	5.80445	7.26167	4.68514	5.5349
NZ_CP037923.1	WP_000074527.1	alaA	alanine transaminase AlaA	405	9	19	12	8	7	9	6	10	9	7	6	8	12	20	13	10	9	11	3	7	7	4	8	4	3	4	3	3	5	3	0	0	0	0	0	0	3.74766	10.1199	5.95663	3.6981	2.66688	3.72893	3.14343	4.28099	3.8864
NZ_CP037923.1	WP_000818618.1	aroK	shikimate kinase AroK	173	9	6	6	10	7	10	8	3	7	7	7	9	8	9	7	11	9	10	7	5	6	4	8	5	10	8	9	12	12	10	0	0	0	0	0	0	14.1973	6.4891	7.94404	11.1806	9.41656	13.9508	12.3026	3.65698	8.24847
NZ_CP037923.1	WP_000845131.1	asnA	aspartate--ammonia ligase	330	9	14	14	6	5	7	7	15	13	6	5	7	11	14	14	5	10	7	2	8	8	5	4	3	6	6	5	5	9	6	0	0	1	0	1	1	7.59545	9.27125	9.02893	3.53571	4.08081	4.73608	7.67055	10.4609	9.23465
NZ_CP037923.1	WP_001159106.1	betA	choline dehydrogenase	556	9	12	8	9	9	7	5	8	8	5	8	6	10	13	13	8	11	7	8	5	10	7	11	7	3	3	5	4	6	7	0	0	0	0	0	0	3.79908	4.07271	2.59994	2.70108	2.99701	2.02194	2.85472	2.93731	3.0999
NZ_CP037923.1	EKN05	betB	betaine-aldehyde dehydrogenase	475	9	11	15	12	10	9	6	5	6	11	7	5	8	9	14	11	11	5	4	0	8	7	4	5	14	12	16	14	15	19	0	0	0	0	0	0	4.85778	4.64505	6.02722	7.03437	4.1452	5.88613	3.86218	1.76367	2.56699
NZ_CP037923.1	WP_000174677.1	crl	sigma factor-binding protein Crl	133	9	10	8	10	9	10	7	9	8	12	7	8	12	9	8	11	10	9	5	5	7	7	10	6	15	11	11	9	15	11	0	2	0	0	0	0	9.90693	10.2194	8.52086	10.0834	10.6331	8.91137	10.6865	9.23728	6.3207
NZ_CP037923.1	WP_000413677.1	ddlA	D-alanine--D-alanine ligase	364	9	12	11	7	8	10	12	7	8	4	6	7	10	9	8	8	10	9	4	3	8	8	7	5	7	7	6	10	7	8	0	0	0	0	0	0	4.77731	5.66445	4.95301	2.83579	3.20295	4.97302	6.83733	3.4725	3.2109
NZ_CP037923.1	WP_000477815.1	deoA	thymidine phosphorylase	440	9	14	10	5	3	2	1	11	4	1	3	2	11	17	20	11	7	8	0	5	6	3	3	3	0	2	1	4	7	3	0	0	0	0	0	0	3.35387	6.18994	5.12239	3.20345	1.61026	0.769272	0.38782	4.95556	1.5812
NZ_CP037923.1	WP_000426458.1	dsdA	D-serine ammonia-lyase	442	9	12	10	8	9	9	6	7	9	7	6	7	14	8	8	13	7	12	7	0	8	6	6	7	17	17	16	16	16	16	0	0	0	0	0	0	4.86992	6.63755	6.35102	4.56479	6.0246	5.76237	4.11352	3.71192	4.40368
NZ_CP037923.1	WP_001069458.1	edd	phosphogluconate dehydratase	603	9	18	15	10	8	12	10	12	7	10	8	8	18	15	14	12	16	13	7	5	12	10	6	5	14	25	19	19	22	20	0	0	0	0	0	0	3.72338	7.27525	5.59774	3.29404	2.84778	4.69224	4.56933	4.52229	2.76608
NZ_CP037923.1	WP_000121485.1	fadH	NADPH-dependent 2,4-dienoyl-CoA reductase	672	9	20	17	13	11	17	17	14	17	16	13	14	10	17	19	16	17	16	15	11	10	17	11	11	19	16	28	19	16	20	0	0	0	0	0	0	2.92183	5.70862	4.57227	3.44922	2.72566	4.58079	6.15624	3.60551	4.98112
NZ_CP037923.1	WP_000004428.1	fmt	methionyl-tRNA formyltransferase	315	9	12	8	5	6	5	9	8	6	9	7	9	9	11	11	6	7	6	6	6	10	7	3	4	2	3	0	3	3	4	0	0	0	0	0	0	7.51752	7.5927	5.367	2.23019	3.80347	2.24133	6.7059	5.81488	4.24855
NZ_CP037923.1	WP_005105773.1	fucO	lactaldehyde reductase	382	9	15	19	21	19	25	12	11	9	10	10	8	11	11	15	18	19	11	2	0	6	4	6	4	3	5	3	6	12	7	0	0	0	0	0	0	6.42799	8.65931	12.2264	13.0115	10.6604	14.1966	9.01776	7.86638	5.9613
NZ_CP037923.1	WP_000593267.1	gshB	glutathione synthase	316	9	9	6	5	2	6	6	7	5	2	3	2	9	15	7	7	3	2	3	4	5	1	0	1	0	1	1	0	4	2	0	0	0	0	0	0	6.9713	5.25191	2.73778	2.9053	0.964078	4.07645	4.45348	4.45663	2.12254
NZ_CP037923.1	WP_001043542.1	hupB	DNA-binding protein HU-beta	90	9	26	14	10	9	3	12	10	14	7	15	11	10	15	29	7	7	3	6	4	17	1	8	14	14	14	24	13	22	16	0	2	6	0	2	3	22.4703	44.1629	32.0232	13.8828	16.8307	2.71983	35.4135	20.0589	37.2013
NZ_CP037923.1	WP_000145413.1	hybO	hydrogenase 2 small subunit	372	9	15	14	9	15	9	6	12	10	9	6	10	11	17	17	13	11	7	2	6	5	2	1	1	10	19	22	11	20	27	0	0	1	0	0	0	5.85708	9.67309	8.50742	6.88471	10.7619	7.36644	3.44534	6.59277	6.31089
NZ_CP037923.1	WP_000167336.1	ihfB	integration host factor subunit beta	94	9	7	8	7	9	6	10	8	8	8	4	7	8	8	9	8	10	6	7	5	10	8	6	8	7	7	6	8	8	9	0	0	0	0	0	0	23.1478	16.1041	17.853	15.0987	21.5634	13.1316	30.2527	19.4034	18.1981
NZ_CP037923.1	WP_000586964.1	lldD	quinone-dependent L-lactate dehydrogenase	396	9	14	8	5	5	4	6	18	10	9	10	7	9	14	11	11	12	4	5	11	10	11	10	13	6	11	10	9	12	11	0	0	0	0	0	0	5.2366	6.65464	3.65178	3.01364	2.75342	2.40167	3.26024	9.38687	4.71407
NZ_CP037923.1	WP_000648420.1	lpp	murein lipoprotein Lpp	78	9	2	1	2	2	2	9	3	7	2	3	2	12	5	3	1	2	3	5	1	4	3	4	3	7	3	2	10	3	2	1	2	5	3	2	8	23.6013	3.36984	1.94391	4.2485	4.45614	4.29183	24.4726	5.67256	14.2544
NZ_CP037923.1	WP_001130216.1	luxS	S-ribosylhomocysteine lyase	171	9	10	9	11	12	15	6	3	5	8	8	7	10	7	7	15	8	10	6	3	5	4	8	7	10	13	10	8	17	14	0	0	1	0	0	0	13.9463	13.5645	10.7782	15.8594	15.2281	19.7301	10.0428	3.66968	4.11214
NZ_CP037923.1	WP_005050384.1	mcbR	colanic acid\biofilm transcriptional regulator McbR	221	9	12	12	10	9	9	7	15	13	14	11	9	18	23	34	32	25	16	14	14	16	17	9	19	13	13	16	25	29	33	3	10	8	0	5	2	12.1671	10.1633	13.3287	9.84091	9.26692	8.96344	11.3529	12.7661	10.6715
NZ_CP037923.1	WP_001280345.1	miaA	tRNA (adenosine(37)-N6)-dimethylallyltransferase MiaA	316	9	10	6	11	9	8	5	5	7	6	6	6	9	4	5	8	9	10	7	2	5	7	8	6	12	12	12	12	9	10	0	0	0	0	0	0	7.14246	5.66858	3.10428	8.17692	6.75543	5.25292	5.17782	3.72033	4.73212
NC_024996.1	WP_010921669.1	mxiH	type III secretion system needle filament protein MxiH	83	9	13	19	5	8	2	8	7	25	4	11	6	7	7	28	14	3	4	8	9	41	5	8	13	16	19	28	9	28	28	0	0	3	0	0	2	26.5054	32.9488	54.7743	15.752	19.5793	3.28034	23.0296	16.5162	68.4361
NZ_CP037923.1	WP_000878140.1	N/A	DUF1428 domain-containing protein	117	9	6	5	12	12	11	7	2	3	6	8	7	4	3	7	8	6	10	5	0	2	6	6	6	11	9	12	13	11	8	0	0	0	0	0	0	17.3601	8.35878	8.88207	19.3532	22.5951	18.9447	15.7357	2.89962	5.21082
NZ_CP037923.1	WP_000908550.1	N/A	N-acetyltransferase	167	9	5	7	8	7	8	7	3	5	5	9	6	9	5	10	6	9	7	5	1	4	3	4	5	0	0	0	2	0	1	0	0	0	0	0	0	15.291	7.47003	9.85483	11.7327	10.6001	12.2911	13.3936	4.94353	8.10713
NZ_CP037923.1	WP_001044871.1	N/A	zinc ribbon-containing protein	160	9	10	9	12	12	8	5	5	4	5	10	6	6	5	9	13	9	8	3	1	4	4	4	4	10	11	10	11	6	11	0	0	0	0	0	0	13.2776	12.5378	12.2593	13.8559	15.3802	7.85838	8.16771	4.41848	5.3961
NZ_CP037923.1	WP_001195431.1	N/A	SDR family oxidoreductase	268	9	6	10	10	7	9	5	6	8	7	6	7	6	6	11	12	8	11	4	1	3	5	4	4	9	11	13	12	12	13	0	0	0	0	0	0	6.92374	3.21152	5.34871	8.69158	5.40457	8.0785	4.5273	3.81059	3.7974
NZ_CP037923.1	WP_001143225.1	N/A	YjjI family glycine radical enzyme	513	9	21	14	12	9	14	5	10	6	6	8	7	12	16	18	17	14	11	0	6	4	5	3	2	2	5	7	1	6	6	0	0	0	0	0	0	4.30149	7.00428	5.28122	4.85835	3.63875	5.53086	2.36119	4.03753	3.26584
NZ_CP037923.1;NZ_CP037923.1;NZ_CP037923.1;NZ_CP037923.1;NZ_CP037923.1;NZ_CP037923.1;NZ_CP037923.1;NZ_CP037923.1	EKN05;EKN05;EKN05;EKN05;EKN05;EKN05;EKN05;EKN05	N/A	IS3-like element IS600 family transposase	373	9	10	0	0	0	0	0	0	0	5	0	0	0	7	8	0	0	0	0	0	0	0	0	0	0	0	0	0	0	9	0	0	0	0	0	0	2.5456	3.7596	0	0	0	0	0	0	0
NZ_CP037923.1	WP_000271152.1	nagA	N-acetylglucosamine-6-phosphate deacetylase	382	9	6	6	6	10	7	4	10	6	8	9	11	7	7	9	10	12	7	3	4	10	9	8	6	9	23	12	15	22	19	0	0	0	0	0	0	7.33582	3.85045	3.31634	3.8734	5.07779	4.06422	2.52058	4.80956	3.13778
NZ_CP037923.1	WP_000963837.1	ndk	nucleoside-diphosphate kinase	143	9	11	14	7	5	6	4	11	10	7	5	5	7	14	13	3	6	1	7	12	11	2	2	3	13	19	20	12	18	14	0	0	2	0	0	0	17.7324	17.3465	18.7948	14.6172	9.84579	12.8995	7.89049	21.8968	17.6005
NZ_CP037923.1	WP_000865562.1	ompC	porin OmpC	373	9	14	12	5	4	7	11	16	15	5	4	4	13	17	12	8	10	8	5	9	9	3	9	4	11	7	9	10	8	16	0	0	1	0	0	2	4.55211	5.88575	5.28906	2.17795	1.57029	2.99014	5.9831	8.72413	6.87363
NZ_CP037923.1	WP_000331766.1	pdhR	pyruvate dehydrogenase complex transcriptional repressor PdhR	254	9	11	8	7	8	6	11	15	8	3	5	4	9	11	11	6	6	4	4	3	10	3	1	5	12	13	12	11	12	14	0	0	0	0	0	0	9.74165	12.1527	8.46464	4.97689	7.31112	6.54049	11.949	13.7855	8.49128
NZ_CP037923.1	WP_000100422.1	queF	NADPH-dependent 7-cyano-7-deazaguanine reductase QueF	282	9	15	11	15	16	21	9	14	12	14	18	13	8	17	17	18	17	10	7	10	9	9	10	9	23	31	26	15	27	27	0	0	2	0	0	0	6.9901	7.84685	8.0117	11.513	10.149	14.0199	7.36737	9.75943	10.2556
NZ_CP037923.1	WP_001294227.1	queG	tRNA epoxyqueuosine(34) reductase QueG	379	9	12	7	7	6	8	5	8	5	8	5	6	9	13	7	8	7	6	5	6	4	4	4	3	11	15	8	11	11	13	0	0	0	0	0	0	5.57367	6.98772	3.60338	3.56841	2.89523	4.25437	3.36784	4.95819	2.47033
NZ_CP037923.1	WP_001192403.1	rfaH	transcription\translation regulatory transformer protein RfaH	162	9	7	8	10	6	11	7	8	7	5	6	5	9	12	5	7	8	11	5	13	4	3	5	4	11	12	10	10	14	12	0	0	1	0	0	2	14.0381	9.75928	12.2678	12.8665	8.14309	11.6028	15.4672	15.7268	11.0961
NZ_CP037923.1	WP_000729185.1	rplX	50S ribosomal protein L24	104	9	8	8	5	6	4	8	10	1	5	6	5	7	9	11	8	5	5	6	5	8	6	7	9	14	13	15	16	12	13	0	2	2	0	0	2	18.4609	14.7772	15.2631	13.5223	12.044	10.3627	19.7647	22.2673	1.49945
NZ_CP037923.1	WP_000915842.1	rsxC	electron transport complex subunit RsxC	740	9	15	12	7	11	8	4	13	12	6	8	7	11	12	15	9	10	5	12	8	12	13	11	13	15	18	16	12	14	11	0	0	0	0	0	0	2.32398	3.28408	2.27017	1.69706	3.30081	2.04597	1.21636	2.56	2.46576
NZ_CP037923.1	WP_001132957.1	serB	phosphoserine phosphatase	322	9	14	12	5	10	16	8	12	5	6	7	11	15	13	12	13	10	9	6	7	7	7	8	10	12	11	12	17	11	13	0	0	0	0	0	0	7.59788	8.89069	7.2811	3.0995	6.74083	9.8081	6.89638	8.91829	3.71232
NZ_CP037923.1	WP_000886683.1	serS	serine--tRNA ligase	430	9	10	12	8	7	7	6	6	9	9	7	7	4	10	14	9	7	4	5	2	9	4	6	3	12	12	15	12	11	17	0	0	0	0	0	0	5.82164	4.11271	4.4631	4.74517	3.52477	2.11079	4.28343	3.09876	4.38431
NZ_CP037923.1	WP_000055909.1	tldD	metalloprotease TldD	481	9	17	18	13	12	9	9	15	12	16	15	15	15	20	20	13	12	10	15	11	16	16	9	15	7	8	9	9	12	11	0	0	0	0	0	0	4.51986	7.82873	7.67426	6.3271	4.95857	5.3002	5.0846	8.37042	7.2752
NZ_CP037923.1	WP_000517441.1	ucpA	SDR family oxidoreductase UcpA	263	9	9	11	14	13	16	7	8	7	10	11	9	8	8	10	13	13	11	5	9	7	7	7	10	10	7	11	9	13	12	0	2	1	0	0	0	8.13071	7.1928	8.24447	9.82309	9.96002	10.9485	8.74143	6.47062	5.79483
NZ_CP037923.1	WP_000870701.1	yjjG	pyrimidine 5'-nucleotidase	225	9	12	9	5	5	3	4	7	6	3	2	3	7	13	6	9	6	5	2	2	5	4	5	2	3	8	7	7	6	7	0	0	0	0	0	0	10.2824	12.418	9.20682	3.67908	4.30336	3.06682	4.76234	9.32437	5.94636
NZ_CP037923.1	WP_000439874.1	aroB	3-dehydroquinate synthase	362	8	14	9	9	4	12	9	8	4	7	3	5	11	14	5	9	12	6	5	6	7	6	6	5	10	12	11	8	13	12	0	0	4	0	0	0	5.52083	7.47795	4.94934	4.24832	1.69436	6.23685	7.32413	4.5735	2.72067
NZ_CP037923.1	WP_005051459.1	ascG	DNA-binding transcriptional regulator AscG	336	8	9	10	7	5	8	7	10	5	7	6	6	11	10	10	6	6	7	3	7	7	4	4	1	4	5	3	10	12	10	0	0	0	0	0	0	3.98448	5.79221	7.1478	3.47697	2.7143	4.63948	5.39491	5.26419	3.52988
NZ_CP037923.1	WP_000069437.1	aspA	aspartate ammonia-lyase	478	8	14	15	11	10	13	8	11	9	4	7	6	9	10	14	10	8	8	3	9	7	5	6	6	7	11	9	11	11	11	0	0	0	0	0	0	4.00899	4.96773	5.0233	4.00732	4.33902	5.3703	4.36445	4.74866	3.79313
NZ_CP037923.1	WP_000462668.1	aspC	aspartate transaminase	396	8	13	10	6	5	7	12	11	5	7	3	6	12	9	15	12	11	5	10	13	8	7	4	7	8	8	6	12	9	7	0	0	0	0	2	0	4.65016	5.6881	5.38393	2.17549	1.73255	2.46238	6.32663	5.03452	2.5208
NZ_CP037923.1	WP_001288587.1	atpH	F0F1 ATP synthase subunit delta	177	8	6	3	4	5	4	8	7	4	2	3	6	7	8	5	5	5	5	4	3	4	6	6	5	7	8	9	8	11	11	0	0	0	0	0	0	11.5773	8.10582	2.82682	4.66689	6.64194	5.57823	13.1468	7.4105	5.71742
NZ_CP037923.1	WP_001295621.1	chaC	glutathione-specific gamma-glutamylcyclotransferase	231	8	7	6	12	13	11	6	7	7	8	7	6	7	12	7	15	12	10	4	7	8	5	5	7	13	7	5	13	8	13	0	0	0	0	0	0	7.2148	7.16086	6.66084	7.086	9.4352	5.12242	6.44016	8.56953	8.40012
NZ_CP037923.1	WP_000034825.1	cspE	transcription antiterminator\RNA stability regulator CspE	69	8	6	5	7	6	8	5	5	3	5	5	4	7	5	5	7	12	13	4	5	4	3	7	5	10	8	6	8	10	8	1	2	3	0	3	1	32.2679	15.014	11.7925	20.6865	18.6797	20.7567	17.2339	12.9235	6.25696
NZ_CP037923.1	WP_000349881.1	cysG	siroheme synthase CysG	457	8	10	9	9	5	6	5	8	8	6	4	6	15	8	17	19	15	10	1	3	8	8	5	5	1	3	3	11	15	13	0	0	0	0	0	0	5.03945	4.86953	3.58546	5.05094	2.40183	2.71868	3.10033	3.40339	4.26405
NZ_CP037923.1	WP_000039839.1	cysH	phosphoadenosine phosphosulfate reductase	244	8	14	13	11	13	13	7	13	6	11	10	9	8	12	8	12	12	10	5	8	7	8	6	9	10	17	15	11	17	12	0	0	0	0	0	0	9.10513	10.7093	9.74581	8.16587	8.65405	8.35574	7.81111	10.298	5.29961
NZ_CP037923.1	WP_000753940.1	degP	serine endoprotease DegP	474	8	2	7	4	3	5	6	5	4	2	9	7	6	7	6	1	5	5	9	0	6	9	8	7	5	8	3	6	5	5	0	8	7	4	10	8	3.84619	0.611488	2.51952	0.580289	1.21924	2.57782	3.22407	2.13941	1.8882
NZ_CP037923.1	WP_000027722.1	fdhE	formate dehydrogenase accessory protein FdhE	309	8	5	6	7	6	9	7	7	3	5	4	9	10	10	8	7	9	7	2	5	3	5	7	6	10	6	5	8	9	9	0	0	1	0	0	0	6.76355	2.67179	3.80187	4.72661	4.89196	5.6177	6.46581	5.76598	1.42503
NZ_CP037923.1	WP_000131702.1	fur	ferric iron uptake transcriptional regulator	148	8	15	11	11	15	14	3	5	9	9	13	12	7	11	10	15	13	8	7	8	9	8	10	9	16	23	19	15	18	14	0	2	0	0	2	1	14.3308	19.0583	15.4243	16.9857	21.0099	21.5198	5.54398	7.07346	13.24
NZ_CP037923.1	WP_000116080.1	hemN	oxygen-independent coproporphyrinogen III oxidase	457	8	13	14	13	15	13	5	9	7	16	13	17	10	18	15	16	21	14	4	9	9	13	9	8	15	13	18	11	17	14	0	1	0	0	0	0	4.85115	5.83322	6.33063	5.79449	6.70644	6.60958	2.60382	4.08847	3.30304
NZ_CP037923.1	WP_000807125.1	hinT	purine nucleoside phosphoramidase	119	8	4	1	2	4	3	6	5	4	3	1	3	9	6	6	4	2	3	4	3	3	2	2	2	4	4	4	8	6	7	0	0	0	0	0	0	11.6959	6.18244	1.19423	2.92704	9.2095	3.13902	15.4509	11.0193	5.68357
NZ_CP037923.1	WP_000513790.1	iaaA	beta-aspartyl-peptidase	321	8	6	7	6	6	9	2	3	3	7	7	3	7	9	10	10	9	6	4	1	6	5	0	6	4	6	2	5	7	6	0	0	0	0	0	0	7.11126	5.10595	5.33154	4.57748	4.97066	7.2158	2.16883	2.74745	2.69632
NZ_CP037923.1	WP_001127394.1	ilvD	dihydroxy-acid dehydratase	616	8	5	5	3	4	4	4	6	9	5	3	3	7	5	6	2	5	4	3	1	7	4	3	3	4	4	5	10	8	7	0	0	0	0	0	0	2.72636	1.14471	1.17943	0.77599	0.999218	1.04339	1.1735	1.57064	1.3628
NZ_CP037923.1	WP_000425635.1	ilvI	acetolactate synthase 3 large subunit	574	8	7	9	8	10	7	10	10	8	12	16	13	8	10	7	10	13	9	5	9	6	6	8	7	7	7	6	5	11	4	0	0	0	0	0	0	3.89301	2.35516	3.07039	2.27531	3.48506	2.40065	4.91068	3.95023	3.33264
NZ_CP037923.1	WP_000792969.1	iraP	anti-adapter protein IraP	86	8	17	16	11	14	9	5	11	13	9	9	9	8	21	15	22	16	12	5	10	12	5	4	4	9	15	21	12	23	18	0	0	1	0	0	0	30.1851	52.726	51.6515	36.9184	55.2119	34.5035	23.0297	40.022	47.4043
NZ_CP037923.1	WP_001295373.1	iscS	cysteine desulfurase	404	8	10	10	9	9	10	10	15	11	13	12	11	14	12	14	10	9	5	6	8	8	15	7	14	10	11	12	12	18	20	0	0	0	0	0	0	3.57187	3.82752	3.75778	3.80595	3.60697	4.63973	4.24773	6.70117	4.57979
NZ_CP037923.1	WP_000224097.1	lptB	LPS export ABC transporter ATP-binding protein	241	8	10	10	6	5	5	7	10	9	7	6	6	9	9	8	7	4	4	6	10	6	2	1	1	8	9	10	6	10	8	0	0	0	0	0	0	7.11961	8.12397	7.86573	5.81997	3.3203	4.39901	5.92954	9.71553	8.45165
NZ_CP037923.1	WP_005047976.1	mnmA	tRNA 2-thiouridine(34) synthase MnmA	368	8	12	9	7	9	7	5	8	9	7	5	6	8	10	8	11	11	5	3	0	8	4	4	6	7	9	7	7	9	4	0	0	0	0	0	0	7.82129	7.43733	6.79761	4.8474	6.0629	4.6466	5.34994	4.72594	7.2138
NC_024996.1	WP_000609862.1	mxiM	type III secretion system protein MxiM	135	8	8	10	8	10	9	8	9	10	8	9	9	9	10	12	17	9	7	4	1	6	7	11	8	16	16	14	9	15	11	0	3	3	0	0	1	13.4898	9.83513	14.5035	10.812	13.3688	12.1966	15.4927	13.6832	14.3276
NZ_CP037923.1	WP_005105898.1	N/A	SCP2 domain-containing protein	174	8	8	7	10	9	7	7	6	3	5	7	4	10	8	8	7	10	5	4	5	2	4	4	0	5	2	3	9	4	5	0	0	0	0	0	0	12.113	9.18539	9.82013	11.7265	10.4567	7.77477	11.7875	6.25627	4.47792
NZ_CP037923.1	WP_000075384.1	N/A	LacI family DNA-binding transcriptional regulator	332	8	10	8	3	4	3	9	10	6	6	5	3	7	9	4	4	4	2	5	0	4	2	1	3	12	14	8	10	6	8	0	0	0	0	0	0	6.20247	4.35783	3.81604	1.10739	2.41641	2.07688	6.19908	5.99263	3.08866
NZ_CP037923.1	WP_000346002.1	N/A	UDP-glucose--(galactosyl) LPS alpha1,2-glucosyltransferase	337	8	6	3	6	4	6	5	5	6	3	4	4	3	6	7	4	5	2	3	4	2	2	3	2	9	10	10	12	9	5	0	0	0	0	0	0	4.44228	2.23335	1.54604	3.12936	2.15314	2.42409	2.67447	2.53911	2.5095
NZ_CP037923.1	WP_136350421.1	N/A	IS3-like element IS600 family transposase	385	8	0	7	5	6	4	4	4	4	0	4	4	7	0	0	4	5	4	4	0	5	4	3	4	6	6	5	6	6	0	0	0	0	0	0	0	2.27077	0	2.95313	2.30233	2.66387	1.87513	2.381	2.02484	1.04766
NZ_CP037923.1	WP_000634826.1	N/A	ABC transporter ATP-binding protein	637	8	6	4	4	4	5	2	9	6	3	6	3	7	9	8	6	4	6	4	3	3	4	4	4	6	8	8	11	8	14	0	0	0	0	0	0	2.14127	1.32668	0.692279	0.949848	0.994932	1.12031	0.709506	2.28934	1.44194
NZ_CP037923.1	WP_000543539.1	nrdR	transcriptional regulator NrdR	149	8	8	7	4	4	5	6	9	5	4	6	3	7	8	7	5	4	2	4	2	4	5	3	6	7	6	8	8	8	8	0	0	0	0	0	0	12.0401	10.8269	8.97246	6.56461	6.14758	6.45222	9.85196	12.4594	7.55383
NZ_CP037923.1	WP_000917107.1	nudF	ADP-ribose diphosphatase	209	8	9	6	5	4	4	6	12	4	4	5	7	7	11	5	6	5	2	5	6	7	7	4	3	6	7	5	9	10	11	0	0	0	0	0	0	11.8992	8.98037	5.06968	4.37444	3.43575	4.66241	10.1757	15.8524	3.16087
NZ_CP037923.1	WP_001281881.1	parC	DNA topoisomerase IV subunit A	752	8	9	7	0	0	1	4	9	4	2	3	0	10	9	7	3	1	1	0	2	4	3	1	3	19	15	17	11	17	14	0	0	0	0	0	0	2.70035	2.59119	1.8237	0	0	0.398733	0.896466	2.59354	1.17915
NZ_CP037923.1	WP_000672419.1	pheT	phenylalanine--tRNA ligase subunit beta	795	8	18	13	8	4	6	8	19	11	3	2	5	8	18	14	11	11	6	6	7	8	6	8	3	12	19	15	15	19	20	0	0	0	0	0	0	1.93459	4.04618	2.48129	1.98778	1.22955	1.44056	2.40141	4.26237	2.08635
NZ_CP037923.1	WP_024260303.1	proV	glycine betaine\L-proline ABC transporter ATP-binding protein ProV	400	8	8	9	11	8	5	12	10	12	9	6	8	11	13	10	7	8	8	9	9	11	7	4	6	9	8	8	13	11	11	0	0	0	0	0	0	3.52456	4.00152	4.40076	6.37937	4.11441	1.92591	7.33464	6.29361	4.59538
NZ_CP037923.1	WP_000067746.1	rarA	replication-associated recombination protein RarA	447	8	12	11	10	8	10	9	12	12	7	7	8	14	16	14	10	12	6	7	6	8	8	5	7	7	8	10	10	12	14	0	0	0	0	0	0	4.05171	5.18219	4.32984	5.0452	2.73705	4.66697	4.80512	5.39742	5.72913
NZ_CP037923.1	WP_000149171.1	rbbA	ribosome-associated ATPase\putative transporter RbbA	911	8	5	8	6	4	8	3	6	10	4	5	6	11	6	6	5	4	7	1	2	2	6	3	2	9	2	2	6	5	5	0	0	0	0	0	0	2.52	0.830443	1.27334	1.41074	0.676357	1.53151	0.969361	1.23399	2.40922
NZ_CP037923.1	WP_000612053.1	rffA	dTDP-4-amino-4,6-dideoxygalactose transaminase	376	8	6	8	9	5	5	2	8	4	3	2	5	7	8	6	8	6	5	5	3	3	3	5	3	5	6	7	4	6	9	0	0	0	0	0	0	6.18181	3.86767	5.44516	4.20784	3.29861	3.0635	1.6327	5.96823	2.17992
NZ_CP037923.1	WP_005103892.1	rsmB	16S rRNA (cytosine(967)-C(5))-methyltransferase RsmB	429	8	7	8	10	3	10	6	8	4	8	8	3	8	18	4	9	10	9	3	8	8	4	2	4	1	2	0	2	4	3	0	0	0	0	0	0	5.44239	3.64809	3.75235	4.85211	1.53951	4.04145	3.3105	4.92342	1.99499
NZ_CP037923.1	WP_000057029.1	rsmF	16S rRNA (cytosine(1407)-C(5))-methyltransferase RsmF	479	8	20	10	8	6	11	7	6	8	6	6	6	13	10	8	11	12	7	3	9	5	4	3	4	0	6	4	2	4	5	0	0	0	0	0	0	4.84616	9.5406	5.07834	3.87308	2.78013	4.52559	3.9504	2.84702	2.76298
NZ_CP037923.1	WP_001296943.1	slyA	transcriptional regulator SlyA	144	8	9	7	7	5	6	5	6	5	4	4	3	9	6	8	10	7	4	5	5	5	5	3	4	5	4	4	4	5	5	0	0	2	0	0	0	13.5095	11.5831	7.82111	9.32313	6.63649	8.00651	8.68888	8.67985	8.34984
NZ_CP037923.1	WP_000084387.1	tpx	thiol peroxidase	168	8	14	12	8	13	9	6	10	18	10	9	9	9	13	12	9	6	6	6	19	12	8	7	9	11	7	10	8	14	12	3	1	2	0	0	3	13.1111	17.8153	16.2676	12.809	12.8999	10.8097	10.6853	15.2414	27.97
NZ_CP037923.1	WP_000537402.1	trxB	thioredoxin-disulfide reductase	321	8	14	10	8	8	11	6	5	10	9	8	10	11	8	12	10	11	8	13	3	9	8	8	11	11	14	15	11	9	15	0	1	2	0	0	0	8.27306	9.7344	8.23993	6.09383	6.38366	8.81259	5.82244	4.61409	8.5267
NZ_CP037923.1	WP_000844159.1	uxuR	Uxu operon transcriptional regulator	257	8	18	16	15	10	10	11	19	13	14	16	14	12	20	19	10	10	11	11	26	16	13	12	15	9	9	7	10	15	8	0	2	0	0	0	0	9.51753	18.4115	13.1197	13.5766	10.6589	10.0128	13.2277	18.1723	13.8443
NZ_CP037923.1	WP_000023562.1	ybjI	5-amino-6-(5-phospho-D-ribitylamino)uracil phosphatase	271	8	7	7	4	3	4	6	7	7	4	3	2	6	8	8	2	3	3	6	8	7	4	2	4	3	4	3	5	4	4	0	0	0	0	0	0	5.67282	4.47479	5.45949	2.23363	1.5206	2.06329	5.0906	4.93734	4.85502
NZ_CP037923.1	WP_001174482.1	yceD	23S rRNA accumulation protein YceD	173	8	10	10	11	11	11	8	10	12	10	11	11	10	11	11	11	11	10	7	19	13	9	12	11	12	17	17	12	12	22	0	5	4	0	3	3	9.88558	9.36776	9.40972	9.63223	10.391	10.2307	11.4814	11.2109	12.5888
NZ_CP037923.1	WP_000569352.1	yehX	glycine betaine ABC transporter ATP binding protein YehX	308	8	11	7	6	6	11	4	15	8	9	8	8	9	14	9	12	11	9	4	6	7	8	4	8	7	7	3	8	5	7	0	0	0	0	0	0	6.69404	5.63059	4.42702	3.58869	4.92718	7.1249	3.13441	9.4691	5.02065
NZ_CP037923.1	WP_001136824.1	yeiP	elongation factor P-like protein YeiP	190	8	12	8	7	8	12	8	8	6	9	6	8	14	8	8	11	9	11	9	12	6	6	7	7	15	10	16	12	15	10	0	4	3	0	0	0	12.0971	11.3118	8.43072	8.50268	9.78568	12.0894	11.5534	8.1198	5.96414
NZ_CP037923.1	WP_000813851.1	yfbR	5'-deoxynucleotidase	199	8	6	5	4	5	0	4	4	5	3	3	2	6	4	5	2	3	0	4	4	3	1	0	0	5	3	4	3	0	4	0	0	0	0	0	0	11.5939	7.70809	6.06028	5.83969	5.32265	0	5.98756	4.86234	5.41685
NZ_CP037923.1	WP_000095706.1	ackA	acetate kinase	400	7	10	7	3	6	2	4	10	4	4	7	2	7	13	7	4	2	3	2	7	3	3	4	4	2	4	0	5	6	5	0	0	0	0	0	0	5.2759	5.52145	3.9524	1.99597	4.48419	1.55615	2.67038	5.48371	2.64841
NZ_CP037923.1	WP_001065672.1	adeD	adenine deaminase	588	7	11	9	4	2	0	2	10	6	6	7	4	8	8	6	3	3	2	4	6	7	3	5	7	8	9	12	9	11	13	0	0	0	0	0	0	3.10437	3.85412	3.30635	1.6615	0.580879	0	0.728065	3.76997	1.76881
NZ_CP037923.1	WP_000445222.1	aroA	3-phosphoshikimate 1-carboxyvinyltransferase	427	7	7	6	3	2	4	4	4	3	2	2	3	12	9	5	4	8	5	0	0	4	2	2	0	5	6	2	3	5	4	0	0	0	0	0	0	4.54198	2.91933	3.07694	1.12496	0.858067	1.82956	2.17993	2.25055	1.63344
NZ_CP037923.1	WP_001109193.1	aroG	3-deoxy-7-phosphoheptulonate synthase AroG	350	7	9	3	4	6	5	2	4	3	3	3	4	5	6	8	4	4	2	2	4	2	2	4	5	5	8	6	7	7	6	0	0	0	0	0	0	5.3005	5.82393	1.51945	2.11676	2.97929	2.65191	0.863637	1.71677	1.09377
NZ_CP037923.1	WP_000048979.1	azoR	FMN-dependent NADH-azoreductase	201	7	5	6	6	2	5	5	5	4	4	4	5	6	6	4	3	4	6	3	4	4	4	3	4	10	8	7	9	12	9	0	0	0	0	0	0	7.87209	3.43302	3.82937	5.77849	1.46769	3.94209	4.82424	4.25497	2.92962
NZ_CP037923.1	WP_001068682.1	bcp	thioredoxin-dependent thiol peroxidase	156	7	8	8	6	10	12	9	7	7	7	5	7	8	7	4	11	7	9	3	1	5	6	7	6	6	10	9	8	10	8	0	0	0	0	0	1	11.1629	8.28154	8.96512	8.49085	13.7949	17.3171	15.0298	8.76817	9.64377
NZ_CP037923.1	WP_001062678.1	cspE	transcription antiterminator\RNA stability regulator CspE	69	7	11	12	6	13	12	8	10	10	8	6	10	13	12	10	9	13	10	9	2	8	6	11	6	21	21	22	17	23	21	0	4	5	0	3	4	22.241	29.0313	31.2033	17.7719	36.3346	33.8399	27.5639	31.0538	30.6962
NZ_CP037923.1	WP_000816471.1	deoB	phosphopentomutase	407	7	21	14	22	21	26	7	15	8	17	18	22	11	20	16	28	26	28	6	11	8	19	18	15	4	4	3	9	9	6	0	0	0	0	0	0	3.26052	9.55467	7.08515	10.7579	7.53124	10.2535	4.08442	6.32418	3.75377
NZ_CP037923.1	WP_005053747.1	deoC	deoxyribose-phosphate aldolase	259	7	3	6	2	2	6	4	3	2	3	1	5	5	5	3	6	5	12	4	4	2	3	5	3	8	6	7	8	11	9	0	0	0	0	0	0	6.22017	2.04509	3.22654	1.15368	1.19387	4.47369	3.96124	1.99833	1.08129
NZ_CP037923.1	WP_005085206.1	dusC	tRNA dihydrouridine(16) synthase DusC	315	7	10	6	4	4	6	4	8	2	3	4	6	8	10	9	10	6	3	2	3	2	2	2	2	0	0	0	1	0	0	0	0	0	0	0	0	5.6938	5.59043	2.87337	2.02224	2.1639	2.86563	2.9562	4.37375	1.53301
NZ_CP037923.1	WP_001295699.1	feoC	[Fe-S	78	7	0	4	2	2	4	2	3	4	0	0	0	6	3	8	2	2	4	6	0	2	0	2	1	9	9	6	11	9	8	0	0	0	0	0	0	22.7268	0	11.215	7.24618	3.60356	9.25151	5.80809	1.52237	11.1028
NZ_CP037923.1	EKN05	glsB	glutaminase B	276	7	7	5	5	8	5	3	7	5	5	5	5	7	9	9	5	5	3	3	2	5	2	1	3	2	0	1	2	2	1	0	0	0	0	0	0	6.27015	3.80292	3.12834	2.79661	4.9558	2.76457	2.66	4.7165	3.29435
NZ_CP037923.1	WP_001168544.1	glyQ	glycine--tRNA ligase subunit alpha	303	7	16	10	14	9	13	11	11	9	11	10	14	12	15	9	7	13	8	6	8	11	12	10	14	5	9	7	9	11	7	0	0	0	0	0	0	4.49724	10.3271	6.09632	9.79017	6.62498	9.62506	8.25027	7.2147	5.40987
NZ_CP037923.1	WP_001217322.1	guaC	GMP reductase	347	7	8	5	5	7	3	3	7	5	4	7	3	7	6	9	5	5	2	4	3	3	2	2	4	9	13	8	9	9	12	0	0	0	0	0	0	5.78614	4.49691	3.40831	4.04346	4.87194	2.9415	2.81788	4.72125	3.98018
NZ_CP037923.1	WP_005049668.1	hemA	glutamyl-tRNA reductase	418	7	7	5	8	5	8	4	2	2	3	2	5	7	5	7	5	4	2	3	0	1	0	1	2	0	0	0	0	0	0	0	0	0	0	0	0	5.42488	3.92621	2.84448	4.53959	2.85813	4.02071	3.23733	1.68124	1.01426
NZ_CP037923.1	WP_000891355.1	lapB	lipopolysaccharide assembly protein LapB	389	7	10	7	7	7	6	13	16	11	12	13	14	9	10	6	4	5	6	12	17	11	12	9	8	9	10	8	10	8	9	0	0	0	0	0	0	4.5513	4.30727	3.82016	3.42538	2.83643	2.57113	9.34231	8.41773	5.72215
NZ_CP037923.1	WP_000499814.1	mnmG	tRNA uridine-5-carboxymethylaminomethyl(34) synthesis enzyme MnmG	629	7	29	14	7	7	9	9	17	12	6	6	7	19	28	24	10	10	8	7	12	15	5	4	4	16	15	14	14	17	19	0	0	0	0	0	0	2.13026	7.14034	4.47265	1.84169	2.4609	2.60696	2.97688	5.90702	4.53518
NZ_CP037923.1	WP_000913396.1	mreB	rod shape-determining protein MreB	347	7	18	16	20	27	19	8	18	12	15	17	14	12	19	13	21	19	19	8	18	15	17	17	17	8	9	6	11	21	14	0	1	0	0	0	0	5.14876	10.2194	8.44969	11.4856	14.9598	10.4044	6.32155	11.4009	7.27408
NC_024996.1	WP_010921625.1	N/A	DUF1778 domain-containing protein	100	7	5	9	7	8	5	8	8	3	8	4	5	9	5	5	7	9	7	4	7	5	6	6	5	12	9	11	12	7	8	0	0	0	0	0	1	21.041	10.8958	18.8954	17.8529	20.2851	13.8272	25.225	19.4113	9.17501
NZ_CP037923.1	WP_001030593.1	N/A	CsbD family protein	69	7	4	3	5	5	4	2	0	2	3	3	4	7	3	7	6	6	3	1	0	0	2	3	0	9	5	6	11	7	9	0	0	0	2	1	1	19.2576	6.73303	6.53406	13.1544	14.9926	10.8041	5.31439	0	5.33393
NZ_CP037923.1	WP_000990752.1	N/A	bifunctional 3-demethylubiquinone 3-O-methyltransferase\2-octaprenyl-6-hydroxy phenol methylase	240	7	10	11	8	7	6	7	11	8	5	4	6	9	13	9	7	8	5	6	6	9	5	5	7	11	9	14	12	13	14	0	3	2	0	0	0	8.92272	8.58082	9.87176	8.77326	6.61331	7.15978	7.89951	10.3484	7.59663
NZ_CP037923.1	WP_000532920.1	N/A	YebC\PmpR family DNA-binding transcriptional regulator	238	7	12	9	10	8	8	5	6	7	5	6	6	10	12	7	9	9	7	6	5	5	8	5	5	10	11	9	10	18	15	0	0	1	0	1	1	7.74092	11.5749	8.80674	8.98997	6.82366	7.32487	5.54314	4.58081	7.05704
NZ_CP037923.1	WP_001274680.1	N/A	phosphoribulokinase	289	7	7	7	4	4	6	4	5	3	3	3	4	8	6	11	6	6	3	2	6	4	2	3	3	4	1	3	3	2	3	0	0	0	0	0	0	7.39741	6.3185	5.7153	3.41153	3.02193	5.89881	5.48272	5.13402	3.63516
NZ_CP037923.1	WP_001088621.1	N/A	DNA-binding transcriptional regulator YciT	249	7	4	1	3	0	1	3	2	2	1	1	2	3	5	2	1	1	3	2	4	4	1	2	1	5	4	1	4	6	4	0	0	0	0	0	0	6.08917	2.66495	1.35554	2.49556	0	0.537307	3.67694	0.964051	1.90656
NZ_CP037923.1	WP_000534313.1	N/A	AIDA repeat-containing protein	418	7	5	6	6	5	7	8	3	5	4	4	5	7	5	4	6	7	4	4	0	3	5	5	5	7	9	9	8	9	9	0	0	0	0	0	0	4.89185	1.30182	2.13002	2.93983	2.59831	3.68008	5.48266	1.17713	2.75928
NZ_CP037923.1	WP_005049719.1	N/A	CMD domain-containing protein	375	7	21	8	9	10	9	7	12	6	10	8	6	7	16	7	12	10	7	4	11	7	6	6	4	10	28	16	11	33	16	0	0	0	0	0	0	4.51607	9.62298	3.56168	5.06804	5.68619	4.55178	4.06305	6.15668	2.9841
NC_024996.1	H6S51	N/A	IS3 family transposase	353	7	0	0	0	0	0	0	0	0	0	0	0	0	0	0	0	0	0	0	0	0	0	0	0	5	0	0	5	8	6	0	0	0	0	0	0	4.34699	0	0	0	0	0	0	0	0
NZ_CP037923.1;NZ_CP037923.1;NZ_CP037923.1;NZ_CP037923.1	WP_085947598.1;WP_085955971.1;WP_094096863.1;WP_136350407.1	N/A	IS3-like element IS3 family transposase	387	7	6	7	8	9	6	6	6	5	7	8	4	12	8	17	8	21	9	8	3	7	5	7	11	7	7	9	12	11	15	0	3	2	0	2	1	4.09574	2.8017	3.28189	4.89548	4.8551	2.94555	3.42417	2.95999	2.22123
NZ_CP037923.1	WP_000361470.1	N/A	HlyD family secretion protein	355	7	2	6	5	4	5	6	3	4	0	0	2	5	2	7	0	5	2	1	0	0	0	0	0	5	4	3	5	5	5	0	0	0	0	0	0	3.74642	0.897379	3.31541	2.53727	2.23093	2.05355	2.67307	1.07057	1.29393
NZ_CP037923.1	WP_000716957.1	N/A	FAD-NAD(P)-binding protein	534	7	12	7	4	6	7	6	5	3	5	8	6	7	14	11	10	7	8	3	2	6	6	3	4	5	3	1	5	5	4	0	0	0	0	0	0	3.44727	5.46868	2.15597	1.51484	2.34631	2.05433	2.3729	2.23445	1.30571
NZ_CP037923.1	WP_000115305.1	nadA	quinolinate synthase NadA	347	7	16	7	5	9	7	5	12	9	7	6	7	8	15	8	4	8	5	7	3	9	5	3	3	7	12	11	7	7	8	0	0	0	0	0	0	6.92572	12.731	4.81647	3.41086	7.43496	5.03278	5.81472	10.5716	10.0484
NZ_CP037923.1	WP_001043306.1	nudE	ADP compounds hydrolase NudE	186	7	5	5	2	2	1	6	5	1	1	1	1	8	8	5	2	2	1	4	2	3	0	0	0	4	4	2	4	3	6	0	0	0	0	0	0	10.6467	6.71313	6.67589	2.531	2.32569	1.52677	9.47194	6.93922	0.911049
NZ_CP037923.1	WP_000254708.1	pcm	protein-L-isoaspartate O-methyltransferase	208	7	8	1	4	4	5	1	0	0	4	2	6	7	3	3	6	6	4	2	0	0	0	1	1	10	5	5	12	7	4	0	0	0	0	0	0	8.48319	5.39885	0.455573	3.74699	2.65338	4.1424	1.73215	0	0
NZ_CP037923.1	WP_001282319.1	pdxH	pyridoxamine 5'-phosphate oxidase	218	7	8	6	5	3	4	2	4	6	5	6	3	5	5	7	4	5	3	3	4	4	4	4	5	10	7	7	8	5	7	0	0	0	0	0	0	6.69779	7.39934	5.3696	4.34078	2.56227	3.33349	1.85666	3.79513	5.09766
NZ_CP037923.1	WP_000111043.1	pflA	pyruvate formate lyase 1-activating protein	246	7	9	9	7	8	7	3	3	3	4	6	5	7	5	5	8	8	1	0	0	1	4	0	1	5	4	5	3	4	6	0	0	0	0	0	0	8.21143	8.78102	8.78012	8.34211	9.6382	8.07603	4.80515	3.38664	2.81639
NZ_CP037923.1	WP_000529559.1	ppk1	polyphosphate kinase 1	688	7	12	6	1	1	2	3	8	4	0	2	1	8	17	10	1	3	2	2	9	2	3	0	0	0	0	0	1	1	0	0	0	0	0	0	0	1.56403	2.97077	1.38161	0.182263	0.239742	0.376939	0.740381	2.0315	0.984397
NZ_CP037923.1	WP_001121377.1	ppx	exopolyphosphatase	513	7	7	5	7	2	6	0	6	4	3	2	2	8	10	6	7	4	1	0	1	1	4	3	3	9	12	6	6	9	10	0	0	0	0	0	0	3.4965	2.54053	1.95449	2.48403	0.990602	2.53741	0	2.77775	1.57066
NZ_CP037923.1	WP_005105350.1	puuA	glutamate-putrescine ligase	472	7	18	6	3	3	5	6	12	5	3	1	5	7	16	8	7	8	1	3	11	10	5	1	3	4	3	2	5	7	4	0	0	0	0	0	0	3.42852	6.121	2.83151	1.5134	1.20994	1.62025	3.99867	5.22697	2.4668
NZ_CP037923.1	WP_000224573.1	pyrH	UMP kinase	241	7	6	7	4	3	3	3	4	3	2	1	3	6	6	6	4	6	1	3	4	3	2	3	3	4	4	2	5	5	4	0	0	0	0	0	0	7.87606	5.72583	6.89402	5.24493	3.1184	4.33542	2.43664	4.54669	2.13901
NZ_CP037923.1	WP_001249096.1	rcsD	phosphotransferase RcsD	890	7	13	13	7	4	3	3	7	7	4	3	6	6	13	10	4	5	3	3	3	7	7	3	4	3	6	1	6	12	8	0	0	0	0	0	0	1.33458	2.56079	2.26186	1.64116	0.434702	0.640752	0.537046	1.30063	1.39039
NZ_CP037923.1	WP_000587750.1	rfaD	ADP-glyceromanno-heptose 6-epimerase	310	7	5	3	3	4	2	5	5	2	5	3	4	6	6	5	6	4	6	4	7	4	5	5	2	4	5	4	6	4	6	0	0	0	0	0	0	3.15653	2.13711	1.18469	1.62091	2.34653	1.05665	3.17708	2.51531	0.743463
NZ_CP037923.1	WP_001150448.1	ribD	bifunctional diaminohydroxyphosphoribosylaminopyrimidine deaminase\5-amino-6-(5-phosphoribosylamino)uracil reductase RibD	367	7	5	5	8	4	6	5	5	4	5	5	5	7	4	3	8	4	2	2	0	3	1	1	3	5	3	6	6	4	4	0	0	0	0	0	0	3.14506	1.6889	1.56281	3.1663	1.63496	2.26453	2.34213	1.87638	1.41284
NZ_CP037923.1	WP_000776112.1	rlmH	23S rRNA (pseudouridine(1915)-N(3))-methyltransferase RlmH	155	7	7	6	4	5	3	4	5	4	4	3	4	7	8	10	3	6	3	4	2	5	3	5	4	2	2	2	3	4	5	0	0	0	0	0	0	13.4315	8.96334	7.22327	4.99618	7.9993	2.48274	7.69173	8.25073	6.25421
NZ_CP037923.1	WP_000579833.1	rplC	50S ribosomal protein L3	209	7	3	4	1	0	1	5	5	5	2	2	1	6	7	5	0	4	1	4	3	7	4	1	1	4	4	3	7	6	7	0	0	2	1	0	2	5.25343	1.72097	2.72155	0.877786	0	0.778812	3.91051	3.0147	3.27338
NZ_CP037923.1	WP_000041970.1	rsgA	small ribosomal subunit biogenesis GTPase RsgA	350	7	11	6	9	8	8	5	10	4	10	11	12	8	13	10	11	11	7	6	8	5	8	6	9	14	16	14	12	10	12	0	0	0	0	0	0	5.86768	7.57951	3.60411	7.32128	6.64159	6.47319	4.62336	6.42296	2.55144
NZ_CP037923.1	WP_000025451.1	sucD	succinate--CoA ligase subunit alpha	289	7	12	7	10	10	9	5	12	11	10	10	8	6	11	13	8	11	6	5	7	14	11	8	10	3	4	2	3	4	4	0	0	0	0	0	0	4.51016	7.35537	4.44502	6.66813	6.37804	6.21357	3.48265	8.29496	6.64401
NZ_CP037923.1	WP_000323571.1	uspA	universal stress protein UspA	144	7	7	10	2	3	4	6	2	4	4	2	1	5	9	8	8	4	1	3	4	6	0	0	0	10	12	13	9	11	11	0	0	0	0	0	0	14.0041	12.8738	16.3809	1.97454	2.34175	8.15369	14.8615	2.39109	6.38747
NZ_CP037923.1	WP_001151437.1	wrbA	NAD(P)H:quinone oxidoreductase	198	7	8	5	9	6	8	7	5	3	3	5	6	8	8	8	9	8	7	6	3	2	4	6	6	7	5	8	8	4	3	0	0	0	0	0	0	8.56244	6.71305	3.68088	9.18494	7.90571	10.0023	6.86504	3.58468	2.54231
NZ_CP037923.1	WP_005049371.1	ybhA	bifunctional pyridoxal phosphate\fructose-1,6-bisphosphate phosphatase	272	7	10	9	12	10	9	5	7	5	4	5	6	7	9	10	10	8	4	2	8	4	5	3	5	4	3	4	4	4	3	0	0	0	0	0	0	5.38994	7.65848	7.00457	10.1833	8.92384	8.01814	4.16644	4.84615	3.81685
NZ_CP037923.1	WP_000198825.1	yeiR	zinc-binding GTPase YeiR	328	7	5	6	4	5	4	4	5	3	1	0	4	5	7	6	4	5	5	4	0	3	1	2	2	7	5	4	4	4	6	0	0	0	0	0	0	4.56381	2.71347	3.58091	2.50674	1.8225	2.62981	2.80553	2.59954	1.32488
NZ_CP037923.1	WP_000437938.1	yfcD	NUDIX hydrolase YfcD	180	7	5	3	2	1	4	5	0	0	2	3	2	4	3	3	3	5	1	2	0	2	1	0	0	5	3	1	8	4	3	0	0	0	0	0	0	12.8135	7.91711	5.68108	2.91654	2.1952	6.01364	8.50442	0	0
NZ_CP037923.1	WP_000531201.1	yqjG	glutathionyl-hydroquinone reductase YqjG	328	7	8	10	5	4	12	4	8	5	6	5	7	4	7	6	9	9	5	4	3	6	8	1	6	22	21	25	24	31	27	0	0	0	0	0	0	4.89572	4.35608	4.75246	2.68565	1.88277	6.47645	3.0957	4.60503	2.98608
NZ_CP037923.1	WP_000148513.1	zraR	sigma-54-dependent response regulator transcription factor ZraR	441	7	8	5	0	0	0	0	6	4	1	1	0	5	5	7	2	2	1	1	0	2	1	0	0	6	7	4	7	5	10	0	0	0	0	0	0	4.65757	3.07537	1.96715	0	0	0	0	1.70399	1.38269
NZ_CP037923.1	WP_001060217.1	amn	AMP nucleosidase	484	6	6	4	5	5	6	3	4	3	6	6	4	5	3	4	6	6	1	4	1	4	2	2	2	6	6	6	8	3	4	0	0	0	0	0	0	3.32251	2.38909	2.28407	2.94977	2.22172	2.71399	2.28871	2.18462	1.63263
NZ_CP037923.1	WP_000918473.1	aroC	chorismate synthase	361	6	5	4	4	2	3	2	4	3	3	1	3	6	9	8	2	5	3	3	6	2	2	1	2	5	3	3	6	8	6	0	0	0	0	0	0	3.95263	1.78079	1.50563	2.14966	1.07046	1.58393	1.05052	1.61279	1.137
NZ_CP037923.1	WP_000144361.1	avtA	valine--pyruvate transaminase	417	6	16	10	5	2	2	2	9	8	3	5	0	9	17	12	4	3	2	1	5	5	0	0	0	6	9	8	3	8	4	0	0	0	0	0	0	3.49427	5.98076	5.197	1.86204	0.942252	0.945143	1.01477	3.64107	3.22309
NZ_CP037923.1	WP_001171866.1	coaD	pantetheine-phosphate adenylyltransferase	159	6	6	2	0	0	0	3	2	1	0	0	1	4	4	3	0	1	0	0	2	3	1	0	0	2	1	2	5	3	3	0	0	0	0	0	0	10.6843	6.97274	2.04738	0	0	0	4.89394	2.87204	0.683094
NZ_CP037923.1	WP_001278605.1	corC	CNNM family magnesium\cobalt transport protein CorC	292	6	7	9	2	4	0	7	6	8	3	3	3	6	6	4	0	2	2	7	5	10	4	0	3	8	8	8	9	8	6	0	0	0	0	0	0	5.36289	5.55293	6.05037	2.09963	3.27189	0	4.93656	5.0926	5.59823
NZ_CP037923.1	WP_001202219.1	cydC	cysteine\glutathione ABC transporter ATP-binding protein\permease CydC	573	6	6	8	4	10	8	3	13	10	9	7	7	7	9	8	10	7	7	9	12	12	7	7	10	6	4	6	8	8	6	0	0	0	0	0	0	3.55953	2.27331	3.56015	2.08431	4.29552	3.89588	1.66194	5.50158	5.22514
NZ_CP037923.1	WP_000211949.1	cysJ	NADPH-dependent assimilatory sulfite reductase flavoprotein subunit	599	6	12	1	0	0	0	9	11	3	1	0	0	9	16	3	1	3	2	4	12	4	0	4	0	2	5	2	4	7	4	0	3	4	0	9	3	2.44293	3.8059	0.192616	0	0	0	4.47873	4.42918	1.08892
NZ_CP037923.1	WP_005068122.1	dcp	peptidyl-dipeptidase Dcp	681	6	8	7	1	2	3	3	5	5	4	3	4	11	8	7	5	6	2	5	3	6	3	3	1	3	4	3	7	9	7	0	0	0	0	0	0	2.07706	2.07639	2.18841	0.257985	0.608686	0.70222	0.911032	1.52755	1.66618
NZ_CP037923.1	WP_001295553.1	deaD	ATP-dependent RNA helicase DeaD	629	6	13	11	7	3	4	6	18	9	6	3	4	16	25	15	3	2	5	4	12	13	5	9	11	15	18	10	22	24	24	0	0	0	0	0	0	2.20102	4.80097	4.36667	2.09792	0.735769	1.28212	2.53782	6.54458	3.20606
NZ_CP037923.1	WP_000013147.1	dkgA	2,5-didehydrogluconate reductase DkgA	275	6	4	3	4	6	5	6	4	3	4	6	6	9	4	5	6	8	5	3	1	2	3	2	5	2	1	1	5	1	3	0	0	0	0	0	0	6.25201	2.70978	1.12377	2.7343	3.6721	3.27132	6.67857	3.07931	1.38685
NZ_CP037923.1	WP_000070619.1	elaB	stress response protein ElaB	101	6	7	7	4	8	4	5	4	4	0	4	2	7	7	10	2	4	1	4	7	6	2	0	2	3	3	2	8	5	7	0	0	0	0	0	0	12.61	12.0941	9.52916	5.34447	11.1418	5.25345	7.77269	6.81263	6.64524
NZ_CP037923.1	WP_000940533.1	epmB	EF-P beta-lysylation protein EpmB	342	6	14	9	5	4	5	6	16	6	3	4	0	12	18	12	6	9	4	0	6	10	1	0	1	0	1	1	0	5	5	0	0	0	0	0	0	3.05421	9.02423	4.27552	3.41804	1.14729	3.219	3.4339	10.0884	3.21403
NZ_CP037923.1	WP_000288128.1	fabH	beta-ketoacyl-ACP synthase III	317	6	6	8	7	11	10	4	2	6	6	9	7	8	6	8	8	10	6	4	4	4	5	4	4	5	5	6	3	6	6	0	0	0	0	0	0	5.548	4.85888	6.03569	4.788	7.74328	8.06451	4.36064	2.03622	3.81248
NZ_CP037923.1	WP_000189558.1	frsA	esterase FrsA	414	6	3	6	7	9	8	4	4	4	4	7	6	7	5	2	12	12	7	3	2	3	5	0	4	6	10	7	10	12	11	0	0	0	0	0	0	1.65385	1.00136	1.47669	2.86359	3.00277	3.74969	1.91272	1.70618	1.29878
NZ_CP037923.1	WP_000917208.1	ftnA	non-heme ferritin	165	6	11	11	3	3	8	8	5	6	3	0	4	11	4	10	4	6	4	3	0	6	5	2	2	6	7	7	5	5	6	0	0	0	0	0	0	10.3978	10.7266	14.0367	3.81951	7.60022	15.5005	14.7715	7.89063	8.90491
NZ_CP037923.1	WP_000066675.1	fumB	class I fumarate hydratase	548	6	30	26	28	25	24	6	28	26	23	4	8	19	27	27	29	30	20	6	2	28	7	16	3	26	30	37	33	36	46	0	0	0	0	0	0	3.6368	8.21976	7.26543	7.71575	6.08886	7.35052	3.31599	6.02191	4.49524
NZ_CP037923.1	WP_001052754.1	gloB	hydroxyacylglutathione hydrolase	251	6	9	7	4	2	5	4	5	2	0	0	0	6	6	5	6	5	7	0	2	2	3	2	1	2	7	3	5	5	4	0	0	0	0	0	0	5.70218	6.78873	2.78839	2.67538	1.61815	3.8426	4.39025	3.8057	1.23199
NZ_CP037923.1	WP_000883028.1	glsA	glutaminase A	310	6	10	8	2	3	4	3	5	3	2	4	4	5	6	11	3	3	2	0	0	0	0	0	0	7	7	8	5	9	7	0	0	0	0	0	0	6.28674	9.86936	8.03014	2.46558	1.53331	3.90359	4.21509	5.15292	4.01136
NZ_CP037923.1	WP_000081672.1	gltD	glutamate synthase subunit GltD	472	6	11	10	4	4	3	8	12	10	4	4	4	12	14	9	4	3	4	6	4	10	5	3	5	8	7	9	7	10	11	0	0	0	0	0	0	2.36672	3.34193	2.8194	1.57957	1.36971	0.853181	3.89508	3.72045	2.94336
NZ_CP037923.1	WP_001140187.1	gmhB	D-glycero-beta-D-manno-heptose 1,7-bisphosphate 7-phosphatase	191	6	3	3	1	3	2	1	1	1	3	2	3	3	1	4	1	2	0	4	4	2	2	0	1	1	1	0	1	2	1	0	0	0	0	0	0	11.4801	5.26497	5.17221	1.60471	5.7424	3.42036	2.22756	2.06432	1.38701
NZ_CP037923.1	WP_000620546.1	holA	DNA polymerase III subunit delta	343	6	9	6	8	8	5	7	7	5	6	6	6	8	12	7	8	8	7	6	5	7	5	7	7	9	7	5	7	11	8	0	0	0	0	0	0	3.84548	5.06575	3.52731	4.32808	4.69475	2.87719	5.72343	4.26209	2.57402
NZ_CP037923.1	WP_001044513.1	hupA	DNA-binding protein HU-alpha	90	6	6	6	5	4	6	6	7	7	5	3	4	5	6	3	3	4	4	6	5	5	3	4	2	7	7	10	8	5	6	0	3	4	0	3	4	19.3353	17.6664	17.0017	9.38676	10.3224	21.5243	21.1376	21.6922	20.8479
NZ_CP037923.1	WP_001229265.1	ihfA	integration host factor subunit alpha	99	6	6	7	3	2	4	9	6	7	2	3	3	5	4	7	3	4	3	9	7	5	6	5	5	6	5	6	5	6	5	0	0	0	0	0	0	8.30285	6.4852	7.69663	4.59706	2.80911	5.68193	16.103	9.74601	8.90695
NZ_CP037923.1	WP_001040187.1	infA	translation initiation factor IF-1	72	6	6	3	4	3	7	2	2	4	0	0	3	5	2	1	4	6	4	3	0	1	5	6	3	10	7	8	3	5	3	0	0	0	0	0	0	20.5873	15.1556	10.7739	15.0599	10.2224	14.5639	9.22979	7.65906	11.2336
NC_024996.1	WP_010921664.1	ipgA	type III secretion system chaperone IpgA	129	6	6	9	7	10	7	6	6	6	6	8	5	16	3	33	8	8	9	6	5	3	3	3	5	4	3	6	17	35	40	0	3	2	0	1	1	10.6244	10.5798	11.5023	10.7004	16.4768	11.7797	12.853	9.602	7.85413
NZ_CP037923.1	WP_000750135.1	iucD	NADPH-dependent L-lysine N(6)-monooxygenase IucD	445	6	13	3	0	0	0	1	11	3	0	0	0	5	8	3	2	1	1	2	5	2	0	0	0	2	2	0	3	6	1	0	0	0	0	0	0	2.72486	5.20358	0.82843	0	0	0	0.301398	5.65672	1.14485
NZ_CP037923.1	WP_000811065.1	kdsA	3-deoxy-8-phosphooctulonate synthase	284	6	9	5	5	5	3	3	6	6	6	3	1	6	6	6	4	4	2	3	7	3	3	3	4	2	1	2	3	1	1	0	0	0	0	0	0	4.14224	7.03496	3.45124	3.22068	4.77795	2.69799	3.68288	4.90338	2.70837
NZ_CP037923.1	WP_000595482.1	lpxC	UDP-3-O-acyl-N-acetylglucosamine deacetylase	305	6	8	6	3	4	4	3	6	2	3	3	4	5	7	8	5	5	4	2	6	4	5	5	2	3	2	1	1	1	2	0	0	0	0	0	0	5.15663	3.84338	2.90653	2.42808	2.80153	2.80219	2.7742	3.38983	1.40939
NZ_CP037923.1	WP_001018196.1	map	type I methionyl aminopeptidase	264	6	9	6	7	4	6	7	6	7	9	5	8	8	10	10	9	8	6	9	3	8	7	7	6	7	5	5	8	8	6	0	2	0	0	0	0	6.61462	6.79703	5.1147	7.02174	4.63448	4.81396	9.08579	6.60886	6.97697
NZ_CP037923.1	WP_001219814.1	mpl	UDP-N-acetylmuramate:L-alanyl-gamma-D-glutamyl-meso-diaminopimelate ligase	457	6	9	8	5	7	5	8	10	6	5	5	5	11	13	8	5	6	4	4	5	8	4	4	5	0	2	4	2	3	4	0	0	0	0	0	0	4.75851	4.39805	4.66278	2.65464	3.82238	2.89169	5.34647	5.97501	3.98675
NZ_CP037923.1	WP_000785136.1	murE	UDP-N-acetylmuramoyl-L-alanyl-D-glutamate--2,6-diaminopimelate ligase	495	6	9	9	6	7	7	6	6	10	5	9	7	8	10	6	11	8	6	6	1	13	9	7	9	6	4	11	10	10	12	0	0	0	0	0	0	3.32187	3.63021	4.33036	2.3849	3.42313	2.93059	3.42497	2.88018	4.79493
NZ_CP037923.1	WP_005077766.1	N/A	HTH-type transcriptional regulator	96	6	8	6	8	11	6	4	8	8	8	8	5	8	8	9	8	6	3	6	6	5	2	4	6	9	10	14	11	10	13	0	0	2	0	0	1	16.463	17.5588	11.35	14.8217	21.2848	12.4071	10.4196	18.3998	16.1873
NZ_CP037923.1	WP_000126296.1	N/A	helix-turn-helix domain-containing protein	139	6	5	7	5	2	4	0	9	3	6	5	4	3	9	4	9	6	6	5	6	4	6	2	7	7	6	6	7	10	9	0	0	0	0	0	0	9.54612	6.37364	8.7463	9.0439	4.42537	5.99856	0	13.2539	3.79902
NZ_CP037923.1	WP_000179469.1	N/A	non-heme ferritin-like protein	167	6	5	10	8	5	10	3	1	5	5	5	7	9	2	7	6	5	5	1	1	1	4	2	1	8	10	9	7	9	11	0	0	0	0	0	0	9.52348	8.39981	9.82266	11.0566	6.38527	12.1835	4.43148	0.898794	5.38421
NZ_CP037923.1;NZ_CP037923.1	WP_000239881.1;WP_000239881.1	N/A	class I SAM-dependent methyltransferase	222	6	6	4	3	4	5	4	10	5	8	6	7	6	7	5	7	6	6	4	4	5	4	6	4	3	3	1	4	3	2	0	0	1	0	0	0	8.86705	6.18554	3.91842	3.33423	4.15632	7.41078	7.2972	14.3831	6.3089
NZ_CP037923.1	WP_000480243.1	N/A	metal-dependent hydrolase	265	6	3	4	3	7	7	2	2	1	4	2	3	5	6	6	8	6	7	3	0	3	2	4	2	4	1	2	2	2	1	0	0	0	0	0	0	6.15268	2.67271	2.73381	2.71701	6.47662	5.07911	1.33844	1.32654	0.65709
NZ_CP037923.1	WP_000719101.1	N/A	DeoR\GlpR family DNA-binding transcription regulator	252	6	3	3	3	1	4	1	2	0	0	2	2	5	4	0	3	4	3	1	3	2	3	1	0	9	8	2	11	10	6	0	0	0	0	0	0	4.70819	2.61047	1.85391	2.73179	1.01976	3.15285	1.2581	1.77521	0
NZ_CP037923.1	WP_001102119.1	N/A	(Fe-S)-binding protein	239	6	15	14	15	15	14	7	15	7	8	11	10	8	17	10	20	12	15	6	5	7	9	11	9	10	14	15	11	17	17	0	0	1	0	0	0	4.1717	10.3919	9.58914	12.3496	13.2199	14.4324	5.95744	13.334	6.73518
NC_024996.1	H6S51	N/A	IS3 family transposase	198	6	4	5	1	1	1	5	6	4	3	0	0	7	5	12	2	3	6	6	2	8	2	2	1	8	8	10	9	10	9	0	0	0	0	0	0	3.90711	2.47037	2.78549	1.10817	1.49336	0.887997	4.09803	4.57978	2.74968
NZ_CP037923.1	WP_000621323.1	N/A	YicC family protein	287	6	7	5	1	0	0	3	9	3	1	1	0	5	11	6	0	3	2	1	5	6	1	1	0	8	2	2	8	9	7	0	0	0	0	0	0	3.82176	4.28664	3.48522	0.777489	0	0	2.76451	5.03001	1.37521
NZ_CP037923.1	WP_001087597.1	N/A	rhamnosyltransferase	296	6	15	9	8	12	10	5	8	8	6	7	8	8	11	12	10	6	10	5	7	7	5	9	8	4	3	2	6	10	7	0	0	0	0	0	0	3.73729	7.05791	4.42786	4.67978	6.20168	5.67002	2.96725	3.47599	4.04047
NZ_CP037923.1	WP_000370403.1	N/A	lactate utilization protein C	231	6	5	8	11	11	11	4	8	6	6	7	7	6	7	8	8	9	7	5	6	8	4	4	3	6	8	7	6	9	11	0	0	0	0	0	0	3.16151	3.58961	5.2255	7.08285	5.23637	8.3412	2.94407	7.28939	4.2476
NZ_CP037923.1	WP_000825771.1	N/A	YcjX family protein	465	6	16	12	9	8	9	11	12	12	13	9	9	6	9	9	6	12	5	13	4	11	9	6	13	8	8	14	6	11	9	0	0	0	0	0	0	2.61685	7.82219	7.67807	4.14895	3.92255	3.93228	5.181	6.04841	5.70744
NZ_CP037923.1	WP_000252184.1	N/A	integrase	407	6	8	8	6	6	4	6	11	9	6	8	3	8	12	6	6	7	5	2	15	8	7	4	5	9	7	8	8	11	8	0	0	0	0	0	0	2.17574	3.93243	3.69564	2.09803	2.44195	1.6711	2.90231	4.82038	3.04367
NC_024996.1;NC_024996.1;NC_024996.1;NC_024996.1;NZ_CP037923.1;NZ_CP037923.1;NZ_CP037923.1;NZ_CP037923.1;NZ_CP037923.1;NZ_CP037923.1;NZ_CP037923.1	H6S51;H6S51;H6S51;H6S51;EKN05;EKN05;EKN05;EKN05;EKN05;EKN05;EKN05	N/A	IS3 family transposase	388	6	0	0	0	0	4	0	0	5	0	0	5	0	7	0	5	0	3	0	0	0	6	0	10	0	0	0	0	0	11	0	0	0	0	0	0	1.80843	0	0	0	0	1.47696	0	0	1.40394
NZ_CP037923.1	WP_001059169.1	nadK	NAD(+) kinase	292	6	4	3	7	3	5	4	4	3	3	0	2	4	6	3	3	3	4	3	3	4	2	3	0	3	2	3	3	4	3	0	0	0	0	0	0	6.03275	3.25156	3.39132	4.2581	3.06301	4.5997	4.10052	3.12776	3.30252
NZ_CP037923.1	WP_000918073.1	narX	nitrate\nitrite two-component system sensor histidine kinase NarX	598	6	17	15	10	8	10	11	23	12	8	6	2	18	19	16	8	9	7	4	6	9	3	5	2	17	27	15	21	25	20	0	0	0	0	0	0	2.69713	6.03867	4.76935	4.27307	3.44175	3.5288	4.81508	6.28272	4.00605
NZ_CP037923.1	WP_000014036.1	pntB	Re\Si-specific NAD(P)(+) transhydrogenase subunit beta	462	6	4	6	0	2	2	3	3	5	0	1	1	7	5	3	2	2	2	3	7	2	4	4	3	6	8	4	6	7	4	0	0	0	0	0	0	1.77983	1.62811	2.46701	0	0.871071	0.754073	1.17488	0.870723	1.30885
NZ_CP037923.1	WP_000173488.1	purT	formate-dependent phosphoribosylglycinamide formyltransferase	392	6	9	6	6	4	3	4	8	1	4	5	4	9	8	5	7	6	4	4	7	4	2	2	6	0	0	0	3	2	5	0	0	0	0	0	0	3.79522	4.4277	2.92889	2.8054	2.34868	1.37906	2.57754	3.73222	0.390241
NZ_CP037923.1	WP_000044415.1	pyk	pyruvate kinase	480	6	5	5	3	2	2	4	6	2	2	3	0	6	10	7	2	2	3	3	1	1	2	3	0	3	2	2	6	5	5	0	0	0	0	0	0	2.42299	1.59584	1.56127	0.80904	0.398595	0.601407	1.64021	1.73278	0.903064
NZ_CP037923.1	WP_000560548.1	qorB	NAD(P)H:quinone oxidoreductase	286	6	2	5	5	3	3	4	4	1	0	0	1	7	5	7	4	3	4	1	0	1	4	1	0	4	2	3	7	6	6	0	0	0	0	0	0	5.34165	1.24394	4.33788	2.87101	1.95045	1.57604	3.08884	2.41197	1.13348
NZ_CP037923.1	WP_000243741.1	rapZ	RNase adapter RapZ	284	6	10	6	3	2	2	4	6	3	2	3	3	8	6	8	3	6	0	1	3	6	3	0	0	1	0	0	3	4	5	0	0	0	0	0	0	4.43694	6.75095	4.53145	1.93233	1.40949	2.1523	4.36734	5.49181	2.90248
NZ_CP037923.1	WP_001040205.1	rbfA	30S ribosome-binding factor RbfA	133	6	7	7	10	6	9	5	8	8	7	6	7	8	6	6	9	8	8	5	5	6	3	9	2	10	9	8	13	8	9	0	2	3	0	1	0	11.3268	9.58919	9.1421	15.3484	7.97991	11.8158	8.70557	12.5427	10.1967
NZ_CP037923.1	WP_000046799.1	rlmD	23S rRNA (uracil(1939)-C(5))-methyltransferase RlmD	433	6	13	6	1	5	5	2	10	3	4	4	3	4	11	9	2	2	6	3	2	5	6	5	5	5	7	5	4	9	6	0	0	0	0	0	0	2.93599	5.89354	2.58572	0.350789	1.48761	1.90815	1.07965	4.93128	1.48563
NZ_CP037923.1	WP_001343936.1	rlmF	23S rRNA (adenine(1618)-N(6))-methyltransferase RlmF	308	6	8	9	9	7	8	6	6	5	7	6	7	5	4	10	8	5	8	5	2	4	7	8	6	13	9	11	7	8	7	0	1	0	0	0	0	5.93725	5.4785	5.72334	6.79892	5.81136	6.21408	7.31951	6.57397	4.3821
NZ_CP037923.1	WP_001085926.1	rplK	50S ribosomal protein L11	142	6	6	8	7	8	6	7	6	6	7	6	4	9	8	7	7	7	9	9	6	7	6	9	7	7	8	9	8	8	6	1	3	5	1	5	4	8.4295	7.84273	12.1502	9.08895	9.51624	7.69606	12.8223	7.04974	7.63303
NZ_CP037923.1	WP_001181004.1	rpsJ	30S ribosomal protein S10	103	6	7	4	3	7	4	7	6	6	5	5	4	7	8	6	3	4	3	7	4	7	4	5	7	5	5	6	7	7	6	2	4	5	3	5	5	11.9962	10.8406	7.30233	6.2898	10.2492	5.97932	16.0656	10.5669	11.2084
NZ_CP037923.1	WP_000970468.1	rsmH	16S rRNA (cytosine(1402)-N(4))-methyltransferase RsmH	313	6	8	6	8	6	6	6	2	3	5	6	9	6	7	3	8	9	6	0	1	2	6	4	3	10	7	4	8	10	9	0	0	0	0	0	0	2.84292	3.17562	3.9819	4.5711	2.28805	3.69245	5.12015	0.95404	1.61034
NZ_CP037923.1	WP_000809275.1	rsmI	16S rRNA (cytidine(1402)-2'-O)-methyltransferase	286	6	8	4	2	8	3	4	3	3	2	5	3	5	7	6	2	3	0	5	3	5	5	2	2	6	6	5	5	10	6	0	0	0	0	0	0	5.29064	6.38401	3.43683	1.43453	6.02609	1.99203	4.34384	3.01693	3.09944
NZ_CP037923.1	WP_005105455.1	rspA	starvation-sensing protein RspA	404	6	14	9	12	13	12	5	10	10	8	7	6	11	14	11	11	6	8	3	6	8	8	5	8	3	5	2	4	2	3	0	0	0	0	0	0	3.27442	6.03012	3.64763	4.98573	5.77564	4.53157	2.62706	5.00903	4.39425
NZ_CP037923.1	WP_001105458.1	rtcB	RNA-splicing ligase RtcB	408	6	6	5	5	5	5	7	5	4	7	6	6	7	9	8	5	6	12	5	3	4	5	3	7	9	9	4	8	6	7	0	0	0	0	0	0	3.18746	1.57945	1.65292	2.15715	2.28764	2.40426	4.03078	2.22998	1.53904
NZ_CP037923.1	WP_000568525.1	ruvB	Holliday junction branch migration DNA helicase RuvB	336	6	4	6	4	4	4	3	4	1	4	2	4	6	6	7	7	5	3	4	2	4	2	3	2	0	0	0	2	0	0	0	0	0	0	0	0	3.83538	1.65816	4.70625	1.5037	2.10034	2.23211	1.89299	2.85937	0.87333
NZ_CP037923.1	WP_001118861.1	secY	preprotein translocase subunit SecY	443	6	8	8	4	3	5	5	4	4	2	2	2	11	6	5	4	3	2	7	2	6	3	5	0	12	10	6	13	9	10	0	0	0	0	0	0	2.79688	2.80348	2.95197	1.79486	0.486293	3.34963	1.9913	2.02962	1.39619
NZ_CP037923.1	WP_000948872.1	sufC	Fe-S cluster assembly ATPase SufC	248	6	6	5	5	4	3	3	5	3	2	3	3	5	7	4	5	5	5	4	2	5	2	4	4	4	5	4	4	3	5	0	0	0	0	0	0	3.91781	3.56141	3.71841	2.73074	2.04917	1.9763	2.87804	2.97378	1.62728
NZ_CP037923.1	WP_001257000.1	tmk	dTMP kinase	213	6	0	5	3	2	4	1	3	4	3	1	4	3	4	0	6	5	5	1	2	3	5	5	4	4	4	4	4	4	5	0	0	0	0	0	0	4.59442	0	3.12605	2.22663	1.31077	2.73761	0.89635	1.9345	3.47824
NZ_CP037923.1	WP_000209520.1	trpB	tryptophan synthase subunit beta	397	6	4	4	0	0	1	3	4	1	1	2	0	6	5	3	2	0	2	5	4	2	0	1	3	7	3	0	9	2	1	0	0	0	0	0	0	4.58333	2.85989	2.79418	0	0	0.758646	2.43855	2.70702	1.09657
NZ_CP037923.1	WP_000276167.1	uspG	universal stress protein UspG	142	6	4	5	2	3	3	3	1	4	1	2	5	4	3	4	1	5	3	3	0	2	1	0	0	1	1	0	2	0	1	0	0	0	0	0	0	10.8164	6.39623	8.06869	4.12007	7.77117	6.55474	9.41933	3.07752	9.23436
NZ_CP037923.1	WP_000018747.1	yghA	NADP(+)-dependent aldehyde reductase	294	6	12	8	10	8	9	7	7	9	9	8	11	12	13	14	11	10	9	8	9	13	9	10	8	10	8	8	12	13	12	0	1	0	0	0	0	5.12396	7.87953	4.78049	9.31037	6.07516	7.65687	5.58629	5.43192	6.39616
NZ_CP037923.1	WP_000086484.1	yieH	6-phosphogluconate phosphatase	218	6	9	10	5	12	7	3	8	3	3	7	2	7	9	7	9	7	3	3	2	3	1	1	1	2	8	4	6	8	7	0	0	0	0	0	0	7.65231	9.07203	11.4928	3.58522	9.88616	5.42578	4.21082	8.07497	3.42598
NZ_CP037923.1	WP_000857408.1	ymdB	O-acetyl-ADP-ribose deacetylase	177	6	5	5	3	6	4	5	3	2	1	1	4	6	5	4	7	4	6	4	0	1	4	3	3	2	5	3	4	2	4	0	0	0	0	0	0	7.5601	4.85874	4.56681	2.51274	5.93106	3.91332	4.47032	3.00155	1.98748
NZ_CP037923.1	WP_000101737.1	acrR	multidrug efflux transporter transcriptional repressor AcrR	215	5	9	6	12	7	7	5	6	5	4	4	5	6	9	6	9	8	6	5	8	4	5	3	5	5	1	1	5	6	8	0	0	0	0	0	0	5.88754	8.41361	5.77374	9.85608	5.65797	6.13417	6.32346	6.80035	4.85642
NZ_CP037923.1	WP_000432970.1	asnC	transcriptional regulator AsnC	152	5	4	4	1	2	2	2	4	3	0	0	0	6	4	2	1	3	2	0	0	3	1	0	0	1	3	2	2	1	2	0	0	0	0	0	0	5.80781	3.40635	3.66685	1.07018	1.72116	1.74191	2.0963	3.87565	2.77514
NZ_CP037923.1	WP_005053639.1	caiD	crotonobetainyl-CoA hydratase	261	5	6	5	4	3	6	3	3	3	2	2	5	5	5	7	6	4	4	2	1	4	4	4	3	4	4	7	4	5	8	0	0	0	0	0	0	4.68234	3.83352	2.91278	2.44425	2.16373	4.19045	2.00108	1.53731	1.44314
NZ_CP037923.1	WP_000520781.1	clpS	ATP-dependent Clp protease adapter ClpS	106	5	4	6	6	5	8	4	4	5	6	4	5	8	8	5	10	5	3	5	2	4	3	1	3	10	6	4	5	4	5	0	0	0	0	0	0	9.03439	7.27308	11.4267	7.70928	7.58839	11.614	7.97255	6.68096	8.53752
NZ_CP037923.1	WP_001217754.1	dinI	DNA damage-inducible protein I	81	5	3	2	2	4	2	6	1	2	2	2	1	5	2	3	3	4	2	4	0	1	3	3	4	4	3	2	3	3	5	0	0	0	0	0	0	18.8931	9.1446	6.67803	6.54381	12.5889	6.36429	21.5545	3.60652	6.80793
NZ_CP037923.1	WP_000991376.1	evgA	acid-sensing system DNA-binding response regulator EvgA	204	5	6	2	4	5	2	5	4	2	1	1	2	4	3	3	1	3	4	1	0	3	1	2	1	6	5	4	5	6	5	3	4	2	3	3	1	5.20878	4.31902	1.86808	3.54461	4.33131	1.99561	5.68163	2.18235	1.99681
NZ_CP037923.1	WP_000331377.1	fdoH	formate dehydrogenase O subunit beta	300	5	6	2	6	4	7	3	9	5	3	3	5	4	7	6	5	6	3	3	5	5	5	5	4	5	8	6	7	7	5	0	0	0	0	0	0	1.66733	1.91372	0.84142	2.92109	1.69724	3.1542	2.32385	2.94805	1.63661
NZ_CP037923.1	WP_001124469.1	fdx	ISC system 2Fe-2S type ferredoxin	111	5	4	2	5	4	5	3	1	1	1	2	4	4	4	2	6	4	4	2	0	1	3	2	2	4	7	5	4	6	6	0	0	0	0	0	0	5.51954	7.95065	2.64791	14.7291	12.2106	14.4687	6.93495	1.37435	1.46168
NZ_CP037923.1	WP_024260316.1	fre	NAD(P)H-flavin reductase	233	5	5	2	2	2	3	4	2	1	2	1	2	5	4	3	3	3	3	2	0	2	1	2	1	2	2	0	0	1	1	0	0	0	0	0	0	4.43375	2.65496	1.15595	2.17475	1.18549	3.84378	3.74848	1.32608	0.539177
NZ_CP037923.1	WP_000622418.1	frr	ribosome recycling factor	185	5	3	5	4	3	5	7	3	5	3	2	4	4	6	4	6	5	6	4	0	2	3	4	3	7	7	6	7	6	8	2	3	0	3	4	3	6.93168	2.39978	3.94535	3.92525	3.35223	4.96714	9.59685	2.57424	3.95007
NZ_CP037923.1	WP_000588474.1	ftsA	cell division protein FtsA	420	5	14	10	10	12	6	5	10	5	7	4	4	8	14	7	10	8	6	3	3	6	4	3	6	5	9	9	8	10	10	0	0	0	0	0	0	4.41451	9.27309	6.45047	6.33798	8.05254	2.35317	3.97427	7.70296	4.20017
NZ_CP037923.1	WP_001315804.1	glaH	glutarate dioxygenase GlaH	325	5	6	4	3	3	1	2	1	2	2	3	2	3	5	4	6	3	3	1	3	3	5	1	2	9	6	5	6	6	9	0	0	0	0	0	0	2.7361	3.51123	2.06594	1.96586	1.89957	0.716674	1.25125	0.636896	0.960573
NZ_CP037923.1	WP_000190577.1	glnL	nitrogen regulation protein NR(II)	349	5	5	2	1	4	1	0	0	0	0	0	0	3	3	2	0	2	1	0	2	0	0	0	0	1	1	0	2	1	1	0	0	0	0	0	0	2.84924	3.14522	0.627798	0.496815	2.03651	0.941293	0	0	0
NZ_CP037923.1	WP_000569086.1	glnQ	glutamine ABC transporter ATP-binding protein GlnQ	240	5	10	6	4	4	3	4	7	7	3	4	4	3	11	8	3	4	3	5	7	5	4	4	5	5	3	4	4	3	3	0	1	0	0	0	0	4.93823	8.38827	3.95421	3.53786	2.93734	2.09723	4.74615	5.61533	4.11569
NZ_CP037923.1	WP_001120567.1	gsiA	glutathione ABC transporter ATP-binding protein GsiA	623	5	9	2	2	1	4	2	6	9	2	3	1	3	8	11	3	3	2	1	6	5	2	0	3	5	10	6	9	7	6	0	0	0	0	0	0	1.86694	2.80809	0.313833	0.471789	0.193438	0.883757	0.629139	1.18222	1.95537
NZ_CP037923.1	EKN05	hdhA	7-alpha-hydroxysteroid dehydrogenase	205	5	7	6	4	4	5	4	7	6	2	2	3	6	11	7	5	4	7	4	4	4	5	2	2	8	4	5	4	7	5	0	0	0	0	0	0	5.73334	7.63322	6.03717	4.66024	4.0856	5.92601	3.68265	7.97084	6.90223
NZ_CP037923.1	WP_005052874.1	hemC	hydroxymethylbilane synthase	313	5	6	3	6	3	3	3	5	4	6	4	6	7	5	3	2	7	5	1	1	4	2	4	0	8	4	2	6	5	6	0	0	0	0	0	0	4.64525	4.96882	2.20696	3.67222	1.74301	1.90474	2.5012	3.36364	2.27798
NZ_CP037923.1	WP_000954900.1	hisIE	bifunctional phosphoribosyl-AMP cyclohydrolase\phosphoribosyl-ATP diphosphatase HisIE	203	5	4	7	0	2	0	3	4	2	2	0	2	5	4	3	3	0	1	0	0	0	2	0	0	3	0	2	0	2	3	0	0	0	0	0	0	3.72329	4.48923	5.90255	0	2.10574	0	3.03664	3.05882	2.00704
NZ_CP037923.1	WP_000042384.1	leuB	3-isopropylmalate dehydrogenase	363	5	9	5	1	2	2	3	6	3	1	2	4	5	9	5	2	3	4	1	2	4	3	2	2	8	8	7	5	6	6	0	0	0	0	0	0	2.60787	4.43558	2.31401	0.493187	1.14083	0.916148	1.62735	2.89055	1.60106
NZ_CP037923.1	WP_024260225.1	lpcA	D-sedoheptulose 7-phosphate isomerase	192	5	5	4	0	1	4	2	2	4	2	2	2	4	6	6	5	4	2	0	0	0	2	2	1	2	4	3	2	3	3	0	0	0	0	0	0	4.81428	5.2583	3.78388	0	0.693068	3.24394	2.66288	2.11489	4.32139
NZ_CP037923.1	WP_000979361.1	malZ	maltodextrin glucosidase	605	5	3	3	3	1	3	3	3	3	2	3	3	6	12	4	3	2	2	3	1	5	2	1	0	4	6	4	10	9	7	0	0	0	0	0	0	1.81641	0.920143	0.91138	0.941377	0.415466	0.842222	1.04444	0.853632	0.960399
NZ_CP037923.1	WP_000852285.1	moaE	molybdopterin synthase catalytic subunit MoaE	150	5	4	2	2	0	2	2	2	0	0	0	2	5	4	3	4	3	2	0	1	0	1	1	0	6	7	3	8	6	4	0	0	0	0	0	0	8.8788	6.52536	0.916575	2.22337	0	2.93352	4.47451	1.03317	0
NZ_CP037923.1	WP_000551266.1	msbA	lipid A ABC transporter ATP-binding protein\permease MsbA	582	5	3	0	0	1	0	2	2	1	0	1	1	0	1	3	1	0	2	0	1	1	0	0	0	0	0	0	0	0	0	0	0	0	0	0	0	1.14403	1.12524	0	0	0.264796	0	0.66991	0.395324	0.198381
NZ_CP037923.1	WP_001122489.1	mutL	DNA mismatch repair endonuclease MutL	627	5	9	5	4	3	2	3	7	6	0	2	3	11	9	10	4	7	3	1	3	6	3	2	0	2	4	0	0	6	2	0	0	0	0	0	0	1.46735	2.43142	1.43344	1.01699	0.521433	0.505654	1.06355	1.49626	2.48302
NC_024996.1	WP_000538708.1	N/A	biofilm\acid-resistance regulator YmgB\AriR	77	5	14	29	9	9	5	2	8	21	7	7	10	9	9	26	5	4	10	3	8	13	7	6	11	11	15	21	3	16	19	2	0	0	0	0	0	19.8347	34.7721	86.8829	16.3928	22.351	11.6601	9.30164	28.3161	59.2348
NZ_CP037923.1	WP_001143120.1	N/A	YccJ family protein	75	5	3	5	5	5	7	3	2	2	2	4	4	4	4	3	5	5	5	3	0	2	2	4	3	8	6	8	6	7	7	0	0	2	0	0	0	19.4075	5.44207	13.5333	14.0406	17.9719	22.3285	16.1451	4.92952	4.81037
NZ_CP037923.1	WP_001297679.1	N/A	YcgL domain-containing protein	97	5	8	6	9	8	8	4	0	2	6	7	8	6	1	4	9	10	7	4	0	4	5	4	9	9	8	9	8	6	7	0	0	0	0	0	0	8.61668	12.8717	11.2909	17.7226	15.6606	17.8472	9.11417	0	4.40302
NZ_CP037923.1	WP_000091466.1	N/A	transcriptional regulator	240	5	3	5	3	4	2	7	6	5	2	3	4	7	5	5	5	6	1	2	4	5	1	0	2	5	5	6	2	5	4	0	0	0	0	0	0	7.77733	2.32228	4.22893	3.10176	4.34541	1.15807	9.34215	5.91809	3.49671
NZ_CP037923.1	WP_001110583.1	N/A	ATP-binding cassette domain-containing protein	200	5	6	4	6	3	5	3	4	4	2	6	1	5	6	5	3	4	2	1	0	1	0	0	0	4	6	8	7	5	6	0	0	0	0	0	0	6.73016	6.00165	3.95428	5.53739	3.56195	5.88642	2.06849	3.16483	2.01605
NZ_CP037923.1	WP_001059408.1	N/A	GNAT family N-acetyltransferase	167	5	7	5	6	6	6	4	5	4	7	5	5	9	6	8	9	9	11	3	2	5	4	5	5	8	8	10	9	7	7	0	0	0	0	0	0	6.66635	7.13712	4.53191	7.11971	6.10184	6.26551	5.76897	5.35963	4.42491
NZ_CP037923.1	WP_000256406.1	N/A	TIM barrel protein	326	5	14	10	7	3	6	3	6	3	0	4	4	8	16	10	6	5	4	1	5	4	3	1	0	8	5	3	2	5	2	0	0	0	0	0	0	3.75821	8.21906	6.34428	4.47867	1.59808	2.57758	1.8316	4.37204	2.00881
NZ_CP037923.1	WP_001008046.1	N/A	YjeJ family protein	289	5	3	8	8	9	7	4	4	3	3	2	4	7	4	8	7	5	5	2	2	5	2	5	4	1	0	0	2	1	2	0	0	0	0	0	0	3.62943	0.76039	3.98661	5.36791	5.96085	4.8123	2.47875	2.1245	1.24853
NZ_CP037923.1	WP_000442868.1	N/A	glutathionylspermidine synthase family protein	386	5	2	4	4	5	3	5	6	5	3	2	3	6	3	3	3	3	4	0	4	1	2	2	1	1	1	2	1	2	2	0	0	0	0	0	0	3.42885	1.53462	2.56096	1.99478	2.95241	1.64879	3.5225	3.23865	3.17633
NZ_CP037923.1	WP_000873153.1	N/A	DUF2213 domain-containing protein	406	5	3	1	4	4	3	2	2	1	2	2	3	2	0	0	3	3	3	1	4	0	4	3	3	5	5	3	3	3	2	0	0	0	0	0	0	2.67818	1.34587	0.694838	2.20283	2.61589	2.01966	1.20445	0.582625	0.254981
NZ_CP037923.1	WP_000981715.1	N/A	alpha\beta hydrolase	306	5	4	5	0	1	1	1	0	0	0	1	0	6	5	5	1	1	0	0	0	0	0	0	0	8	7	7	7	4	8	0	0	0	0	0	0	2.50905	1.64751	3.25997	0	0.766127	0.354792	0.880882	0	0
NZ_CP037923.1	WP_000522637.1	N/A	major capsid protein	342	5	2	2	1	1	1	1	1	0	0	1	1	0	2	2	2	2	2	0	0	0	1	0	2	6	4	7	8	4	8	0	0	0	0	0	0	1.87843	0.579172	0.602655	0.374299	0.360822	0.377476	0.388113	0.32424	0
NZ_CP037923.1	WP_000156491.1	N/A	Lon protease family protein	586	5	11	7	7	4	5	8	9	7	4	6	5	8	9	9	7	4	2	3	5	13	6	5	8	0	1	0	0	1	0	0	0	0	0	0	0	1.80084	4.36492	2.66694	2.25718	1.37607	1.74209	2.03912	3.95128	2.85899
NZ_CP037923.1	EKN05	N/A	YgiQ family radical SAM protein	701	5	6	6	6	4	5	3	6	4	4	6	4	6	8	7	5	5	4	3	3	7	6	2	2	2	0	0	0	3	0	0	0	0	0	0	0	1.1327	0.99967	1.11313	1.40887	0.961457	1.11577	0.625437	1.18649	0.641777
NZ_CP037923.1	WP_000291255.1	nagK	N-acetylglucosamine kinase	303	5	3	5	5	4	4	4	2	4	3	4	1	5	4	3	4	5	5	4	0	3	1	1	4	3	3	0	5	4	4	0	0	0	0	0	0	5.12984	2.25735	4.44495	4.16236	3.80147	3.6428	2.83232	1.75227	3.39889
NZ_CP037923.1	WP_000619389.1	nfuA	Fe-S biogenesis protein NfuA	191	5	4	4	5	3	3	3	4	5	3	3	5	4	5	4	6	8	6	5	2	5	7	6	3	6	6	4	3	5	6	0	2	2	0	1	3	5.12668	3.40328	3.54508	5.68851	3.21773	3.49473	3.90972	3.90739	4.68349
NZ_CP037923.1	WP_000801125.1	nusB	transcription antitermination factor NusB	139	5	4	4	6	0	3	4	4	4	4	2	2	4	4	3	4	6	3	3	2	3	3	2	2	0	0	1	2	2	1	0	0	0	0	0	0	5.97249	4.35426	5.12441	9.74502	0	2.63319	6.70373	8.65281	5.3443
NZ_CP037923.1	WP_001039044.1	osmE	osmotically-inducible lipoprotein OsmE	112	5	4	4	2	2	3	0	2	0	3	3	3	2	3	2	3	4	2	0	1	0	4	0	3	2	3	2	4	2	5	0	0	0	0	0	0	14.2039	6.79346	8.42055	5.64783	6.09669	8.51125	0	3.2573	0
NC_024996.1	WP_010921709.1	ospI	type III secretion system effector OspI	212	5	8	6	7	5	5	2	4	4	4	2	1	3	7	7	9	3	3	5	4	3	3	5	2	3	4	3	3	2	2	0	0	0	0	0	0	6.99952	7.58202	5.66317	6.71177	5.63365	4.98645	2.96671	4.90377	4.26061
NZ_CP037923.1	WP_000368046.1	ppsR	posphoenolpyruvate synthetase regulatory kinase\phosphorylase PpsR	277	5	9	6	6	6	8	2	6	2	5	3	7	6	9	4	12	6	5	2	2	2	4	4	3	1	2	3	3	4	3	0	0	0	0	0	0	3.8254	6.94583	4.38576	2.94333	5.21501	6.90284	1.33643	5.57012	1.49937
NZ_CP037923.1	WP_000919720.1	proP	glycine betaine\L-proline transporter ProP	500	5	6	7	4	2	4	2	4	5	2	2	7	7	6	4	6	5	5	2	3	2	5	4	2	15	17	13	19	16	13	0	0	0	0	0	0	2.39113	2.15958	2.55529	1.36585	0.703903	1.53161	1.14688	1.13584	1.58888
NZ_CP037923.1	WP_000183676.1	ptsN	PTS IIA-like nitrogen regulatory protein PtsN	163	5	4	5	3	2	2	2	1	1	0	2	1	6	3	1	3	3	2	3	2	0	2	2	2	4	2	2	4	1	2	0	0	0	0	0	0	7.87441	4.5191	6.22056	3.26202	2.6314	2.90684	2.66864	0.933355	0.944029
NZ_CP037923.1	WP_005052935.1	purE	5-(carboxyamino)imidazole ribonucleotide mutase	169	5	1	2	2	1	5	4	2	4	0	2	1	6	3	3	2	4	4	5	0	2	4	3	5	0	0	0	1	1	0	0	0	0	0	0	0	9.85231	1.45	2.12131	2.53465	1.32351	5.39741	6.36439	4.06179	4.80505
NZ_CP037923.1	WP_000813187.1	recJ	single-stranded-DNA-specific exonuclease RecJ	577	5	12	12	5	2	4	5	6	5	9	7	7	8	12	7	3	5	3	0	0	6	5	2	3	1	4	2	3	4	3	0	0	0	0	0	0	1.75453	3.09179	3.69201	1.25772	0.82	1.04585	2.05684	2.77892	1.90889
NZ_CP037923.1	WP_001076997.1	ribB	3,4-dihydroxy-2-butanone-4-phosphate synthase	217	5	2	2	1	1	1	1	0	0	0	1	0	3	2	1	1	1	1	0	0	0	0	0	0	3	1	2	3	1	4	0	0	0	0	0	0	3.76279	1.67328	1.77922	1.29138	1.20092	1.33914	0.773169	0	0
NZ_CP037923.1	WP_001068343.1	rnc	ribonuclease III	226	5	6	4	2	2	2	0	2	2	0	1	3	6	4	3	1	2	4	2	0	1	3	3	2	5	3	4	11	5	8	0	0	0	0	0	0	5.13172	4.29349	2.05446	0.976547	1.02278	0.990913	0	1.6587	1.15931
NZ_CP037923.1	WP_001090857.1	rodZ	cytoskeleton protein RodZ	337	5	4	3	8	6	6	4	3	3	4	6	5	3	5	3	6	4	4	0	0	2	4	3	3	6	5	4	5	5	7	0	2	0	0	1	2	3.29102	1.50751	1.15835	5.44831	3.44152	3.59724	1.05643	0.791935	1.20172
NZ_CP037923.1	WP_000189743.1	rpiA	ribose-5-phosphate isomerase RpiA	219	5	3	3	3	2	3	4	5	4	1	2	3	7	4	4	2	1	2	3	0	5	4	3	2	1	2	2	2	5	4	0	0	0	0	0	0	2.9904	1.93834	1.97246	1.89526	1.06224	2.86381	3.76455	4.13302	6.03891
NZ_CP037923.1	WP_001196062.1	rplI	50S ribosomal protein L9	149	5	9	5	8	11	7	8	9	4	7	9	8	10	11	10	11	10	7	9	6	7	9	6	8	8	7	9	12	13	13	0	2	4	0	0	2	7.82499	11.5666	5.98785	9.43652	13.9122	7.49781	12.0718	11.8669	4.30036
NZ_CP037923.1	WP_000847559.1	rplM	50S ribosomal protein L13	142	5	7	9	5	5	5	3	6	6	3	2	4	4	7	6	2	3	2	3	3	5	4	3	2	7	7	7	4	8	6	0	0	0	0	0	0	7.52567	10.7908	8.9149	5.9263	6.27284	4.68119	3.4029	7.86466	8.867
NZ_CP037923.1	WP_000447531.1	rplV	50S ribosomal protein L22	110	5	2	2	2	0	0	2	2	1	3	2	0	1	5	5	0	2	1	3	1	3	1	4	0	1	2	4	3	3	2	0	0	2	0	0	0	9.4454	3.12981	3.4335	5.59663	0	0	3.40271	4.14026	1.21348
NZ_CP037923.1	WP_000017111.1	ruvX	Holliday junction resolvase RuvX	138	5	6	3	2	7	3	2	4	4	0	3	2	3	4	3	4	3	4	6	1	1	1	3	3	7	6	7	7	6	9	0	0	0	0	0	0	11.2787	11.0689	6.35304	4.03208	11.8429	4.50486	3.97364	7.66139	6.18643
NZ_CP037923.1	WP_001221307.1	sbcD	exonuclease subunit SbcD	400	5	2	3	5	0	2	2	2	4	2	3	3	5	5	4	3	4	1	1	0	0	3	2	2	1	5	2	6	7	4	0	0	0	0	0	0	2.20106	0.710187	1.10911	2.29849	0	0.906333	0.911006	0.805376	1.51513
NZ_CP037923.1	WP_001235263.1	sdhB	succinate dehydrogenase iron-sulfur subunit SdhB	238	5	12	5	5	5	5	3	7	6	8	6	7	7	10	7	9	7	8	3	7	8	7	8	7	7	7	8	7	10	7	0	0	0	1	0	0	5.0845	9.71272	3.89368	4.25842	4.26624	3.27782	3.53663	6.53453	4.13764
NZ_CP037923.1	WP_000582449.1	selB	selenocysteine-specific translation elongation factor	614	5	9	3	0	2	0	4	14	2	0	0	0	5	12	4	0	0	1	1	8	3	3	1	2	2	3	5	4	2	3	0	0	0	0	0	0	2.12384	3.22039	0.98298	0	0.387379	0	1.20763	4.68743	0.88364
NZ_CP037923.1	WP_000366129.1	sspB	ClpXP protease specificity-enhancing factor	165	5	4	4	5	5	4	4	4	4	3	3	3	5	5	4	4	3	6	5	4	4	4	6	3	4	3	4	4	5	4	0	0	0	0	0	0	5.37857	3.6434	4.17925	3.64574	5.09732	3.71674	5.33521	4.21613	4.07718
NZ_CP037923.1	WP_001120816.1	sthA	Si-specific NAD(P)(+) transhydrogenase	466	5	9	5	6	5	5	3	8	6	8	5	4	6	8	7	12	7	7	4	4	4	11	5	9	0	0	0	1	0	0	0	0	0	0	0	0	3.37582	4.58886	3.00753	3.5988	2.43166	2.96817	1.67046	4.66032	2.86562
NZ_CP037923.1	WP_000907986.1	sufD	Fe-S cluster assembly protein SufD	423	5	9	2	0	0	2	3	7	6	0	1	0	2	6	3	0	1	0	1	2	3	1	0	0	3	8	1	3	8	1	0	0	0	0	0	0	2.58835	4.823	0.485004	0	0	0.97161	1.89129	3.77757	2.83063
NZ_CP037923.1	WP_000916320.1	thiQ	thiamine ABC transporter ATP-binding protein ThiQ	232	5	5	4	5	3	6	8	8	5	2	0	2	11	6	5	4	6	3	3	3	4	1	4	1	8	7	6	7	7	5	0	0	0	0	0	0	4.34352	4.4019	2.81529	2.68938	1.84555	4.78154	6.34264	7.5385	3.10763
NZ_CP037923.1	WP_001216325.1	tpiA	triose-phosphate isomerase	255	5	4	2	0	0	0	2	2	0	1	2	0	3	5	0	2	0	0	2	0	1	1	1	0	1	0	0	0	2	2	0	0	0	0	0	0	3.5903	1.93142	0.724101	0	0	0	2.38355	0.716284	0
NZ_CP037923.1	WP_000786911.1	trmB	tRNA (guanosine(46)-N7)-methyltransferase TrmB	239	5	6	8	6	4	2	1	3	2	2	1	1	4	5	7	3	4	3	0	3	3	2	5	2	9	10	11	10	12	10	0	0	0	0	0	0	2.25329	4.8272	5.82623	4.87506	2.94237	1.34191	0.632903	2.35357	1.3582
NZ_CP037923.1	WP_000981977.1	tsaE	tRNA (adenosine(37)-N6)-threonylcarbamoyltransferase complex ATPase subunit type 1 TsaE	153	5	4	4	3	3	2	2	3	2	2	2	2	5	5	2	2	4	3	3	3	4	3	3	2	6	6	3	5	5	5	0	0	0	0	0	0	9.90744	6.81522	4.61647	4.01273	2.82174	2.90858	3.58292	5.13835	2.73454
NZ_CP037923.1	WP_000937942.1	xseA	exodeoxyribonuclease VII large subunit	456	5	4	7	5	6	3	5	3	6	6	5	8	7	2	8	5	5	5	3	0	6	5	6	4	8	9	7	9	8	9	0	0	0	0	0	0	2.73156	1.54704	2.90752	2.50684	2.12911	1.05607	3.54164	1.68667	2.4756
NZ_CP037923.1	WP_001139560.1	yafV	2-oxoglutaramate amidase	256	5	7	7	2	3	5	5	6	7	2	3	4	6	12	4	4	5	5	6	5	5	3	2	3	5	3	0	4	5	5	0	0	0	0	0	0	4.69278	5.61812	4.43103	1.31233	1.75441	3.48396	5.27997	4.52824	5.24071
NZ_CP037923.1	WP_001142439.1	yaiA	protein YaiA	63	5	4	4	5	6	6	3	1	4	4	2	3	3	3	2	6	4	7	2	0	3	2	2	2	7	5	2	9	5	5	0	2	0	0	0	0	28.0082	14.6102	13.2028	23.0329	24.7266	25.7816	16.8847	5.19092	18.7458
NZ_CP037923.1	WP_001001917.1	ycdY	molecular chaperone YcdY	184	5	4	3	4	4	3	3	4	2	1	3	2	3	4	5	4	4	3	0	1	2	1	2	1	0	0	0	0	0	0	0	0	0	0	0	0	5.53301	3.57007	2.83935	3.17581	2.31273	2.43715	3.16268	4.01271	2.04426
NZ_CP037923.1	WP_005046975.1	yfcE	phosphodiesterase	183	5	6	4	0	0	2	2	5	3	2	4	3	6	9	4	3	3	1	1	0	2	0	0	2	0	0	0	0	0	1	0	0	0	0	0	0	9.09083	9.24201	5.63648	0	0	3.09388	0.994865	8.44677	1.50263
NZ_CP037923.1	WP_000040142.1	yfiH	purine nucleoside phosphorylase YfiH	243	5	6	5	7	6	6	4	5	4	5	6	6	8	4	6	5	4	4	3	2	3	5	3	5	3	2	4	5	3	5	0	0	0	0	0	0	3.63994	4.3702	3.83226	5.25054	5.11641	4.87581	4.24775	2.92511	3.09481
NZ_CP037923.1	WP_001295378.1	ygfB	UPF0149 family protein YgfB	192	5	8	8	6	6	5	3	6	4	5	8	5	5	9	7	5	7	3	2	8	2	5	3	4	3	7	7	5	8	6	0	0	0	0	0	0	7.10827	9.10951	9.79258	5.47565	7.16057	6.05595	4.54711	7.60399	5.48968
NZ_CP037923.1	WP_000451223.1	aroE	shikimate dehydrogenase	272	4	6	4	3	6	5	18	18	17	14	21	15	4	4	4	6	8	4	11	16	15	14	15	15	15	13	10	8	10	11	0	0	0	0	0	0	3.39623	3.50862	2.24856	2.57714	3.9265	3.08835	17.1518	16.5958	12.852
NZ_CP037923.1	WP_000548559.1	aroF	3-deoxy-7-phosphoheptulonate synthase AroF	356	4	8	1	2	1	1	0	2	0	1	1	2	2	2	2	5	2	1	0	0	0	0	0	0	7	6	3	3	4	4	0	0	0	0	0	0	2.74792	3.87676	0.559442	0.744561	0.456211	0.409502	0	1.19016	0
NZ_CP037923.1	WP_001052219.1	atpF	F0F1 ATP synthase subunit B	156	4	5	1	2	0	3	3	7	2	2	0	1	7	4	6	2	2	2	5	0	4	1	2	0	7	4	3	7	7	8	0	0	3	0	0	2	4.0767	3.75275	0.614925	1.67214	0	2.72663	3.63653	4.51999	1.0003
NZ_CP037923.1	WP_001240883.1	bamA	outer membrane protein assembly factor BamA	810	4	6	3	1	2	2	3	6	4	3	2	3	6	8	6	4	1	1	3	0	4	4	3	3	2	0	2	2	2	3	0	0	0	0	0	0	0.719338	1.15538	0.436484	0.186334	0.29511	0.33529	0.583229	1.04133	0.898074
NZ_CP037923.1	WP_000770943.1	cusR	copper response regulator transcription factor CusR	227	4	5	2	2	2	3	3	4	5	2	2	4	5	4	3	4	4	3	3	6	2	1	1	1	10	7	6	9	9	7	0	0	0	0	0	0	3.71193	3.3329	0.861325	0.980789	0.845806	1.42692	2.12445	1.9521	2.8231
NZ_CP037923.1	WP_001098972.1	cysN	sulfate adenylyltransferase subunit CysN	475	4	27	12	5	3	4	6	29	11	8	8	6	6	34	10	1	9	2	2	31	14	9	1	5	11	29	11	8	34	16	0	0	0	0	0	0	1.50726	13.3525	6.26509	2.02848	1.46022	2.33248	2.16993	15.7613	5.602
NZ_CP037923.1	WP_000611281.1	dcuR	two-component system response regulator DcuR	239	4	4	2	2	0	4	0	0	0	0	0	0	5	4	3	4	7	5	0	0	0	0	0	0	5	1	3	6	5	5	0	0	0	0	0	0	3.25066	2.20942	2.01177	1.94624	0	4.11904	0	0	0
NZ_CP037923.1	WP_000114986.1	def	peptide deformylase	169	4	4	2	6	5	4	1	1	1	4	4	5	4	5	4	4	6	7	0	1	1	3	2	3	3	2	4	2	2	0	0	0	0	0	0	0	5.3245	3.5648	1.87893	6.34467	5.40186	4.93448	2.09164	1.59952	0.905407
NZ_CP037923.1	WP_005071557.1	fabY	fatty acid biosynthesis protein FabY	313	4	5	5	4	2	5	3	4	3	5	3	5	3	5	2	5	4	2	1	1	0	5	1	2	3	5	1	4	6	3	0	0	0	0	0	0	4.19645	4.15235	3.74687	2.42722	1.45648	4.20605	2.80683	3.04157	1.97492
NZ_CP037923.1	WP_000753620.1	fdhD	formate dehydrogenase accessory sulfurtransferase FdhD	277	4	2	2	2	2	1	0	2	0	0	1	1	2	2	1	0	1	0	0	1	0	0	0	0	3	3	1	5	4	4	0	0	0	0	0	0	2.83078	0.753118	0.718364	1.05037	0.992583	0.472913	0	0.805315	0
NZ_CP037923.1	WP_005063890.1	flhA	formate hydrogenlyase transcriptional activator FlhA	692	4	7	4	4	1	4	2	4	3	1	2	3	6	7	6	4	2	2	0	4	1	0	0	0	1	1	2	5	2	4	0	0	0	0	0	0	1.22619	1.52965	1.06649	0.804498	0.185895	0.923342	0.844126	0.81891	0.810651
NZ_CP037923.1	WP_000520806.1	folM	dihydromonapterin reductase	240	4	2	1	3	2	0	0	0	0	2	3	0	1	0	2	0	1	1	0	0	0	0	0	0	0	0	1	1	1	0	0	0	0	0	0	0	5.18878	1.72389	1.06491	2.77356	1.73412	0	0	0	0
NZ_CP037923.1	WP_005105183.1	fsa	fructose-6-phosphate aldolase	220	4	5	4	2	3	4	2	3	4	1	2	3	5	6	5	4	4	1	1	0	4	3	2	1	0	0	0	2	0	0	0	0	0	0	0	0	4.47698	5.721	5.13496	2.11552	2.76274	4.26864	2.50807	4.05491	3.26555
NZ_CP037923.1	WP_001031724.1	gph	phosphoglycolate phosphatase	252	4	5	5	8	2	5	4	6	0	4	2	1	4	7	2	3	2	4	2	7	2	3	1	0	4	3	4	8	8	5	0	0	0	0	0	0	4.53127	3.71513	4.49396	6.45303	1.48069	3.98551	5.11323	5.87088	0
NZ_CP037923.1	WP_001148001.1	greA	transcription elongation factor GreA	158	4	4	2	8	7	8	6	5	1	5	3	6	7	3	5	7	5	5	6	5	2	4	6	4	10	4	5	9	8	9	0	0	1	0	0	0	7.24867	5.52493	3.38778	9.98643	9.55797	11.0472	12.0928	8.84722	0.877883
NZ_CP037923.1	WP_000024392.1	grxC	glutaredoxin 3	83	4	0	2	1	2	3	3	0	0	0	0	0	3	2	1	2	2	3	0	0	0	0	0	0	3	2	2	3	4	4	0	0	0	0	0	0	7.04562	0	2.32291	1.94172	3.33908	4.12556	5.4526	0	0
NZ_CP037923.1	WP_000108172.1	grxD	monothiol glutaredoxin 4	115	4	4	4	5	6	4	4	4	4	4	6	4	4	4	4	4	3	4	4	4	4	4	3	7	4	4	4	4	4	4	0	0	3	0	0	0	7.80866	6.25728	6.2619	6.74176	10.1067	6.74736	8.98963	7.08888	6.98518
NZ_CP037923.1	WP_000765761.1	gstA	glutathione transferase GstA	201	4	2	2	0	0	0	1	1	0	0	0	0	4	0	3	0	0	0	0	0	0	0	0	0	0	1	0	1	0	1	0	0	0	0	0	0	5.80474	2.8728	2.78368	0	0	0	1.29693	1.25555	0
NZ_CP037923.1	WP_001250094.1	hemH	ferrochelatase	320	4	2	2	0	1	1	2	4	1	1	0	0	3	4	2	0	2	1	2	1	1	2	1	3	0	0	0	2	1	0	0	0	0	0	0	0	2.85413	1.04353	1.00953	0	0.398047	0.419471	0.831983	1.90504	0.274067
NZ_CP037923.1	WP_005047980.1	hflD	high frequency lysogenization protein HflD	213	4	2	2	2	2	2	3	5	2	2	4	2	5	4	3	2	3	2	2	3	2	2	0	3	0	1	0	1	2	3	0	0	0	0	0	0	3.93141	1.11264	1.40314	1.45623	1.49563	1.44671	2.28579	3.64099	2.17
NZ_CP037923.1	WP_000312488.1	hflK	FtsH protease activity modulator HflK	419	4	5	4	6	3	3	6	7	6	5	5	2	8	6	7	4	7	4	10	0	9	10	8	5	2	3	7	7	12	13	0	0	0	0	0	0	1.45315	1.48336	1.33496	1.96461	1.05416	0.962065	2.3676	3.08426	1.68292
NZ_CP037923.1	WP_000880171.1	hisF	imidazole glycerol phosphate synthase subunit HisF	258	4	5	5	3	2	5	1	2	4	4	1	2	8	6	4	8	6	6	2	0	1	5	2	1	8	8	11	12	10	9	0	0	0	0	0	0	2.99448	2.93133	3.20602	2.12714	1.38305	3.81	0.8507	1.4402	2.04603
NZ_CP037923.1	WP_000030016.1	kdsC	3-deoxy-manno-octulosonate-8-phosphatase KdsC	188	4	2	2	1	1	1	4	2	1	1	1	1	1	4	2	1	1	1	3	3	1	1	1	1	4	3	5	5	1	3	0	0	0	0	0	0	5.82166	1.31707	2.53917	0.702692	0.704169	0.724798	7.73582	1.37833	0.721419
NZ_CP037923.1	WP_000746144.1	lptD	LPS assembly protein LptD	784	4	7	7	3	5	2	1	8	4	3	3	2	4	9	6	3	3	1	1	0	4	3	1	2	2	2	4	2	5	5	0	0	0	0	0	0	1.03947	1.9397	1.76197	0.51974	1.0314	0.356689	0.199621	2.10497	1.03048
NC_024996.1	WP_004996485.1	lpxM	lauroyl-Kdo(2)-lipid IV(A) myristoyltransferase	314	4	5	5	8	8	11	4	3	4	5	3	6	5	6	6	4	7	6	2	6	5	4	2	6	6	6	3	3	6	5	0	0	0	0	0	0	3.26883	3.57959	3.53426	5.30664	4.2312	7.35941	5.09905	2.18469	3.34667
NZ_CP037923.1	WP_000986606.1	melA	alpha-galactosidase	451	4	0	4	2	0	2	0	0	6	4	0	0	0	0	3	2	4	4	2	0	0	2	5	4	4	7	6	6	8	6	0	0	0	0	0	0	2.8596	0	1.95956	1.27025	0	1.0867	0	0	3.7141
NZ_CP037923.1	WP_001043881.1	msrC	L-methionine (R)-S-oxide reductase	165	4	9	5	1	1	1	5	3	7	1	2	3	7	5	7	2	3	2	4	5	5	0	0	0	3	2	3	2	1	3	0	0	0	0	0	0	4.80353	8.0584	5.52067	0.891085	0.873963	0.72184	5.916	2.84335	8.59915
NZ_CP037923.1	WP_001325918.1	mtfA	DgsA anti-repressor MtfA	265	4	3	5	4	3	4	3	4	2	3	2	3	4	4	2	3	3	0	2	2	2	4	0	1	6	2	10	5	5	3	0	0	0	0	0	0	2.88442	1.48138	3.54149	3.57302	2.16834	2.30775	2.4578	3.11645	1.4119
NZ_CP037923.1	WP_000228269.1	mtlR	mannitol operon repressor MtlR	195	4	5	5	6	2	5	5	5	5	3	4	5	5	5	5	7	5	4	4	2	5	5	5	3	5	4	3	6	6	7	0	2	3	0	0	0	3.73182	3.54761	3.52515	4.84722	1.63465	4.90042	4.90558	3.81006	3.94996
NZ_CP037923.1	WP_000201819.1	murI	glutamate racemase	285	4	9	4	3	4	2	0	0	1	2	3	0	4	3	2	4	4	3	1	0	2	1	0	1	5	6	4	6	3	5	0	0	0	0	0	0	3.15881	4.31784	2.02508	2.45619	2.15634	1.31511	0	0	0.795519
NZ_CP037923.1	WP_001175640.1	murQ	N-acetylmuramic acid 6-phosphate etherase	298	4	7	2	3	4	3	0	2	5	0	3	4	3	4	4	3	2	2	1	0	3	2	0	0	6	6	3	5	7	5	0	0	0	0	0	0	2.87831	3.68353	0.869252	2.02142	2.08087	2.53381	0	1.05216	2.6132
NZ_CP037923.1	WP_001114533.1	mutM	bifunctional DNA-formamidopyrimidine glycosylase\DNA-(apurinic or apyrimidinic site) lyase	269	4	1	0	2	3	2	3	6	0	4	2	2	6	4	2	3	5	6	3	1	3	4	4	4	4	2	2	7	3	6	0	0	0	0	0	0	1.66238	0.384432	0	1.14936	1.70209	1.25262	3.10365	5.94349	0
NZ_CP037923.1	WP_001031531.1	N/A	DUF2498 family protein	83	4	4	2	2	3	2	2	2	2	1	0	3	3	2	2	2	3	3	2	0	2	1	3	0	4	3	3	9	4	4	0	0	0	0	0	0	15.0324	6.56341	5.55007	4.69949	9.51646	3.80202	7.45368	5.96267	6.09766
NC_024996.1;NC_024996.1;NC_024996.1;NC_024996.1;NZ_CP037923.1;NZ_CP037923.1	WP_000957853.1;WP_000957853.1;WP_000957853.1;WP_000957853.1;WP_000957853.1;WP_000957853.1	N/A	hypothetical protein	62	4	4	4	8	7	8	2	2	5	1	2	5	3	2	4	8	5	17	2	1	3	3	7	7	5	5	7	4	5	5	0	0	0	0	0	0	13.5348	10.9088	11.0023	18.436	16.8151	18.7885	6.72829	5.41519	16.3448
NZ_CP037923.1	WP_001154414.1	N/A	DUF406 domain-containing protein	99	4	2	3	4	3	4	3	2	4	2	0	5	4	4	3	3	10	8	1	0	1	3	6	0	4	4	4	6	9	7	0	0	2	0	0	0	10.6528	2.71228	6.3429	11.1071	10.5806	10.5345	9.44293	5.28683	8.65162
NZ_CP037923.1;NZ_CP037923.1	EKN05;WP_134800571.1	N/A	tail fiber assembly protein	177	4	0	0	0	0	0	0	0	0	0	0	0	2	0	0	0	0	0	0	0	0	0	0	0	0	5	3	4	0	0	0	0	0	0	0	0	7.57802	0	0	0	0	0	0	0	0
NZ_CP037923.1	WP_000900741.1	N/A	RnfH family protein	96	4	1	2	3	2	2	4	2	2	1	2	3	4	3	2	2	3	1	4	2	3	2	1	1	4	3	0	4	3	4	0	0	0	0	0	0	6.08878	1.07795	2.58632	4.33474	2.76004	2.79886	6.93453	2.78074	2.78344
NC_024996.1	WP_010921647.1	N/A	GNAT family N-acetyltransferase	161	4	8	10	9	8	7	5	6	5	4	4	6	6	9	7	7	8	9	2	4	3	6	3	3	2	3	3	3	4	2	0	0	0	0	0	0	5.29216	11.4032	13.7528	13.8259	10.6829	10.5502	9.02431	8.62616	7.18201
NZ_CP037923.1	EKN05	N/A	transposase	120	4	0	3	0	0	0	0	5	3	0	0	0	0	0	4	0	0	0	0	0	5	0	0	3	0	0	0	0	4	0	0	0	0	0	0	0	5.16823	0	3.66895	0	0	0	0	4.60952	3.40971
NZ_CP037923.1	WP_000779797.1	N/A	glutathione S-transferase	202	4	4	4	2	5	5	3	3	3	2	3	3	4	4	4	6	3	4	2	0	2	2	2	0	5	3	5	5	6	5	0	0	0	0	0	0	4.07925	2.90893	2.90317	1.31694	6.59762	4.09319	2.92429	2.2475	2.21637
NZ_CP037923.1;NZ_CP037923.1	WP_000211137.1;WP_000211137.1	N/A	phage tail tube protein	246	4	4	4	2	1	3	3	2	1	0	0	0	4	2	0	2	0	0	0	0	1	0	1	0	7	4	5	10	4	7	0	0	0	0	0	0	3.90409	2.96686	3.04112	1.74198	1.06866	3.76126	4.39681	2.47781	1.04282
NC_024996.1	WP_000502855.1	N/A	ParB N-terminal domain-containing protein	212	4	3	2	8	6	4	5	2	1	3	5	4	6	3	4	8	5	7	3	1	2	3	7	5	5	3	6	4	6	4	0	0	0	0	0	0	3.72697	3.59972	1.91673	7.79102	5.96694	3.599	3.84469	1.79441	0.813314
NZ_CP037923.1	WP_133298050.1	N/A	HlyC\CorC family transporter	428	4	8	5	3	3	7	5	6	6	2	3	5	6	6	6	4	3	1	4	4	6	5	5	4	5	7	6	9	6	6	0	0	0	0	0	0	2.339	3.53088	1.40146	1.41055	1.21243	2.8528	2.22772	3.09608	1.68137
NZ_CP037923.1	WP_000138745.1	N/A	YcjF family protein	353	4	2	4	1	3	3	4	1	3	2	3	2	3	4	4	2	2	2	2	0	3	3	1	2	4	3	4	3	5	3	0	0	0	0	0	0	2.33512	0.762933	2.1801	0.444957	1.64453	1.72249	2.17817	0.875456	1.70348
NZ_CP037923.1	WP_171768500.1	N/A	IS4 family transposase	448	4	0	0	0	0	0	0	0	0	0	0	0	0	0	0	0	0	0	0	0	0	0	0	0	0	0	0	0	0	0	0	0	0	0	0	0	2.02325	0	0	0	0	0	0	0	0
NZ_CP037923.1	WP_000110073.1	N/A	restriction endonuclease subunit S	553	4	4	3	2	2	3	3	4	2	4	2	2	6	7	3	3	5	4	2	1	4	2	4	2	5	3	2	5	7	4	0	0	0	0	0	0	1.41748	1.01812	0.550825	0.498668	0.472015	0.577893	1.01101	0.836748	0.319577
NZ_CP037923.1	WP_000175045.1	nadE	ammonia-dependent NAD(+) synthetase	275	4	6	8	1	0	0	5	4	1	2	1	2	9	6	7	10	9	6	1	2	4	3	1	1	2	1	0	5	3	6	0	0	0	0	0	0	3.47051	2.09707	2.98526	0.486872	0	0	4.33504	2.31319	0.492048
NZ_CP037923.1	WP_000153129.1	nagD	ribonucleotide monophosphatase NagD	250	4	3	5	0	0	0	3	6	4	0	0	0	3	6	3	0	0	0	3	3	4	0	0	0	0	0	0	0	1	0	0	0	0	0	0	0	3.4404	1.71524	4.23281	0	0	0	4.00734	5.11847	2.98041
NZ_CP037923.1	WP_000040454.1	narZ	nitrate reductase Z subunit alpha	1246	4	6	4	1	0	1	2	7	4	0	2	0	4	28	5	3	4	2	0	2	1	0	0	0	5	18	5	7	25	6	0	0	0	0	0	0	0.468337	0.827421	0.676003	0.171266	0	0.168165	0.266002	0.843488	0.5346
NZ_CP037923.1	WP_000099818.1	odhB	2-oxoglutarate dehydrogenase complex dihydrolipoyllysine-residue succinyltransferase	405	4	9	5	3	3	3	3	6	9	4	6	5	3	7	7	5	6	3	4	5	5	7	7	8	8	9	10	7	11	14	0	0	0	0	0	0	2.18238	3.81525	1.65526	1.15922	1.40975	1.035	1.19477	2.4814	4.15446
NZ_CP037923.1	WP_001295296.1	ompX	outer membrane protein OmpX	171	4	4	1	0	2	1	5	4	3	4	2	1	5	5	3	2	3	2	4	4	2	3	8	2	2	6	1	5	0	1	0	0	4	0	0	3	7.66348	5.83477	1.41574	0	2.06363	1.12682	5.13632	4.64281	3.44252
NZ_CP037923.1	WP_005053889.1	orn	oligoribonuclease	181	4	4	3	7	5	7	3	6	5	4	7	5	6	7	7	9	5	6	2	3	3	5	5	4	1	2	0	0	1	1	0	0	0	0	0	0	4.96218	3.60956	2.39474	7.6005	5.9033	6.76066	3.53852	6.09754	4.8889
NZ_CP037923.1	WP_001025932.1	oxyR	DNA-binding transcriptional regulator OxyR	305	4	3	3	4	3	4	4	5	4	5	3	4	5	4	3	2	5	4	2	0	3	5	2	4	3	2	1	3	5	5	0	0	0	0	0	0	2.88797	2.3107	2.2138	2.00967	2.25714	2.3514	3.03953	2.77547	2.28421
NZ_CP037923.1	WP_000444577.1	pepQ	Xaa-Pro dipeptidase	443	4	9	10	6	4	8	3	11	4	4	6	4	8	10	5	6	7	4	3	6	9	4	5	5	1	0	1	2	3	1	0	0	0	0	0	0	1.92974	2.95279	4.18078	1.80274	1.26503	2.34836	1.72071	3.72026	1.14591
NZ_CP037923.1	WP_000200123.1	pheA	bifunctional chorismate mutase\prephenate dehydratase	386	4	8	5	4	2	4	5	7	5	3	4	3	5	8	8	4	4	2	4	2	5	3	4	3	2	1	1	2	2	3	0	0	0	1	0	0	1.30069	2.59156	1.57758	1.63587	0.699637	1.23767	1.90035	2.52084	1.39548
NZ_CP037923.1	WP_000627995.1	ppnN	nucleotide 5'-monophosphate nucleosidase PpnN	454	4	6	7	2	2	6	0	6	4	2	2	4	7	13	10	3	4	5	1	0	3	1	0	2	0	0	0	1	0	0	0	0	0	0	0	0	1.89784	2.27495	2.93035	0.929326	0.946638	1.41345	0	2.04885	2.02591
NZ_CP037923.1	WP_001292479.1	psuG	pseudouridine-5'-phosphate glycosidase	312	4	4	4	2	2	3	3	5	3	2	1	1	5	4	3	2	2	2	1	1	1	2	0	0	6	5	4	6	4	3	0	0	0	0	0	0	2.92881	2.48797	2.50838	1.08169	1.05988	1.45236	2.09948	3.03341	1.82724
NZ_CP037923.1	WP_001221509.1	qseB	two-component system response regulator QseB	219	4	7	3	1	2	1	2	4	3	1	2	3	5	4	6	2	1	4	2	3	3	2	0	0	4	3	1	3	1	3	0	0	0	0	0	0	4.45919	6.2488	2.4689	0.530049	1.48117	0.526976	1.77933	4.05337	2.70859
NZ_CP037923.1	WP_001300687.1	rbn	ribonuclease BN	305	4	6	5	2	2	2	2	2	4	1	1	1	0	7	3	2	2	2	1	0	3	1	0	2	5	7	5	8	8	9	0	0	0	0	0	0	2.62786	3.81087	2.63156	1.41741	0.969466	1.3652	1.04772	1.30346	3.08195
NZ_CP037923.1	WP_000678442.1	recG	ATP-dependent DNA helicase RecG	693	4	8	4	4	5	2	3	6	1	4	4	3	4	4	4	5	9	1	1	0	5	3	1	5	9	6	4	10	8	14	0	0	0	0	0	0	1.16292	2.06661	1.11814	1.20931	1.51796	0.684195	0.914474	1.84422	0.179871
NZ_CP037923.1	WP_000827422.1	rne	ribonuclease E	1061	4	9	7	3	5	3	8	10	8	2	2	5	3	15	12	4	10	5	7	5	14	10	6	10	5	13	10	9	25	25	0	2	6	0	7	4	0.68482	1.0811	0.929144	0.419154	0.69987	0.429353	1.68078	1.17134	1.23734
NZ_CP037923.1	WP_001282281.1	rnt	ribonuclease T	215	4	6	8	5	6	7	6	9	12	5	6	8	7	12	6	6	9	4	4	5	10	6	4	7	7	5	6	4	5	4	0	0	0	0	0	0	4.64959	7.01913	9.82683	7.18199	7.62044	9.0196	7.6972	11.0282	14.064
NZ_CP037923.1	WP_000371666.1	robA	MDR efflux pump AcrAB transcriptional activator RobA	289	4	1	2	1	0	2	3	2	0	1	0	0	5	1	1	1	2	0	0	0	2	0	0	0	4	3	5	7	7	5	0	0	0	0	0	0	3.42314	1.06513	1.48247	1.01775	0	1.74132	2.82437	1.79053	0
NZ_CP037923.1	WP_000028878.1	rplL	50S ribosomal protein L7\L12	121	4	5	6	1	0	1	4	2	9	1	2	2	3	7	5	2	1	1	1	3	6	0	1	0	5	5	6	5	8	8	0	0	1	0	0	2	6.67768	8.43476	10.9183	1.19923	0	1.29557	7.03996	3.71592	12.961
NZ_CP037923.1	WP_001051798.1	rpmG	50S ribosomal protein L33	55	4	3	3	2	6	3	2	2	2	5	4	4	6	3	9	3	5	2	3	5	2	1	3	4	5	3	7	11	7	9	0	3	0	0	2	0	13.5783	6.77859	8.14369	5.67902	23.0977	10.1412	6.32113	5.67949	5.10664
NZ_CP037923.1	WP_000135058.1	rpoZ	DNA-directed RNA polymerase subunit omega	91	4	4	4	2	2	4	4	3	4	4	3	1	4	4	3	2	3	4	2	1	3	3	4	2	10	10	7	6	6	6	0	0	0	0	0	0	10.1269	9.56975	10.1849	7.22832	7.21896	9.8714	11.1634	10.43	13.0921
NZ_CP037923.1	WP_000135224.1	rpsD	30S ribosomal protein S4	206	4	4	2	7	6	6	6	4	4	6	8	7	4	3	4	7	8	7	3	3	7	8	7	6	6	7	4	6	7	7	2	1	0	3	3	3	4.099	3.18567	1.82276	5.52034	4.62577	4.49983	6.77047	3.44214	3.38233
NZ_CP037923.1	WP_000062611.1	rpsH	30S ribosomal protein S8	130	4	4	4	3	3	3	4	4	4	3	3	2	7	3	4	1	2	2	3	3	2	3	2	0	3	3	2	3	4	6	2	2	0	3	0	0	5.27419	4.07747	3.99327	3.23211	3.16376	3.26272	5.67238	4.2395	4.31265
NZ_CP037923.1	WP_000818601.1	slmA	nucleoid occlusion factor SlmA	198	4	6	5	1	3	2	1	4	2	0	0	0	5	6	6	2	1	0	1	0	1	0	1	1	5	5	1	4	7	2	0	0	0	0	0	0	2.96104	4.57775	4.58432	1.35464	2.32339	1.85333	1.74374	4.27654	2.4122
NC_024996.1	WP_000065502.1	spa15	type III secretion system chaperone Spa15\SpaK	133	4	5	3	2	1	6	4	6	5	3	2	4	7	3	4	2	6	7	5	0	1	5	2	2	4	5	4	4	3	5	0	1	1	0	1	1	8.30865	8.57045	4.30582	3.32575	1.29942	11.2007	6.3377	10.9105	10.511
NC_024996.1	WP_001284686.1	spa40	type III secretion system export apparatus switch protein Spa40\SpaS	342	4	4	3	2	3	2	5	3	5	3	2	5	8	3	4	1	3	5	3	3	3	2	1	3	4	6	6	5	5	5	0	0	0	0	0	0	2.20604	1.75465	1.47374	0.854436	1.41213	1.22618	3.37924	1.62746	2.60084
NZ_CP037923.1	WP_000168305.1	ssb1	single-stranded DNA-binding protein SSB1	178	4	3	2	2	4	2	4	4	3	2	1	2	5	4	4	3	2	3	5	3	6	2	2	4	3	3	2	5	6	4	0	0	1	0	0	0	5.1223	3.21855	1.75287	1.87765	4.90186	1.73873	5.31135	4.3698	2.53246
NZ_CP037923.1	WP_001343689.1	tapT	tRNA-uridine aminocarboxypropyltransferase	232	4	0	0	0	0	0	0	0	0	0	0	0	2	0	2	0	0	0	0	0	0	0	0	0	0	0	0	0	0	0	0	0	0	0	0	0	3.86328	0	0	0	0	0	0	0	0
NZ_CP037923.1	WP_000459594.1	tatB	Sec-independent protein translocase protein TatB	171	4	3	6	1	0	4	3	6	5	1	2	5	5	5	4	3	4	3	2	3	3	2	3	3	7	10	4	4	10	6	0	0	0	0	0	0	9.73656	5.75735	10.336	2.26782	0	6.84527	7.29751	8.60425	8.66039
NZ_CP037923.1	WP_000668704.1	thiI	tRNA 4-thiouridine(8) synthase ThiI	482	4	7	4	0	1	1	5	7	5	0	2	1	6	7	9	3	4	1	3	9	7	3	3	2	2	6	2	6	8	6	0	0	0	0	0	0	1.6937	3.07826	1.56453	0	0.474212	0.29187	2.8026	3.44995	2.95002
NZ_CP037923.1	WP_000187011.1	trmA	tRNA (uridine(54)-C5)-methyltransferase TrmA	366	4	5	1	1	0	2	0	1	1	0	0	0	0	5	7	2	2	2	0	0	1	3	0	0	0	0	0	0	0	0	0	0	0	0	0	0	2.33042	1.85609	0.326815	1.12144	0	0.971616	0	0.285309	0.396287
NZ_CP037923.1	WP_000568961.1	truD	tRNA pseudouridine(13) synthase TruD	349	4	7	5	4	5	6	2	2	1	6	2	3	3	7	4	5	5	3	3	1	2	5	2	5	0	0	0	2	2	1	0	0	0	0	0	0	3.07758	4.13885	2.33928	1.53546	2.63071	3.55082	1.32722	0.92046	0.410615
NZ_CP037923.1	WP_000094030.1	tsaA	tRNA (N6-threonylcarbamoyladenosine(37)-N6)-methyltransferase TrmO	235	4	4	2	2	2	4	2	5	1	2	2	4	3	5	1	4	2	3	2	0	1	1	1	1	4	4	3	8	6	8	0	0	0	0	0	0	3.46488	3.00484	1.58014	2.43892	1.6997	4.43556	2.01612	3.82557	0.443027
NZ_CP037923.1	WP_000133645.1	ulaR	HTH-type transcriptional regulator UlaR	251	4	7	4	11	11	15	6	4	2	10	3	6	8	7	12	5	14	9	5	6	6	8	4	7	9	7	7	6	4	4	0	0	0	0	0	0	3.10763	5.34443	3.27243	4.51506	2.60514	5.27355	6.08093	3.33068	1.10428
NZ_CP037923.1	WP_000122430.1	uspC	universal stress protein UspC	142	4	2	1	1	2	2	2	2	1	2	2	1	2	2	3	2	2	2	0	0	1	1	1	1	1	1	1	2	2	3	0	0	0	0	0	0	5.57241	1.67988	0.902781	1.21365	3.24696	2.24823	2.23527	1.9968	0.849257
NZ_CP037923.1	WP_005049214.1	wzzB	LPS O-antigen chain length determinant protein WzzB	325	4	4	4	0	1	0	4	2	3	0	3	0	7	4	7	2	0	0	3	0	2	0	0	0	1	0	0	2	2	0	0	0	0	0	0	0	1.9759	2.60244	2.55611	0	0.780839	0	3.35378	0.920298	1.66828
NZ_CP037923.1	WP_000224274.1	ycbX	6-N-hydroxylaminopurine resistance protein YcbX	369	4	1	3	1	3	2	4	3	1	1	1	0	4	3	1	3	1	0	1	0	1	1	0	2	2	2	2	5	3	3	0	0	0	0	0	0	2.5495	0.899408	0.73483	0.874622	2.1036	1.70914	2.4253	2.69909	0.846502
NZ_CP037923.1	WP_000217950.1	ydgT	transcription modulator YdgT	71	4	0	0	1	1	2	0	0	0	1	0	2	4	1	0	3	2	5	0	0	0	1	3	1	7	3	2	4	3	3	0	0	0	0	0	0	13.8124	0	0	1.8421	1.89205	3.7958	0	0	0
NZ_CP037923.1	WP_000548291.1	yieE	DNA-binding transcriptional regulator YeiE	293	4	2	3	2	2	3	2	1	0	2	2	1	2	2	1	3	5	2	1	3	1	1	1	0	0	0	0	0	0	0	0	0	0	0	0	0	3.08005	1.54078	2.33803	1.16038	1.07219	1.97248	1.39424	0.795551	0
NZ_CP037923.1	WP_000963541.1	aceF	pyruvate dehydrogenase complex dihydrolipoyllysine-residue acetyltransferase	626	3	3	4	2	1	2	4	3	3	1	1	3	3	5	4	4	5	5	0	5	5	3	6	1	8	11	7	8	13	8	0	0	1	0	0	0	0.841532	0.71463	0.847422	0.557404	0.241344	0.646194	1.03528	0.654781	0.692824
NZ_CP037923.1	WP_005051625.1	amiC	N-acetylmuramoyl-L-alanine amidase AmiC	417	3	5	4	2	3	4	0	0	2	1	3	5	7	7	4	7	5	4	0	0	0	5	4	5	0	1	0	2	2	4	0	0	0	0	0	0	1.39878	2.50514	1.33445	1.05114	1.09324	1.61937	0	0	0.708276
NZ_CP037923.1	WP_000257186.1	apaH	bis(5'-nucleosyl)-tetraphosphatase (symmetrical) ApaH	280	3	4	3	2	0	1	3	3	2	0	1	0	4	5	2	3	2	0	0	2	3	0	0	0	0	0	0	0	0	2	0	0	0	0	0	0	1.84863	3.32064	2.27988	0.975016	0	0.665897	2.122	2.41876	1.53725
NZ_CP037923.1	WP_000896498.1	atpG	F0F1 ATP synthase subunit gamma	287	3	4	2	1	0	1	1	2	1	0	1	1	4	2	5	3	2	2	1	3	3	0	1	0	2	0	0	3	5	5	0	0	0	0	0	0	0.835627	1.46017	0.700437	0.36027	0	0.34834	0.477311	0.887667	0.41537
NZ_CP037923.1	WP_000349935.1	caiB	L-carnitine CoA-transferase	405	3	5	3	3	3	3	1	1	1	1	1	1	5	4	4	5	5	2	1	1	2	1	2	1	3	2	3	3	5	2	0	0	0	0	0	0	0.964957	2.44971	1.5319	1.02755	0.973641	1.44087	0.450514	0.435277	0.345011
NZ_CP037923.1	WP_000553555.1	cdd	cytidine deaminase	294	3	5	6	2	3	3	0	5	3	2	1	2	2	7	7	6	6	3	0	0	2	4	4	2	0	1	0	2	3	4	0	0	0	0	0	0	2.27137	3.91523	3.47777	2.09835	3.38055	3.17578	0	4.37413	2.56589
NZ_CP037923.1	WP_000968919.1	chbA	PTS N,N'-diacetylchitobiose transporter subunit IIA	116	3	14	9	3	3	3	0	8	7	1	2	2	5	15	12	3	3	2	0	0	7	0	1	1	4	9	6	5	12	12	0	0	0	0	0	0	4.46711	20.5447	14.676	2.3162	4.41514	4.0041	0	9.27232	9.93542
NZ_CP037923.1	WP_000999938.1	cyaY	iron donor protein CyaY	106	3	3	1	1	3	3	1	0	1	0	2	2	2	3	1	4	3	0	1	0	0	0	0	0	2	0	0	0	0	0	0	0	0	0	0	0	8.85828	4.0968	1.43262	1.30611	7.36248	6.1529	1.7812	0	1.23055
NZ_CP037923.1	WP_001092085.1	dacA	D-alanyl-D-alanine carboxypeptidase DacA	403	3	5	3	6	2	8	2	1	3	5	4	6	4	4	5	10	6	7	3	1	1	5	5	4	0	0	1	0	2	2	0	0	0	0	0	0	2.09264	1.35517	1.02283	2.65675	0.698932	4.03254	2.00285	0.350812	1.40518
NZ_CP037923.1	WP_000130035.1	ddlB	D-alanine--D-alanine ligase	306	3	4	2	2	2	4	2	2	0	0	2	2	3	3	3	1	3	2	1	1	2	2	3	1	3	0	0	1	2	1	0	0	0	0	0	0	1.82126	1.61434	0.696528	0.849903	0.939652	1.79973	1.74961	0.891558	0
NZ_CP037923.1	WP_000450120.1	deoR	DNA-binding transcriptional repressor DeoR	252	3	2	2	2	2	3	1	1	1	2	3	0	1	3	3	2	3	0	2	0	2	1	1	1	3	4	3	1	3	2	0	0	0	0	0	0	2.33186	1.34396	0.911059	1.25596	0.517587	1.96075	0.487073	0.440966	0.39584
NZ_CP037923.1	WP_000733721.1	dhaK	dihydroxyacetone kinase subunit DhaK	356	3	3	3	1	2	1	2	1	1	3	0	0	2	1	2	2	2	0	1	0	0	0	0	0	1	0	0	0	0	0	0	0	0	0	0	0	2.06971	1.70836	2.10234	0.441054	0.886019	0.593519	2.23208	1.02171	1.04597
NZ_CP037923.1	WP_005067202.1	dinG	ATP-dependent DNA helicase DinG	716	3	1	2	2	1	2	2	2	0	0	1	1	3	3	1	2	2	0	2	2	1	4	1	2	1	1	1	1	1	2	0	0	0	0	0	0	0.665305	0.227828	0.377641	0.32379	0.196516	0.421166	0.44284	0.461797	0
NZ_CP037923.1	WP_001222888.1	dppA	dipeptide ABC transporter substrate-binding protein DppA	535	3	7	4	0	0	0	6	6	7	0	0	0	5	7	3	0	0	0	6	1	5	2	3	0	2	5	3	2	4	3	8	9	8	7	11	6	0.789305	2.52194	1.50499	0	0	0	2.43136	2.04168	2.79028
NZ_CP037923.1	WP_000715213.1	dsbC	bifunctional protein-disulfide isomerase\oxidoreductase DsbC	236	3	6	3	2	2	2	1	2	1	2	0	0	2	6	3	2	5	4	2	0	1	2	4	0	2	1	1	2	1	1	0	0	0	0	0	0	2.76516	2.63772	2.27382	1.98942	1.09499	2.77907	1.56938	2.09686	1.33965
NZ_CP037923.1	WP_000838272.1	fkpA	FKBP-type peptidyl-prolyl cis-trans isomerase	270	3	0	3	1	3	2	2	2	0	0	1	1	4	4	0	1	1	4	0	0	0	0	4	0	1	4	4	4	6	5	0	0	1	0	0	0	2.67685	0	1.96066	0.596933	1.70436	1.05632	0.746347	1.73648	0
NZ_CP037923.1	WP_000197338.1	flgN	flagella biosynthesis chaperone FlgN	138	3	2	2	1	0	1	2	2	0	1	0	1	6	4	5	1	3	2	2	0	4	0	0	0	3	2	2	6	2	5	0	0	0	0	0	0	4.58389	2.5618	2.54482	1.60826	0	1.18444	3.20297	2.77335	0
NZ_CP037923.1	WP_000615806.1	flk	flagella biosynthesis regulator Flk	331	3	5	1	0	0	1	0	1	0	0	0	0	3	5	4	0	0	0	0	0	0	0	0	0	0	1	3	1	3	4	0	0	0	0	0	0	1.78458	2.37723	0.827311	0	0	0.34612	0	0.816961	0
NZ_CP037923.1	WP_000224135.1	fumE	fumarase E	169	3	4	3	2	1	2	3	3	3	4	4	1	5	5	4	1	2	1	0	0	0	0	0	0	6	6	6	6	5	7	0	0	0	0	0	0	4.52848	4.6808	4.23072	1.77467	1.60031	2.82799	5.23694	4.20068	4.04501
NZ_CP037923.1	WP_000191508.1	galT	galactose-1-phosphate uridylyltransferase	348	3	5	3	3	2	4	3	4	3	3	1	3	4	5	4	5	6	4	3	2	5	4	2	4	3	4	5	3	3	4	0	0	0	0	0	0	1.19672	1.89964	1.16655	1.24041	0.801402	1.71461	1.51515	1.57588	1.16458
NZ_CP037923.1	WP_005052855.1	glnG	nitrogen regulation protein NR(I)	469	3	3	3	0	0	0	2	4	3	0	0	0	4	5	5	1	0	0	0	0	2	0	0	0	0	0	0	0	0	0	0	0	0	0	0	0	1.14673	0.828728	1.02547	0	0	0	0.930902	1.26088	0.926166
NZ_CP037923.1	WP_001250644.1	glpX	class II fructose-bisphosphatase	336	3	9	5	4	4	5	3	3	2	3	4	4	4	8	2	4	3	3	3	3	2	1	1	0	2	0	2	2	2	4	0	0	0	0	0	0	1.5014	3.23666	2.00859	1.32193	1.47398	1.63858	2.02237	1.16984	0.960283
NZ_CP037923.1	WP_000730263.1	gntR	gluconate operon transcriptional repressor GntR	331	3	3	0	1	0	0	1	2	0	1	0	0	4	2	0	0	2	0	0	0	0	1	0	0	1	0	1	3	4	2	0	0	0	0	0	0	1.55673	1.15592	0	0.422396	0	0	0.478166	0.824908	0
NZ_CP037923.1	WP_001270810.1	hemP	hemin uptake protein HemP	63	3	2	4	0	1	1	1	1	1	0	0	1	2	3	2	1	1	2	1	1	1	1	1	1	4	5	4	2	5	4	0	0	0	0	0	0	10.2113	3.575	9.07396	0	2.75573	2.51556	3.16422	2.15236	2.31967
NZ_CP037923.1	EKN05	hexR	DNA-binding transcriptional regulator HexR	283	3	1	1	0	0	0	3	1	2	0	0	0	2	2	0	2	2	0	2	0	1	0	0	1	1	0	0	1	2	2	0	0	0	0	0	0	2.00766	0.361667	0.349001	0	0	0	1.10395	0.39445	0.855874
NZ_CP037923.1	WP_000560266.1	higA	type II toxin-antitoxin system antitoxin HigA	138	3	5	4	3	2	2	2	3	2	4	4	2	3	3	5	3	4	3	1	0	1	3	2	3	2	3	2	3	3	4	0	0	0	0	0	0	5.54623	6.55875	5.80624	4.73438	3.57003	3.34874	2.34526	5.35641	3.82975
NZ_CP037923.1	WP_000080068.1	hisB	bifunctional histidinol-phosphatase\imidazoleglycerol-phosphate dehydratase HisB	355	3	6	5	2	6	2	6	8	7	2	2	2	5	6	3	2	3	1	4	3	3	2	2	1	10	10	14	9	8	7	0	0	0	0	0	0	2.35718	3.24693	3.00448	0.772461	3.48744	0.458344	3.65195	5.32042	4.19345
NZ_CP037923.1	WP_000131772.1	hisG	ATP phosphoribosyltransferase	299	3	11	4	3	7	5	1	5	4	9	4	7	3	6	7	8	6	3	5	3	7	3	5	6	1	3	0	0	0	1	0	0	0	0	0	0	2.64585	4.88298	1.78733	1.57892	4.00755	2.94955	1.40237	3.27991	2.84358
NZ_CP037923.1	EKN05	hmpA	NO-inducible flavohemoprotein	383	3	6	4	2	1	1	3	4	2	1	3	1	5	2	5	2	3	3	1	1	3	2	0	4	2	4	2	3	7	4	0	0	0	0	0	0	1.8628	2.6113	2.12901	0.738324	0.359282	0.350675	1.18692	2.25959	1.55452
NZ_CP037923.1	WP_000916757.1	holE	DNA polymerase III subunit theta	76	3	1	2	2	1	1	0	0	0	2	0	2	1	1	0	0	2	4	1	0	1	2	2	0	2	3	4	2	3	2	0	0	0	0	0	0	6.68761	2.00283	3.51716	3.91653	2.04428	2.28066	0	0	0
NZ_CP037923.1	WP_000106834.1	hxpB	hexitol phosphatase HxpB	222	3	2	0	0	1	0	0	1	1	0	2	2	1	0	0	1	2	0	2	1	1	0	2	3	0	0	0	0	0	0	0	0	0	0	0	0	3.34929	1.33408	0	0	0.534166	0	0	0.490691	0.462984
NZ_CP037923.1	WP_000568430.1	iadA	beta-aspartyl-peptidase	390	3	5	6	0	0	1	2	5	0	1	0	2	2	6	7	0	2	1	1	0	2	3	1	2	2	1	3	3	5	3	0	0	0	0	0	0	2.39304	2.83063	4.42522	0	0	0.561978	0.950267	2.47944	0
NZ_CP037923.1	WP_001243431.1	ibpB	heat shock chaperone IbpB	142	3	3	2	3	2	2	3	2	2	1	3	2	3	4	4	3	4	3	4	2	1	3	5	2	3	2	1	2	5	5	0	0	0	0	1	0	3.41384	2.43199	1.56476	2.7665	1.88189	1.86211	3.99808	1.78553	1.7975
NZ_CP037923.1	WP_000168490.1	ilvB	acetolactate synthase large subunit	562	3	5	1	2	0	0	3	3	2	3	0	2	5	4	3	2	4	0	2	0	1	2	0	0	0	0	0	1	0	2	0	0	0	0	0	0	0.763763	1.81531	0.209079	0.745411	0	0	1.37974	1.13628	0.770724
NZ_CP037923.1	WP_000871291.1	iraM	anti-adapter protein IraM	111	3	6	4	5	5	5	1	3	2	1	0	3	3	4	3	7	6	4	0	2	0	1	0	2	4	6	5	3	6	4	0	0	0	0	0	0	4.54553	7.21146	5.91363	10.9835	8.23336	10.2627	0.974021	4.72405	1.92515
NZ_CP037923.1	WP_000028953.1	iscA	iron-sulfur cluster assembly protein IscA	107	3	6	3	3	4	2	2	4	2	3	3	3	2	4	3	3	4	2	2	6	4	5	4	4	4	4	2	2	5	4	0	1	1	0	0	0	4.31644	7.04464	3.8853	4.60458	6.99283	2.67228	4.2761	7.8901	3.21224
NZ_CP037923.1	WP_000811938.1	ispC	1-deoxy-D-xylulose-5-phosphate reductoisomerase	398	3	4	2	0	3	2	1	4	0	0	0	0	2	4	1	3	3	1	1	1	0	2	0	2	0	0	0	1	0	0	0	0	0	0	0	0	1.5308	1.09941	0.827972	0	1.06195	0.790124	0.353942	1.29016	0
NZ_CP037923.1	WP_001219242.1	ispF	2-C-methyl-D-erythritol 2,4-cyclodiphosphate synthase	159	3	5	4	3	4	3	2	1	1	2	2	4	4	2	3	3	4	1	1	0	1	0	0	1	3	4	5	3	2	2	0	0	0	0	0	0	5.48889	8.79637	6.16976	5.61405	6.2094	5.69725	4.75377	1.70861	2.26094
NZ_CP037923.1	WP_000011599.1	kdsB	3-deoxy-manno-octulosonate cytidylyltransferase	248	3	3	2	0	1	0	1	2	0	1	1	2	1	2	3	0	3	3	0	1	0	0	0	1	0	0	0	0	0	0	0	0	0	0	0	0	1.97209	1.23789	0.85124	0	0.475392	0	0.938337	1.01119	0
NZ_CP037923.1	WP_000762218.1	ldhA	D-lactate dehydrogenase	329	3	6	5	4	2	3	4	6	5	4	3	4	3	6	5	5	2	4	2	2	4	4	3	3	3	4	2	3	2	3	0	0	0	0	0	0	2.41383	3.74903	2.68098	2.2703	1.23454	1.77334	2.49715	2.58007	3.65053
NZ_CP037923.1	WP_000284045.1	lipB	lipoyl(octanoyl) transferase LipB	213	3	2	1	4	2	3	3	2	3	2	3	3	5	6	2	5	7	1	2	1	0	2	2	1	6	3	3	6	7	4	0	0	0	0	0	0	1.9949	2.12644	1.12566	4.43276	1.80619	3.18086	1.86282	1.47899	2.38495
NZ_CP037923.1	WP_000416895.1	livF	high-affinity branched-chain amino acid ABC transporter ATP-binding protein LivF	237	3	3	2	1	2	0	2	4	2	1	1	1	5	4	2	1	2	1	2	3	4	0	1	2	4	4	4	9	5	6	0	0	0	0	0	0	2.70698	2.13962	1.58754	0.706985	1.29217	0	2.11825	2.49111	1.77281
NZ_CP037923.1	WP_000565970.1	lpxA	acyl-ACP--UDP-N-acetylglucosamine O-acyltransferase	262	3	1	2	3	0	3	2	1	1	2	1	2	4	1	1	2	2	3	0	0	1	2	1	1	3	2	2	1	2	1	0	0	0	0	0	0	4.25318	1.10721	2.07445	2.95152	0	2.67111	3.14744	1.22382	1.216
NZ_CP037923.1	WP_000448385.1	lpxM	lauroyl-Kdo(2)-lipid IV(A) myristoyltransferase	323	3	2	4	3	3	4	2	3	2	2	2	1	4	4	4	2	3	1	0	1	0	1	0	0	7	8	8	13	12	9	0	0	0	0	0	0	2.85439	1.95424	3.31914	1.77303	2.41402	2.10659	1.4288	1.98425	1.70055
NZ_CP037923.1	WP_073705683.1	mdoG	glucans biosynthesis protein MdoG	511	3	3	0	0	0	0	2	2	1	0	0	0	2	3	1	0	0	0	0	0	2	0	0	0	4	1	0	1	2	2	0	0	0	0	0	0	1.38	1.17362	0	0	0	0	1.0489	0.833019	0.191224
NZ_CP037923.1	WP_000640007.1	menB	1,4-dihydroxy-2-naphthoyl-CoA synthase	285	3	7	6	7	4	6	1	4	1	4	0	1	3	5	6	4	5	7	2	1	5	5	3	0	2	2	1	2	3	2	0	0	0	0	0	0	2.40395	4.71076	4.6247	4.07503	2.35521	4.30516	0.792975	3.00767	0.624561
NZ_CP037923.1	WP_000637981.1	menI	1,4-dihydroxy-2-naphthoyl-CoA hydrolase	136	3	2	2	2	3	2	2	2	3	2	2	2	4	2	2	2	2	0	3	1	0	1	1	0	3	4	1	3	4	2	0	0	0	0	0	0	4.69901	2.76423	2.73671	2.81324	5.06701	2.82527	4.25186	2.86814	4.10647
NZ_CP037923.1	WP_000163771.1	mipA	scaffolding protein MipA	248	3	3	7	2	3	2	6	2	9	4	2	3	6	3	6	1	3	6	5	2	8	4	2	2	2	1	2	1	1	3	0	0	1	0	0	1	2.93275	1.21761	5.62388	1.18699	2.60379	1.2778	5.87902	1.2956	7.17853
NZ_CP037923.1	WP_000084630.1	moaB	molybdenum cofactor biosynthesis protein B	170	3	0	1	2	3	4	2	2	1	0	2	1	3	3	1	1	3	1	2	0	0	1	2	2	3	4	2	5	3	6	0	0	0	0	0	0	2.57555	0	1.24597	1.50935	2.28294	3.12459	1.83022	1.96191	0.717112
NZ_CP037923.1	WP_001052156.1	mobA	molybdenum cofactor guanylyltransferase MobA	194	3	0	1	2	0	1	1	0	0	0	0	1	1	1	0	1	1	2	0	0	0	1	1	0	4	2	2	2	5	2	0	0	0	0	0	0	3.69848	0	0.554388	2.00297	0	0.667827	1.34434	0	0
NZ_CP037923.1	WP_001295196.1	msrA	peptide-methionine (S)-S-oxide reductase MsrA	212	3	2	4	3	2	2	2	4	0	2	1	1	2	3	1	3	2	5	2	1	1	0	1	0	3	4	4	4	3	2	0	0	0	0	0	0	3.97403	1.96212	4.96025	3.47846	2.08552	2.05682	2.2613	1.90955	0
NZ_CP037923.1	WP_001284613.1	msrB	peptide-methionine (R)-S-oxide reductase MsrB	137	3	1	0	1	0	1	1	1	0	0	0	0	4	3	0	3	3	2	0	0	1	4	2	1	4	3	2	4	4	5	0	0	0	0	0	0	4.83086	0.794914	0	0.829976	0	0.877454	1.07775	0.814081	0
NC_024996.1	WP_000588812.1	N/A	phosphopantetheine-binding protein	78	3	3	3	2	1	4	5	3	3	2	2	2	1	1	2	0	1	0	1	1	1	2	0	0	3	3	2	2	2	1	0	0	0	0	0	0	11.3588	10.0454	11.2511	7.43468	3.55805	11.509	19.8897	10.7833	12.0664
NZ_CP037923.1	WP_005070009.1	N/A	YfcZ\YiiS family protein	94	3	2	3	3	2	3	3	3	3	3	3	2	3	3	3	3	3	3	2	1	3	3	3	2	3	3	4	3	3	2	0	1	2	0	1	2	7.84104	3.42531	6.40516	6.21234	5.08079	6.8152	8.98033	6.80157	6.63997
NZ_CP037923.1	WP_001300891.1	N/A	zinc ribbon domain-containing protein YjdM	111	3	4	5	3	2	5	2	3	3	2	0	2	5	5	4	4	3	4	1	2	2	2	3	2	3	4	3	4	6	3	0	0	0	0	0	0	5.68473	4.02622	7.28456	5.31188	3.71934	9.12044	4.9276	4.84193	4.67391
NZ_CP037923.1	WP_000901098.1	N/A	VOC family protein	129	3	2	2	3	2	2	0	2	0	4	1	3	3	2	3	3	4	4	0	2	1	0	2	2	3	3	3	2	2	2	0	0	0	0	0	0	5.41113	3.95252	2.39183	6.1462	5.79342	3.78807	0	3.58505	0
NZ_CP037923.1	WP_000833599.1	N/A	DNA-binding protein	169	3	3	4	2	2	3	2	4	4	2	2	3	4	6	3	2	5	1	0	0	2	0	1	0	7	8	5	9	8	7	0	0	0	0	0	0	4.80014	4.09961	5.42659	2.04101	2.32612	4.0091	1.90668	4.72489	6.40348
NZ_CP037923.1	WP_000338538.1	N/A	hypothetical protein	180	3	2	4	4	3	2	2	2	2	3	2	4	2	2	3	3	2	2	2	0	0	1	0	2	3	4	3	3	4	4	0	0	0	0	0	0	4.37206	3.20883	6.10811	7.81272	5.49814	3.45338	2.92027	3.10612	2.53926
NZ_CP037923.1	WP_001280643.1	N/A	putative adenosine monophosphate-protein transferase Fic	200	3	1	0	1	0	1	0	0	0	0	0	0	4	1	1	0	2	2	0	0	0	0	0	0	8	4	6	5	5	4	0	0	0	0	0	0	3.97777	0.964593	0	1.4521	0	1.0404	0	0	0
NZ_CP037923.1	EKN05	N/A	alpha\beta hydrolase	120	3	3	3	2	3	4	3	2	2	3	2	2	3	1	3	3	2	3	2	0	2	1	2	1	4	2	2	3	2	3	0	0	0	0	0	0	3.5098	2.92921	2.80353	2.47071	3.20236	4.77513	4.79266	2.39086	2.28807
NZ_CP037923.1	WP_000256684.1	N/A	TetR\AcrR family transcriptional regulator	197	3	3	2	1	3	2	2	4	2	3	2	3	5	5	3	2	2	3	2	1	3	2	3	2	4	3	5	5	5	5	0	0	0	0	0	0	3.41501	2.94567	1.49285	0.62816	2.75573	1.81415	2.87654	3.12365	1.69473
NZ_CP037923.1	WP_001282522.1	N/A	oxidoreductase	324	3	5	3	2	1	1	0	1	1	0	1	0	3	4	2	2	1	0	0	2	0	0	0	0	0	1	0	0	0	0	0	0	0	1	0	0	3.35112	3.73842	2.37628	1.44092	0.338233	0.362098	0	0.87598	1.01399
NZ_CP037923.1	WP_000907248.1	N/A	YebC\PmpR family DNA-binding transcriptional regulator	246	3	2	1	0	0	0	1	2	1	0	0	0	3	3	2	0	0	3	1	1	0	1	0	1	2	1	1	6	2	2	0	0	0	0	0	0	3.00949	1.03239	0.508676	0	0	0	0.79937	1.17926	0.529788
NZ_CP037923.1	WP_000339264.1	N/A	NAD(P)H nitroreductase	183	3	2	0	2	2	2	1	0	0	1	2	2	3	2	1	2	4	3	1	1	1	0	1	0	1	0	0	2	3	2	0	0	0	0	0	0	2.68275	1.53166	0	1.81184	1.69957	1.87524	0.981711	0	0
NZ_CP037923.1	WP_000997395.1	N/A	tRNA\rRNA methyltransferase	345	3	4	1	3	2	3	1	2	1	2	1	1	4	2	0	2	3	5	0	0	2	1	2	2	4	3	4	4	7	4	0	0	0	0	0	0	2.6814	2.80939	0.89493	2.88213	1.53148	3.20565	0.933961	1.94781	0.896169
NZ_CP037923.1	WP_001199295.1	N/A	NADP(H)-dependent aldo-keto reductase	346	3	1	2	0	0	0	1	0	0	0	0	0	1	1	3	1	0	0	0	0	0	0	0	0	5	1	5	5	4	2	0	0	0	0	0	0	2.50795	0.357486	1.17889	0	0	0	0.472222	0	0
NZ_CP037923.1	WP_001286216.1	N/A	gamma carbonic anhydrase family protein	184	3	1	0	0	1	1	0	1	0	0	0	0	3	1	1	3	1	2	0	0	2	0	0	0	3	1	1	2	2	3	0	0	0	0	0	0	2.50118	0.579388	0	0	0.770985	0.943644	0	0.571851	0
NZ_CP037923.1	WP_001174735.1	N/A	XTP\dITP diphosphatase	197	3	4	3	0	0	0	0	0	0	0	1	0	2	2	6	0	0	0	2	0	0	0	2	2	0	0	0	0	0	0	0	0	0	0	0	0	2.29972	3.58319	3.64541	0	0	0	0	0	0
NZ_CP037923.1	WP_000646166.1	N/A	glutathione-dependent formaldehyde dehydrogenase	412	3	4	4	1	2	4	1	5	4	1	4	2	3	7	2	3	2	0	0	2	4	5	1	2	5	2	1	3	6	3	0	0	0	0	0	0	2.2643	2.08236	1.88775	0.336871	1.10612	1.2664	0.440524	3.11095	1.96338
NZ_CP037923.1	WP_000190670.1	N/A	4'-phosphopantetheinyl transferase superfamily protein	249	3	4	4	2	3	3	2	3	3	3	1	1	3	3	2	5	4	4	2	0	1	1	1	0	10	7	4	5	8	6	0	0	0	0	0	0	1.91935	1.78965	1.81851	1.97033	2.18361	2.39644	1.4001	1.51477	1.41092
NZ_CP037923.1	WP_000559293.1	N/A	YciK family oxidoreductase	252	3	3	2	2	0	2	2	2	1	0	0	1	4	2	0	3	2	1	1	2	1	2	3	2	1	1	0	0	1	1	0	0	0	0	0	0	1.89067	0.927921	0.316432	1.11166	0	1.04386	1.35842	0.978124	0.676784
NZ_CP037923.1	WP_000028392.1	N/A	LexA family transcriptional regulator	210	3	1	1	1	2	2	6	3	1	1	2	2	3	2	2	1	1	2	3	0	2	3	3	2	6	3	5	3	4	4	0	0	0	0	0	0	1.83125	0.469243	0.516326	0.701035	1.13053	1.29861	5.97638	1.57823	0.527225
NZ_CP037923.1;NZ_CP037923.1;NZ_CP037923.1;NZ_CP037923.1	WP_000268794.1;WP_000268794.1;WP_005105594.1;WP_136350411.1	N/A	prophage tail fiber N-terminal domain-containing protein	471	3	2	0	3	2	1	0	1	1	2	0	1	3	4	1	4	1	4	1	0	0	2	1	0	0	1	0	2	3	1	0	0	0	0	0	0	1.74256	0.715146	0	2.07617	1.38608	0.769608	0	0.250284	0.442517
NZ_CP037923.1	EKN05	N/A	NAD(P)\FAD-dependent oxidoreductase	398	3	1	2	3	2	3	1	2	1	2	2	2	1	2	3	4	4	2	1	3	1	0	0	2	1	0	0	2	2	3	0	0	0	0	0	0	1.53211	0.44945	0.767689	1.57573	0.886756	1.53839	0.464094	0.859415	0.382728
NZ_CP037923.1	WP_000999840.1	N/A	hypothetical protein	347	3	4	3	1	2	2	3	3	4	2	2	3	4	4	3	3	2	2	3	4	3	2	4	3	5	4	3	3	4	3	0	0	0	0	0	0	1.36616	1.44608	1.06935	0.452968	0.8423	0.76439	1.47834	1.13192	1.47139
NZ_CP037923.1	WP_000093812.1	nadR	multifunctional transcriptional regulator\nicotinamide-nucleotide adenylyltransferase\ribosylnicotinamide kinase NadR	410	3	5	3	1	1	1	1	1	3	0	3	1	2	2	2	5	2	2	0	2	2	0	0	1	1	4	3	3	6	4	0	0	0	0	0	0	1.28981	1.5661	1.33352	0.324142	0.321672	0.338658	0.473745	0.291812	0.571599
NZ_CP037923.1	WP_000529300.1	nagZ	beta-N-acetylhexosaminidase	341	3	2	1	1	0	0	0	1	1	0	1	1	4	3	2	2	1	1	2	0	1	1	0	1	0	0	0	0	0	1	0	0	0	0	0	0	1.12964	0.372244	0.329078	0.421837	0	0	0	0.33711	0.334025
NZ_CP037923.1	WP_005046798.1	narP	nitrate\nitrite response regulator protein NarP	215	3	3	3	2	2	1	2	4	2	3	1	2	6	5	3	4	5	1	3	0	2	3	2	0	3	2	2	4	2	4	0	0	0	0	0	0	4.10227	3.29855	3.11649	2.44372	1.64381	0.866178	2.5558	4.95272	1.4424
NZ_CP037923.1	WP_000093572.1	nemA	N-ethylmaleimide reductase	365	3	3	1	1	0	0	3	1	1	0	0	0	3	1	2	0	1	2	1	0	2	1	0	1	2	4	1	2	2	2	0	0	0	0	0	0	1.94624	1.49083	0.867457	0.382917	0	0	2.47952	0.753777	0.820844
NZ_CP037923.1	WP_001338226.1	nhaR	transcriptional activator NhaR	299	3	6	12	4	3	5	0	0	0	0	0	1	2	4	7	3	5	4	0	0	0	0	0	0	0	0	0	1	0	0	0	0	0	0	0	0	2.681	3.33921	7.00272	3.74	1.93504	5.18415	0	0	0
NZ_CP037923.1	WP_000332036.1	nrdB	ribonucleotide-diphosphate reductase subunit beta	376	3	3	3	1	3	2	3	4	3	3	2	2	2	4	2	2	5	3	2	3	2	3	2	1	0	0	0	1	0	1	0	0	0	0	0	0	2.5875	1.87512	1.07755	0.993931	1.36185	1.25931	2.1479	2.05936	1.8178
NZ_CP037923.1	WP_001106222.1	nrdG	anaerobic ribonucleoside-triphosphate reductase-activating protein	154	3	1	1	2	0	1	1	3	2	0	1	0	2	4	2	0	0	3	0	0	3	0	0	0	5	5	4	4	7	2	0	0	0	0	0	0	3.72774	1.33812	1.82898	3.01558	0	1.5819	1.50437	2.99906	3.21254
NZ_CP037923.1	WP_001177639.1	nsrR	nitric oxide-sensing transcriptional repressor NsrR	141	3	3	3	1	2	2	3	2	2	2	2	2	3	2	3	1	1	1	3	2	3	1	2	2	3	3	3	3	4	4	0	0	0	0	0	0	3.65816	3.01074	2.95128	1.04824	2.36464	2.45071	3.90156	2.24595	1.87809
NZ_CP037923.1	WP_000375970.1	opgD	glucan biosynthesis protein OpgD	551	3	1	1	0	1	1	4	2	2	0	3	0	3	3	1	2	2	2	3	0	2	0	0	1	1	1	1	4	2	3	0	0	0	0	0	0	1.29887	0.479993	0.49742	0	0.518376	0.496418	1.5493	0.927488	0.516902
NZ_CP037923.1	WP_000110954.1	oppD	murein tripeptide\oligopeptide ABC transporter ATP-binding protein OppD	337	3	0	4	0	0	0	0	2	0	0	0	0	2	2	3	0	0	0	0	0	2	0	0	0	1	0	0	0	0	0	0	0	0	0	0	0	1.46142	0	0.905774	0	0	0	0	1.01343	0
NZ_CP037923.1	WP_005105989.1	pckA	phosphoenolpyruvate carboxykinase (ATP)	540	3	5	4	3	3	4	0	6	0	3	1	0	5	8	4	5	7	7	0	7	2	1	0	2	1	0	3	0	2	1	0	0	0	0	0	0	0.877982	1.58953	0.956203	1.31469	2.02294	1.1615	0	2.12165	0
NZ_CP037923.1	WP_000241261.1	pdxA	4-hydroxythreonine-4-phosphate dehydrogenase PdxA	329	3	3	5	5	3	3	2	5	5	2	1	0	3	4	8	8	2	1	1	0	5	0	0	1	8	4	3	6	6	2	0	0	0	0	0	0	3.65273	2.50198	4.36871	3.69477	2.43167	2.07449	2.04752	3.78492	3.30941
NZ_CP037923.1	WP_000699105.1	pdxB	4-phosphoerythronate dehydrogenase PdxB	378	3	1	3	3	5	4	2	3	3	3	4	5	1	4	5	5	4	2	2	1	3	3	2	4	5	2	2	0	4	1	0	0	0	0	0	0	1.42296	0.503875	1.36671	1.70719	2.37119	1.93752	0.990268	1.64864	1.40215
NZ_CP037923.1	WP_000096654.1	pdxK	pyridoxine\pyridoxal\pyridoxamine kinase	283	3	2	4	6	3	2	1	1	1	2	2	4	3	3	5	6	8	7	1	1	1	2	2	2	1	3	4	2	4	3	0	0	0	0	0	0	1.6958	0.933686	2.11589	2.85354	1.62065	1.08575	0.692703	0.5822	0.594832
NZ_CP037923.1	WP_000133600.1	pepB	aminopeptidase PepB	427	3	2	4	4	4	1	3	2	1	3	3	3	4	2	4	6	3	1	3	2	2	2	1	2	5	2	4	5	8	7	0	0	0	0	0	0	2.3692	0.61035	1.16228	1.60464	1.78722	0.448694	1.70602	1.10293	0.376505
NZ_CP037923.1	WP_000251735.1	pfkB	6-phosphofructokinase II	309	3	1	1	1	1	0	1	3	1	1	0	0	1	2	1	1	0	1	1	0	1	0	0	2	4	4	1	4	5	5	0	0	0	0	0	0	2.60975	0.496976	0.408494	0.542767	0.55143	0	0.65386	1.57815	0.49279
NZ_CP037923.1	WP_000477215.1	ppiA	peptidylprolyl isomerase A	193	3	3	1	5	0	4	2	0	0	0	1	0	6	3	1	3	6	4	0	0	0	0	1	0	0	0	0	0	1	0	0	0	0	0	0	0	3.63281	2.93672	0.765546	6.93506	0	4.42724	2.54427	0	0
NZ_CP037923.1	WP_005105002.1	proC	pyrroline-5-carboxylate reductase	269	3	6	6	4	0	0	2	4	6	1	2	1	3	9	9	7	5	0	3	0	4	1	0	2	2	2	4	6	10	6	0	0	0	0	0	0	3.56677	5.12708	7.13533	2.2192	0	0	3.19516	4.89105	8.26502
NZ_CP037923.1	WP_005049665.1	prs	ribose-phosphate diphosphokinase	315	3	4	3	7	8	7	2	4	3	6	6	5	2	5	7	10	7	7	1	2	3	4	4	5	0	0	0	0	0	1	0	0	0	0	0	0	2.40933	2.41548	1.86773	4.28207	5.16035	4.28218	1.86567	2.84261	2.43738
NZ_CP037923.1	WP_000152933.1	pth	aminoacyl-tRNA hydrolase	194	3	3	2	3	3	4	1	3	4	0	3	3	4	3	1	5	3	4	2	2	1	2	3	0	3	3	3	3	3	1	0	0	0	0	0	0	4.37372	3.56032	2.27635	3.02287	2.92533	3.92648	0.905661	3.29635	2.62313
NZ_CP037923.1	WP_000936980.1	ptrB	oligopeptidase B	686	3	1	1	1	0	0	1	1	0	0	2	0	4	1	1	1	2	0	1	0	1	0	1	0	0	0	0	1	1	1	0	0	0	0	0	0	1.35362	0.20144	0.176588	0.206251	0	0	0.493237	0.231898	0
NZ_CP037923.1	WP_001028614.1	purN	phosphoribosylglycinamide formyltransferase	212	3	4	3	3	0	2	3	4	2	2	0	1	5	3	2	3	3	3	2	1	3	2	3	1	1	1	1	1	2	1	0	0	0	0	0	0	3.61225	4.34457	3.43481	2.80929	0	1.98939	2.73233	4.51804	2.3003
NZ_CP037923.1	WP_001207526.1	rihA	pyrimidine-specific ribonucleoside hydrolase RihA	311	3	6	5	1	3	2	3	4	3	0	1	2	3	3	5	2	1	2	1	3	4	2	1	0	6	3	6	7	7	4	0	0	0	0	0	0	1.72758	2.23417	2.06429	0.319502	1.4975	0.816714	1.96256	1.80494	1.31128
NZ_CP037923.1	WP_005052521.1	rlmJ	23S rRNA (adenine(2030)-N(6))-methyltransferase	280	3	2	1	0	0	0	4	0	0	0	0	0	3	4	4	1	1	1	2	0	2	0	0	0	0	0	0	0	0	0	0	0	0	0	0	0	2.15989	1.34749	0.72638	0	0	0	4.44652	0	0
NZ_CP037923.1	WP_000613955.1	rplN	50S ribosomal protein L14	123	3	4	4	13	8	11	3	5	4	11	14	8	4	5	7	7	16	12	3	8	4	10	11	17	2	5	2	3	7	4	0	3	2	0	4	4	5.69307	5.69721	5.31585	19.6092	13.7074	19.5544	6.09583	7.79073	6.95625
NZ_CP037923.1	WP_000091955.1	rpmB	50S ribosomal protein L28	78	3	2	3	2	4	3	3	2	2	4	2	3	3	2	3	4	4	4	3	1	1	4	3	2	3	2	1	4	4	2	1	1	1	1	1	1	5.95364	3.26683	3.27853	3.91656	9.39436	6.67582	7.16181	3.3553	3.52475
NZ_CP037923.1	WP_000644739.1	rpmC	50S ribosomal protein L29	63	3	2	4	3	4	4	2	2	2	2	1	2	2	2	3	4	3	2	0	2	2	0	0	0	2	2	3	3	3	3	0	0	0	0	0	0	13.3103	6.73112	12.6423	8.25628	11.9078	10.7812	8.66395	7.11712	6.77946
NZ_CP037923.1	WP_000290727.1	rpmF	50S ribosomal protein L32	57	3	6	10	0	2	1	3	5	5	0	0	0	6	8	6	1	1	0	3	3	3	0	0	3	16	11	10	7	15	13	1	4	0	0	2	0	13.8234	26.8069	21.8938	0	11.6732	5.31023	12.9869	17.2821	15.6958
NZ_CP037923.1	WP_001162094.1	rpoA	DNA-directed RNA polymerase subunit alpha	329	3	12	6	5	6	5	4	5	6	2	5	3	4	6	7	6	6	4	2	3	4	4	4	3	4	7	3	2	6	4	0	0	0	0	0	0	2.38527	6.20336	3.44259	2.01376	3.016	2.55081	3.23837	3.35871	4.07509
NZ_CP037923.1	WP_000829818.1	rpsI	30S ribosomal protein S9	130	3	0	0	0	0	0	0	0	1	0	2	1	1	0	0	0	0	1	2	0	3	1	2	0	0	0	0	0	0	5	0	0	3	0	2	4	3.45092	0	0	0	0	0	0	0	0.750632
NZ_CP037923.1	WP_001138117.1	rpsS	30S ribosomal protein S19	92	3	5	4	1	2	1	1	6	2	2	2	2	2	4	4	1	2	2	0	5	3	0	3	3	5	5	5	3	6	5	0	0	0	0	0	0	8.37468	9.44714	7.62917	2.82971	4.04779	1.43155	3.84992	12.2828	2.40696
NZ_CP037923.1	WP_000934302.1	rsd	sigma D regulator	158	3	4	2	2	3	1	3	2	1	3	2	1	1	3	4	2	2	2	2	1	3	1	2	2	5	4	6	7	4	6	0	0	0	0	0	0	3.56278	4.08021	1.68211	1.99884	3.80113	1.01953	3.30396	1.73035	0.792792
NZ_CP037923.1	WP_001272303.1	rsmC	16S rRNA (guanine(1207)-N(2))-methyltransferase RsmC	343	3	3	2	3	3	5	3	2	2	0	0	0	4	4	3	0	1	0	0	1	3	0	0	0	0	1	1	0	0	1	0	0	0	0	0	0	1.22403	1.06063	0.530905	1.21089	1.32603	0.930964	0.972056	0.91965	0.865178
NZ_CP037923.1	WP_000743179.1	rsmD	16S rRNA (guanine(966)-N(2))-methyltransferase	198	3	1	2	2	0	2	2	0	0	1	0	1	3	2	2	2	2	3	2	3	0	0	3	1	2	0	0	1	0	0	0	0	0	0	0	0	2.36479	0.591057	1.07776	1.1419	0	1.41629	1.46933	0	0
NZ_CP037923.1	WP_001151604.1	serA	phosphoglycerate dehydrogenase	410	3	7	6	8	4	6	3	7	2	2	4	5	7	9	7	4	7	3	2	3	3	5	4	7	3	3	1	4	8	4	0	0	0	0	0	0	1.9552	3.7188	1.72763	5.00978	2.30502	2.75066	2.0787	4.03348	0.706
NZ_CP037923.1	WP_001195824.1	sixA	phosphohistidine phosphatase SixA	161	3	10	11	7	6	9	2	5	7	6	7	8	2	7	8	7	8	11	2	3	5	5	10	7	4	9	9	2	6	8	0	2	0	0	0	0	2.47932	12.4115	14.4501	12.1807	11.4983	15.3945	1.69229	8.54902	9.67843
NZ_CP037923.1	WP_000730806.1	smrB	endonuclease SmrB	183	3	2	2	2	4	1	2	2	2	2	2	2	1	3	3	1	2	1	2	0	2	1	1	1	3	2	2	1	2	3	0	0	0	0	0	0	6.25462	4.58412	4.67882	4.86763	8.41908	2.61493	5.66037	4.48112	5.0408
NC_024996.1	WP_000387670.1	spa13	type III secretion system protein Spa13	112	3	3	3	5	6	4	2	2	3	5	5	4	2	3	6	3	6	4	2	0	2	6	3	3	3	2	3	4	5	2	0	0	0	0	0	0	6.91051	4.87407	6.41965	9.02226	12.4585	6.62033	4.82705	3.41212	4.26693
NZ_CP037923.1	WP_001295260.1	tatA	Sec-independent protein translocase subunit TatA	89	3	5	3	0	1	2	1	2	3	0	0	2	4	4	7	2	1	2	1	0	2	0	1	0	4	5	2	4	4	6	0	0	0	0	0	0	6.75193	7.46364	4.23562	0	2.98892	3.68428	2.58916	3.05243	6.68761
NZ_CP037923.1	WP_000646014.1	tdh	L-threonine 3-dehydrogenase	341	3	9	9	4	3	5	9	10	9	4	3	2	8	9	6	5	4	3	3	23	5	2	3	3	9	11	5	9	11	12	0	1	1	0	0	1	2.08722	5.03712	4.86176	2.72948	1.59258	3.73535	7.05457	7.74028	7.54989
NZ_CP037923.1	WP_000068079.1	tdk	thymidine kinase	205	3	4	3	3	1	3	3	4	4	1	1	3	3	3	3	2	2	4	2	2	4	3	4	1	3	3	1	4	2	3	0	0	0	0	0	0	3.64018	3.70276	2.79987	3.14864	1.62119	3.41883	2.83834	3.96309	3.51255
NZ_CP037923.1	WP_000667315.1	tgt	tRNA guanosine(34) transglycosylase Tgt	375	3	8	4	4	3	10	4	9	4	2	0	3	9	6	9	6	8	4	6	4	4	3	4	3	3	0	1	2	0	0	0	0	0	0	0	0	2.30269	4.05212	1.91135	2.02932	2.15845	5.31955	2.33658	4.18433	1.89536
NZ_CP037923.1	WP_001295247.1	tnaA	tryptophanase	471	3	5	3	2	2	5	1	5	3	3	4	0	1	6	0	6	3	3	0	1	2	4	2	0	2	4	6	5	4	4	0	0	0	0	0	0	0.958316	1.45281	0.802448	0.791168	0.564611	1.21173	0.357498	1.37937	0.892949
NZ_CP037923.1	WP_001192222.1	ubiI	FAD-dependent 2-octaprenylphenol hydroxylase	400	3	6	3	3	5	3	3	4	4	2	4	4	5	6	4	3	4	6	3	3	3	2	4	4	6	4	4	8	9	8	0	0	0	0	0	0	1.07262	2.62326	0.985487	1.07471	1.67661	1.0306	1.35718	1.53306	1.43691
NZ_CP037923.1	WP_000073595.1	ugpQ	glycerophosphodiester phosphodiesterase	247	3	3	2	2	1	3	2	1	0	2	1	2	4	2	1	4	2	3	1	1	0	1	2	1	4	5	4	5	5	5	0	0	0	0	0	0	1.84711	2.41898	1.59497	1.0149	0.653049	1.43706	1.20643	1.09865	0
NZ_CP037923.1	WP_000383393.1	uvrD	DNA helicase II	720	3	3	3	2	3	5	3	4	3	5	5	5	4	6	7	1	4	3	3	2	4	3	5	6	4	3	2	6	5	3	0	0	0	0	0	0	1.18773	1.1695	0.735786	0.404851	0.374059	0.58499	1.21569	1.11052	0.576651
NC_024996.1	WP_005116773.1	virF	AraC family invasion system transcriptional regulator VirF	262	3	7	6	8	14	10	6	5	4	7	8	6	9	6	7	12	12	9	6	4	3	5	5	5	2	5	1	7	6	3	0	0	0	0	0	0	2.40417	4.2256	2.83461	4.91977	7.16017	4.85279	4.62094	2.90028	2.11801
NC_024996.1	WP_004970430.1	virK	virulence factor VirK	316	3	10	6	16	12	12	5	13	9	14	14	17	7	10	5	14	15	15	5	8	8	15	12	13	6	9	7	6	10	8	0	0	0	0	0	0	1.97284	4.61699	2.6866	7.73332	6.55906	6.10134	3.38328	5.77802	4.12327
NZ_CP037923.1	WP_000080639.1	waaO	lipopolysaccharide 3-alpha-galactosyltransferase	335	3	5	2	2	1	2	0	6	3	2	1	1	2	1	1	4	6	6	1	0	5	1	2	0	1	3	4	1	0	1	0	0	0	0	0	0	1.02041	3.99279	1.14697	1.7565	0.875531	1.67852	0	3.94985	1.57575
NZ_CP037923.1	WP_000190288.1	ybcJ	ribosome-associated protein YbcJ	70	3	4	3	20	21	23	4	5	2	14	9	12	6	4	4	19	22	22	4	3	4	8	9	9	6	2	3	4	5	4	0	2	3	0	0	0	7.55245	8.69753	6.03657	30.4258	29.3953	36.6029	11.8034	11.7734	4.55521
NZ_CP037923.1	WP_001272995.1	yecC	L-cystine ABC transporter ATP-binding protein YecC	250	3	2	1	0	0	0	0	0	1	0	0	0	1	2	1	0	0	0	0	0	1	0	0	0	0	0	0	0	0	0	0	0	0	0	0	0	3.44618	2.90055	1.27324	0	0	0	0	0	1.4993
NZ_CP037923.1	WP_000790504.1	yedF	sulfurtransferase-like selenium metabolism protein YedF	77	3	6	7	6	6	7	2	4	5	3	4	5	2	7	5	5	7	4	3	5	5	4	3	2	3	6	8	3	8	7	0	0	0	0	0	1	14.9624	22.8497	22.8886	20.7821	16.9582	22.7826	9.06842	15.388	16.5012
NZ_CP037923.1	WP_001295425.1	yegR	protein YegR	105	3	6	3	5	3	5	0	0	0	2	5	3	2	4	3	3	5	4	0	0	0	0	0	0	1	4	2	7	4	2	0	0	0	0	0	0	3.11263	6.40115	3.81455	7.89396	5.15003	8.28545	0	0	0
NZ_CP037923.1	WP_000425441.1	yeiG	S-formylglutathione hydrolase	278	3	5	2	4	2	3	4	3	3	2	1	0	5	3	2	5	4	0	3	0	2	0	0	1	2	2	0	2	0	0	0	0	0	0	0	0	4.45197	6.02238	2.29619	4.66281	2.20454	3.88108	3.63531	2.31086	3.63619
NZ_CP037923.1	WP_000517100.1	yibT	protein YibT	69	3	2	2	2	2	2	1	2	3	2	2	2	2	2	3	1	1	1	1	1	1	2	1	2	4	5	3	3	4	3	0	0	0	0	0	0	8.93215	5.00367	4.85126	5.02896	5.73123	5.58475	2.99625	5.28756	7.44171
NZ_CP037923.1	WP_000985556.1	yidA	sugar-phosphatase	270	3	2	0	1	0	1	1	1	0	1	1	0	2	1	0	1	0	0	1	0	0	0	1	1	0	0	0	0	0	0	0	0	0	0	0	0	2.13462	0.873498	0	0.678975	0	0.664345	0.692112	0.588672	0
NZ_CP037923.1	WP_000106529.1	zntA	Zn(II)\Cd(II)\Pb(II) translocating P-type ATPase ZntA	732	3	3	1	2	1	0	0	0	0	0	5	2	2	4	3	5	2	0	0	0	2	0	0	3	7	10	14	14	13	13	0	0	0	0	0	0	1.0639	0.813747	0.411867	0.57566	0.280074	0	0	0	0
NZ_CP037923.1	WP_000899047.1	aas	bifunctional acyl-ACP--phospholipid O-acyltransferase\long-chain-fatty-acid--ACP ligase	719	2	4	1	2	4	2	0	2	0	0	2	4	0	1	3	0	2	4	0	1	1	0	0	3	0	1	0	1	0	0	0	0	0	0	0	0	0.419703	0.71611	0.164024	0.362792	1.04787	0.369995	0	0.299351	0
NZ_CP037923.1	WP_000078234.1	acs	acetate--CoA ligase	652	2	5	0	0	0	0	2	13	3	2	3	1	1	6	3	0	3	0	5	18	12	8	4	3	0	1	0	2	0	0	0	0	0	0	0	0	0.636729	1.21625	0	0	0	0	0.772684	4.0329	0.905897
NZ_CP037923.1	WP_001614076.1	aldB	aldehyde dehydrogenase AldB	512	2	4	3	1	0	3	3	2	1	0	3	1	0	3	1	2	3	3	1	0	2	2	0	0	5	3	5	3	2	7	1	0	0	1	0	0	0.600343	1.3972	1.10824	0.297615	0	0.801821	1.24127	0.894623	0.251306
NZ_CP037923.1	WP_000923711.1	ampD	1,6-anhydro-N-acetylmuramyl-L-alanine amidase AmpD	183	2	3	4	1	1	0	2	0	1	1	0	0	3	2	0	0	1	1	2	0	0	0	0	0	1	0	0	0	1	0	0	0	0	0	0	0	2.5772	2.40182	3.42353	0.839409	0.895462	0	2.48369	0	0.859935
NZ_CP037923.1	WP_001170144.1	ansA	asparaginase	338	2	0	1	3	1	3	1	2	0	0	1	1	2	2	1	1	2	1	0	2	1	3	1	1	3	3	1	4	3	3	0	0	0	0	0	0	0.906503	0	0.331149	1.7582	0.440343	1.69151	0.537104	0.787878	0
NZ_CP037923.1	WP_000963945.1	araA	L-arabinose isomerase	500	2	2	0	3	2	5	0	0	0	2	4	3	0	1	1	3	2	0	0	0	1	1	0	1	2	2	3	3	1	3	0	0	0	0	0	0	0.803215	0.508378	0	0.937951	0.556996	1.40133	0	0	0
NZ_CP037923.1	WP_000809774.1	arcB	aerobic respiration two-component sensor histidine kinase ArcB	778	2	2	5	2	2	0	3	5	5	0	0	0	0	4	4	2	4	0	2	1	3	1	0	2	2	1	2	4	8	7	0	0	0	0	0	0	0.664544	0.175269	0.299629	0.194181	0.363092	0	0.830165	1.29415	0.657305
NZ_CP037923.1	WP_001082206.1	aroH	3-deoxy-7-phosphoheptulonate synthase AroH	348	2	3	0	0	0	0	1	2	0	0	0	0	2	3	1	0	0	2	0	2	0	1	2	0	0	1	0	0	0	0	0	0	0	0	0	0	1.14976	1.21192	0	0	0	0	0.594611	0.753541	0
NZ_CP037923.1	WP_000186424.1	barA	two-component sensor histidine kinase BarA	918	2	5	5	0	0	0	2	3	2	0	1	1	0	7	5	0	0	0	0	0	5	1	0	1	1	1	0	0	0	0	0	0	0	0	0	0	0.393076	0.783693	0.794461	0	0	0	0.365851	0.479251	0.344273
NZ_CP037923.1	EKN05	bglA	6-phospho-beta-glucosidase BglA	475	2	3	4	3	3	4	0	4	5	3	1	3	2	6	4	6	8	8	1	1	4	5	3	0	1	3	0	5	5	7	0	0	0	0	0	0	0.602435	0.934124	1.12265	1.01014	1.04136	1.19778	0	1.14868	1.37968
NZ_CP037923.1	WP_000013942.1	bisC	biotin sulfoxide reductase	777	2	3	2	0	2	1	0	3	0	2	1	0	2	2	2	3	2	2	2	0	3	1	0	0	7	5	8	4	6	8	0	0	0	0	0	0	0.554341	0.457732	0.49118	0	0.62506	0.195158	0	0.924421	0
NZ_CP037923.1	WP_000420619.1	cbpA	curved DNA-binding protein	306	2	1	1	0	0	0	2	1	1	0	0	0	1	1	0	0	0	0	2	0	1	0	0	0	0	0	0	1	2	0	0	0	0	0	0	0	1.42591	0.596484	0.60858	0	0	0	1.36454	0.724394	0.641422
NC_024996.1	WP_000813626.1	ccdA	type II toxin-antitoxin system antitoxin CcdA	72	2	3	2	2	2	2	3	4	1	1	2	3	3	3	2	4	3	3	3	1	3	3	4	5	1	2	2	5	4	5	0	1	0	0	0	0	5.90287	7.65074	4.12246	5.42695	5.13992	5.49233	9.67729	10.444	2.38692
NZ_CP037923.1	EKN05	cdaR	DNA-binding transcriptional regulator CdaR	372	2	0	1	0	2	1	0	0	0	0	1	0	1	0	1	1	1	0	0	0	0	0	0	0	0	0	0	0	0	0	0	0	0	0	0	0	0.715574	0	0.362306	0	0.680682	0.387981	0	0	0
NZ_CP037923.1	WP_001296991.1	cecR	DNA-binding transcriptional regulator CecR	223	2	2	3	4	1	2	3	3	5	3	3	1	3	5	3	3	5	2	2	5	2	2	2	1	4	3	7	5	4	4	0	0	0	0	0	0	1.43481	0.954337	2.38764	3.39418	0.583328	1.14869	2.29053	2.88525	3.04947
NZ_CP037923.1	WP_000019588.1	cmoA	carboxy-S-adenosyl-L-methionine synthase CmoA	247	2	3	3	1	1	2	1	1	2	1	1	1	2	3	4	2	2	0	0	0	1	1	0	1	1	3	1	3	4	4	0	0	0	0	0	0	1.55178	1.69275	1.78994	0.54809	0.645653	1.1448	0.547413	0.628318	0.523855
NZ_CP037923.1	WP_005052961.1	cnoX	chaperedoxin	284	2	6	5	3	2	5	4	8	8	3	2	6	2	9	4	4	4	4	3	8	3	8	7	2	1	1	0	1	1	1	0	0	0	0	0	0	1.79222	5.09398	3.06206	3.03656	1.48438	3.99587	3.90891	7.96821	6.87912
NZ_CP037923.1	WP_000050139.1	coaBC	bifunctional phosphopantothenoylcysteine decarboxylase\phosphopantothenate--cysteine ligase CoaBC	406	2	3	1	1	0	1	3	10	4	1	2	1	6	7	3	2	3	3	3	5	8	3	3	2	3	4	5	5	8	7	0	1	5	0	4	1	1.03955	1.16942	0.595748	0.256249	0	0.443653	1.93123	4.93142	2.06104
NZ_CP037923.1	WP_000952739.1	cobB	NAD-dependent protein deacylase	273	2	5	3	2	0	0	0	2	2	0	0	0	1	2	2	2	0	0	0	0	0	0	0	0	0	0	0	0	0	0	0	0	0	0	0	0	2.21039	4.50013	3.55812	2.82287	0	0	0	2.14545	1.99928
NZ_CP037923.1	WP_001278905.1	cobO	cob(I)yrinic acid a,c-diamide adenosyltransferase	196	2	1	2	2	2	0	1	1	1	0	0	2	2	1	1	2	2	0	2	1	1	1	1	1	4	4	2	2	3	4	0	0	0	0	0	0	2.26134	0.625467	1.16504	2.03848	1.68233	0	0.871691	0.692996	0.695444
NZ_CP037923.1	WP_000906486.1	csrA	carbon storage regulator CsrA	61	2	0	0	0	0	0	0	0	0	0	0	0	3	0	1	0	0	0	0	0	0	0	0	0	0	0	0	3	2	2	0	0	0	0	0	0	3.86058	0	0	0	0	0	0	0	0
NZ_CP037923.1	WP_000372392.1	cysD	sulfate adenylyltransferase subunit CysD	302	2	7	6	4	2	3	2	7	2	2	2	2	5	5	6	4	2	2	0	7	5	7	4	3	1	5	2	1	6	4	0	0	0	0	0	0	1.49442	4.24956	3.1947	2.29886	1.30653	1.24474	1.82753	4.86848	1.47551
NZ_CP037923.1	WP_000123730.1	dbpA	ATP-dependent RNA helicase DbpA	455	2	8	1	2	3	4	3	2	0	2	3	5	6	8	7	5	6	2	1	2	3	4	1	3	0	0	0	3	1	0	0	0	0	0	0	0	0.878067	2.59778	0.249674	1.26902	1.54587	1.38022	1.37275	0.773194	0
NZ_CP037923.1	WP_000224879.1	deoD	purine-nucleoside phosphorylase	239	2	1	1	3	1	2	4	4	3	3	1	3	2	3	2	2	1	2	2	1	3	2	2	2	2	1	3	2	2	1	0	0	0	0	0	0	1.48521	0.663005	0.660263	2.33256	0.692954	1.25607	2.88018	2.67764	2.30321
NZ_CP037923.1	WP_001294740.1	dnaE	DNA polymerase III subunit alpha	1160	2	8	3	0	0	0	0	2	1	0	0	1	5	10	6	4	4	2	1	4	3	0	0	1	0	0	0	1	2	1	0	0	0	0	0	0	0.255148	1.07039	0.32321	0	0	0	0	0.260122	0.0930471
NZ_CP037923.1	WP_000122039.1	dnaX	DNA polymerase III subunit gamma\tau	641	2	0	3	2	0	0	0	3	1	1	0	0	2	4	4	0	1	0	0	1	4	0	0	2	0	4	4	4	4	5	0	0	0	0	0	0	0.810126	0	0.683562	0.985705	0	0	0	0.590314	0.231289
NZ_CP037923.1	WP_000435187.1	emrK	multidrug efflux MFS transporter periplasmic adaptor subunit EmrK	387	2	5	8	8	7	5	0	0	0	6	4	7	6	3	7	7	15	7	0	0	0	0	1	0	1	3	5	5	9	10	0	0	0	0	0	0	1.39417	1.92897	2.99454	3.2667	2.68284	1.75385	0	0	0
NZ_CP037923.1	WP_001008535.1	fabG	3-oxoacyl-ACP reductase FabG	244	2	3	6	0	0	0	2	2	1	0	1	0	4	4	2	0	0	2	1	0	1	1	2	0	3	1	3	3	3	3	0	0	2	0	0	1	2.23447	1.66593	2.88865	0	0	0	2.36106	1.41695	0.615447
NZ_CP037923.1	WP_000531927.1	fadI	acetyl-CoA C-acyltransferase FadI	436	2	6	4	4	2	1	4	7	5	3	3	0	4	7	4	3	3	1	1	4	4	0	1	1	2	4	2	3	3	2	0	0	0	0	0	0	1.1208	3.19747	2.19404	1.65362	1.04146	0.502756	2.74732	4.79423	2.30453
NZ_CP037923.1	WP_000211225.1	fklB	FKBP-type peptidyl-prolyl cis-trans isomerase	206	2	3	3	2	1	2	3	5	4	2	0	2	6	8	4	4	3	1	2	2	3	2	0	0	3	2	0	5	5	5	0	1	1	0	0	1	2.28465	3.74148	3.25234	1.29012	0.722832	2.08447	2.95931	4.65888	4.34331
NZ_CP037923.1	WP_000020880.1	flgM	flagellar biosynthesis anti-sigma factor FlgM	97	2	3	4	1	1	1	2	2	3	0	0	0	4	4	5	2	0	1	2	2	3	0	1	2	5	5	3	3	4	3	0	0	0	0	0	0	3.10835	4.20237	6.32722	1.38434	1.51069	1.61144	3.17913	2.58141	4.45776
NZ_CP037923.1	WP_001139613.1	folE	GTP cyclohydrolase I FolE	222	2	2	1	0	0	0	1	0	1	0	0	0	3	2	2	2	3	2	0	0	0	3	0	4	0	0	0	0	0	0	0	0	0	0	0	0	2.30702	2.21161	0.756097	0	0	0	1.59597	0	1.70518
NZ_CP037923.1	WP_000854472.1	fruA	PTS fructose transporter subunit IIBC	563	2	12	5	2	4	5	2	10	2	2	4	4	7	13	5	6	5	6	5	5	4	4	4	6	2	6	4	5	11	8	0	0	0	0	0	0	0.712961	4.64875	1.65508	0.735898	1.82525	0.991572	0.257325	3.76843	0.776211
NZ_CP037923.1	WP_000192556.1	glgX	glycogen debranching protein GlgX	657	2	1	2	1	0	1	2	1	2	0	0	0	2	3	6	6	3	7	0	0	1	0	0	0	0	0	0	3	0	3	0	0	0	0	0	0	0.853084	0.41763	0.886266	0.420104	0	0.381785	0.902265	0.478195	0.948041
NZ_CP037923.1	WP_001209897.1	glpB	glycerol-3-phosphate dehydrogenase subunit GlpB	419	2	4	6	10	11	10	0	0	4	7	7	8	2	2	9	11	7	7	1	0	1	5	4	3	10	15	16	6	16	15	0	0	0	0	0	0	2.50054	1.84678	2.82074	6.12779	7.0669	6.72254	0	0	2.71016
NZ_CP037923.1	WP_001295237.1	gmk	guanylate kinase	207	2	4	1	0	1	2	1	2	2	0	2	0	2	3	1	0	2	2	1	2	2	1	0	0	2	0	0	1	1	1	0	0	0	0	0	0	1.53635	2.87006	0.714852	0	1.49918	2.84314	0.976396	1.78411	2.30197
NZ_CP037923.1	WP_000108334.1	gntK	gluconokinase	175	2	0	0	1	0	1	1	0	0	2	0	0	0	2	0	2	0	0	0	0	0	0	1	0	1	1	0	0	1	1	0	0	0	0	0	0	3.96956	0	0	2.3453	0	1.67587	2.03546	0	0
NZ_CP037923.1	WP_000160806.1	gorA	glutathione-disulfide reductase	450	2	2	2	4	0	1	0	0	0	0	0	0	1	1	1	1	2	0	0	0	0	0	0	0	0	0	0	0	0	0	0	0	0	0	0	0	1.03042	0.573843	0.953692	0.738674	0	0.851927	0	0	0
NZ_CP037923.1	WP_000239914.1	hemW	radical SAM family heme chaperone HemW	378	2	2	1	2	3	4	2	1	1	1	1	1	1	2	1	4	3	1	1	1	1	0	0	1	2	1	1	1	2	0	0	0	0	0	0	0	1.94861	1.57124	0.655782	0.7291	2.47528	3.54199	1.71967	0.719782	0.705928
NZ_CP037923.1	WP_000139018.1	hemX	uroporphyrinogen-III C-methyltransferase	399	2	1	1	2	0	1	1	5	5	0	0	2	1	7	4	2	1	1	2	1	2	3	1	0	7	8	7	6	11	13	0	0	0	0	0	0	0.695894	0.309323	0.250962	0.330602	0	0.357978	0.413067	1.39269	0.908638
NZ_CP037923.1	WP_000009597.1	hisD	histidinol dehydrogenase	434	2	1	1	1	1	2	3	3	1	1	0	1	5	3	3	3	0	1	1	0	1	3	4	5	3	2	1	3	2	1	0	0	0	0	0	0	0.85059	0.361146	0.323268	0.380674	0.39587	0.718941	0.875132	0.972658	0.366132
NZ_CP037923.1	WP_000459756.1	hpaH	2-oxo-hepta-3-ene-1,7-dioic acid hydratase	267	2	5	3	0	0	1	3	5	3	1	1	1	3	3	2	2	1	0	0	4	4	0	0	0	2	5	3	2	3	3	0	0	0	0	0	0	1.82852	5.42237	3.48948	0	0	0.650635	2.91602	6.35048	3.37356
NZ_CP037923.1	WP_000683335.1	hpt	hypoxanthine phosphoribosyltransferase	178	2	1	1	1	1	2	1	2	1	2	1	0	3	4	0	2	0	3	0	0	0	0	1	0	0	0	0	0	0	0	0	0	0	0	0	0	3.69192	0.689127	0.701669	1.93733	1.8739	3.65958	1.87657	3.42757	1.70127
NZ_CP037923.1	WP_000139514.1	hrpA	ATP-dependent RNA helicase HrpA	1300	2	0	2	0	0	1	0	2	1	0	1	1	3	3	6	0	1	0	0	0	1	2	3	2	0	0	0	3	4	2	0	0	0	0	0	0	0.196361	0	0.272656	0	0	0.123838	0	0.209717	0.141504
NZ_CP037923.1	WP_005104796.1	hrpB	ATP-dependent helicase HrpB	809	2	3	1	0	0	0	0	1	1	0	0	0	3	5	4	0	0	0	2	3	0	0	0	0	0	0	1	3	1	0	0	0	0	0	0	0	0.541033	0.415151	0.142111	0	0	0	0	0.176564	0.149076
NZ_CP037923.1	WP_005052722.1	hslO	Hsp33 family molecular chaperone HslO	289	2	4	5	1	2	4	3	7	3	4	3	3	1	4	5	1	4	1	4	1	2	2	3	3	0	3	4	3	1	2	0	0	0	0	0	0	2.06818	3.1134	3.50727	1.05304	1.60529	3.87446	3.67653	5.49007	2.67001
NZ_CP037923.1	WP_001081870.1	hybA	hydrogenase 2 operon protein HybA	328	2	11	7	8	8	8	2	6	7	7	4	6	8	12	9	10	11	9	0	0	1	4	2	2	7	8	5	5	9	6	0	0	0	0	0	0	0.778744	5.5948	3.55587	5.28767	6.15194	5.24162	1.74218	2.92425	4.07105
NZ_CP037923.1	WP_000208517.1	ilvE	branched-chain-amino-acid transaminase	309	2	0	2	2	2	2	0	1	1	2	3	3	2	1	2	2	2	2	0	1	0	3	2	2	0	1	0	0	2	0	0	0	0	0	0	0	1.51704	0	0.891108	1.08254	1.06677	1.18969	0	0.624083	0.510343
NZ_CP037923.1	WP_005100645.1	ivy	Ivy family C-type lysozyme inhibitor	148	2	0	0	0	0	0	0	0	0	0	0	0	1	0	0	0	1	0	0	0	1	1	0	2	3	0	0	1	1	0	0	0	0	0	0	0	2.06287	0	0	0	0	0	0	0	0
NZ_CP037923.1	WP_000800512.1	kdgA	bifunctional 4-hydroxy-2-oxoglutarate aldolase\2-dehydro-3-deoxy-phosphogluconate aldolase	213	2	0	0	0	0	0	2	2	0	0	0	0	2	2	1	0	0	0	2	0	0	0	0	0	0	0	0	1	1	0	0	0	2	0	4	2	1.28543	0	0	0	0	0	1.51562	1.23218	0
NZ_CP037923.1	WP_000037560.1	kdgK	2-dehydro-3-deoxygluconokinase	309	2	2	0	0	0	0	0	0	0	0	0	0	1	0	1	2	1	1	0	0	0	0	0	0	0	0	0	2	2	2	0	0	0	0	0	0	1.2614	0.513542	0	0	0	0	0	0	0
NZ_CP037923.1	WP_001140650.1	leuC	3-isopropylmalate dehydratase large subunit	466	2	4	2	2	0	0	2	5	1	0	2	1	3	5	3	2	2	2	2	0	3	2	2	2	3	3	1	5	6	4	0	0	0	0	0	0	0.860912	1.15494	0.551325	0.625646	0	0	0.654545	1.63641	0.321342
NZ_CP037923.1	WP_001295343.1	lolA	outer membrane lipoprotein chaperone LolA	203	2	1	2	1	3	2	3	2	0	1	1	2	3	0	3	1	2	1	1	0	0	0	1	0	1	0	0	2	0	1	0	0	0	0	0	0	1.47131	0.617441	0.571109	0.64608	1.36607	1.4244	2.39596	1.13691	0
NZ_CP037923.1	WP_001033691.1	lolD	lipoprotein-releasing ABC transporter ATP-binding protein LolD	233	2	5	2	1	2	1	3	3	3	1	1	1	4	7	7	2	2	1	1	6	3	2	0	0	2	4	4	1	3	4	0	0	0	0	0	0	2.12382	4.92141	2.21341	0.744216	1.57872	0.73574	3.26521	2.75198	2.59414
NZ_CP037923.1	WP_001139282.1	lpxD	UDP-3-O-(3-hydroxymyristoyl)glucosamine N-acyltransferase	341	2	1	3	1	1	1	3	3	5	2	1	1	4	5	2	2	1	0	1	0	4	0	0	0	0	2	0	1	1	2	0	0	0	0	0	0	2.38478	1.00975	2.45365	1.2521	1.18341	1.07436	3.34537	2.99582	1.90237
NZ_CP037923.1	WP_000102569.1	maa	maltose O-acetyltransferase	183	2	0	0	0	0	0	2	0	0	0	0	0	2	0	0	0	0	0	1	0	0	0	0	0	1	0	0	1	0	1	0	0	0	0	0	0	1.4858	0	0	0	0	0	3.44718	0	0
NZ_CP037923.1	WP_000593997.1	metN	methionine ABC transporter ATP-binding protein MetN	343	2	2	1	0	1	1	1	2	3	1	1	2	2	5	0	1	1	0	2	1	4	0	0	1	5	2	3	4	3	5	0	0	0	0	0	0	0.778004	0.706185	0.46094	0	0.226905	0.230325	0.658123	0.838897	1.43336
NZ_CP037923.1	WP_001036964.1	mglB	galactose\glucose ABC transporter substrate-binding protein MglB	332	2	1	1	1	1	0	2	1	1	1	1	2	2	1	1	0	0	1	8	7	4	11	7	6	1	0	1	1	1	1	0	0	0	0	0	0	1.19372	0.492365	0.463977	0.464561	0.505378	0	1.26371	0.46212	0.507402
NZ_CP037923.1	WP_000004488.1	mlaB	lipid asymmetry maintenance protein MlaB	97	2	3	3	0	0	1	3	2	1	2	0	0	3	3	2	0	1	0	3	2	2	1	0	1	2	3	3	3	3	4	0	0	0	0	0	0	4.39557	5.92513	6.10018	0	0	2.36383	6.61658	3.36121	1.75167
NZ_CP037923.1	WP_000438248.1	mlaF	phospholipid ABC transporter ATP-binding protein MlaF	269	2	4	3	0	0	2	0	1	2	1	0	1	3	3	0	0	2	0	0	0	2	0	0	0	1	2	1	0	2	1	0	0	0	0	0	0	1.16097	3.61926	2.63471	0	0	1.66828	0	1.0597	0.954585
NZ_CP037923.1	WP_000228937.1	mug	G\U mismatch-specific DNA glycosylase	168	2	1	1	4	1	2	0	1	1	0	0	0	2	2	1	2	3	3	0	0	0	2	1	0	7	3	2	4	3	5	0	0	0	0	0	0	1.17259	0.948881	0.881598	6.25103	0.916841	1.83042	0	0.969913	0.952008
NZ_CP037923.1	WP_001295931.1	mukE	chromosome partition protein MukE	234	2	2	0	0	2	0	3	2	2	2	3	1	5	0	4	2	0	0	2	0	1	4	1	0	0	0	0	1	0	0	0	0	0	0	0	0	2.18426	0.856453	0	0	1.20903	0	4.10307	2.79984	2.9434
NZ_CP037923.1	WP_000472021.1	N/A	putative DNA-binding transcriptional regulator	119	2	1	1	0	0	0	2	1	1	0	0	0	3	1	1	0	0	1	2	0	1	2	0	0	1	2	2	1	2	1	0	0	0	0	0	0	7.15469	3.00665	3.08633	0	0	0	6.50826	3.36948	3.51374
NZ_CP037923.1	WP_001135673.1	N/A	YejL family protein	75	2	2	3	0	0	0	0	1	2	3	2	1	2	1	3	0	1	2	0	1	1	0	0	1	2	1	2	2	1	1	0	0	0	0	0	0	6.62111	4.02746	6.30307	0	0	0	0	2.70654	5.53239
NZ_CP037923.1	WP_005050353.1	N/A	HigA family addiction module antitoxin	94	2	1	1	2	2	2	1	1	1	2	2	1	3	2	1	2	2	2	1	2	1	1	3	1	0	1	3	1	0	3	0	0	0	0	0	0	5.50235	1.42145	1.61504	2.99548	2.83479	2.79667	2.0478	1.44975	1.34437
NZ_CP037923.1	WP_000593555.1	N/A	type II toxin-antitoxin system HicB family antitoxin	119	2	3	2	4	4	5	5	3	2	2	4	4	3	3	3	5	4	5	3	0	1	4	4	4	4	3	3	4	2	4	0	0	2	0	0	0	5.35709	2.70786	4.05777	9.03597	5.97199	9.02499	7.05199	5.54332	2.1211
NZ_CP037923.1	WP_000958598.1	N/A	putative quinol monooxygenase	104	2	1	1	0	0	0	1	0	0	0	1	0	2	1	1	0	0	0	0	0	1	0	0	0	0	0	0	0	0	0	0	0	0	0	0	0	4.95122	1.06289	1.05681	0	0	0	1.4667	0	0
NZ_CP037923.1	WP_000082120.1	N/A	DUF2766 domain-containing protein	83	2	1	2	0	1	0	2	0	1	0	0	0	2	1	2	0	0	0	1	0	0	0	0	0	0	0	0	0	0	0	0	0	0	0	0	0	4.35926	2.39119	4.04879	0	1.98439	0	5.26766	0	2.50881
NZ_CP037923.1	WP_000147081.1	N/A	helix-turn-helix transcriptional regulator	102	2	4	3	4	4	3	3	3	5	3	6	2	6	3	4	3	2	2	0	4	5	3	1	1	9	4	3	6	6	6	0	0	0	0	0	0	3.76097	5.12219	4.06352	5.2709	3.64182	3.2491	6.42328	4.34614	8.33475
NZ_CP037923.1	WP_001119867.1	N/A	5-carboxymethyl-2-hydroxymuconate Delta-isomerase	126	2	3	2	4	5	4	3	4	1	5	4	3	3	3	1	6	4	3	3	1	1	1	3	2	2	2	3	1	0	0	0	0	0	0	0	0	3.52568	3.80905	2.02061	4.73114	5.67897	5.41392	6.2406	6.0271	1.06614
NZ_CP037923.1	WP_000202799.1	N/A	YejG family protein	114	2	2	2	1	1	1	1	1	1	2	1	1	2	2	1	1	1	1	3	0	1	1	3	3	1	1	0	1	1	1	0	0	0	0	0	0	3.33296	2.75819	2.62227	1.40494	1.45104	1.51854	1.79765	1.40055	1.52932
NZ_CP037923.1	EKN05	N/A	glycosyltransferase family 2 protein	311	2	6	6	9	10	13	3	4	4	10	6	10	5	3	6	28	27	0	3	2	3	3	2	5	2	2	1	4	2	3	0	0	0	0	0	0	3.0401	6.81228	5.42219	4.0714	3.23068	3.96495	5.16623	4.4234	5.91665
NZ_CP037923.1	WP_024260223.1	N/A	tail assembly chaperone	146	2	3	1	0	1	1	4	2	0	2	1	1	3	5	2	2	1	5	0	2	0	1	0	0	8	6	5	5	5	5	0	0	0	0	0	0	2.95872	4.93725	0.879549	0	0.803094	0.829655	3.68062	3.95624	0
NZ_CP037923.1	WP_001224023.1	N/A	hypothetical protein	187	2	1	1	1	0	0	2	2	2	1	0	0	2	2	1	2	0	0	1	0	1	1	0	0	1	4	3	2	2	4	0	0	0	0	0	0	2.9436	1.60271	1.63156	1.8246	0	0	2.73522	3.72434	2.83365
NZ_CP037923.1;NZ_CP037923.1	WP_000478927.1;WP_000478927.1	N/A	phage minor tail protein G	128	2	0	0	3	2	2	2	0	0	1	1	2	2	1	0	3	1	3	0	0	0	0	1	0	2	2	2	2	2	2	0	0	0	0	0	0	2.66424	0	0	6.19646	5.10494	4.0717	2.69187	0	0
NZ_CP037923.1	WP_001131160.1	N/A	FadR\GntR family transcriptional regulator	230	2	3	2	2	0	0	2	0	1	1	0	0	3	2	4	1	3	3	0	0	3	3	0	0	1	2	3	0	2	1	0	0	0	0	0	0	2.47979	2.80355	2.79169	2.40106	0	0	3.43973	0	1.53154
NZ_CP037923.1	WP_001148466.1	N/A	oxidoreductase	324	2	3	0	2	1	0	0	3	1	0	0	0	2	5	0	0	3	3	2	0	0	0	0	0	0	0	0	0	0	0	0	0	0	0	0	0	2.27832	2.21138	0	0.861393	0.615234	0	0	2.40611	1.1323
NZ_CP037923.1	WP_000903995.1	N/A	class I SAM-dependent methyltransferase	269	2	3	3	3	1	3	0	1	1	1	0	0	2	2	5	4	2	2	1	2	3	1	2	0	0	2	3	1	1	3	0	0	0	0	0	0	2.23382	1.93522	1.74438	2.08069	0.481239	1.76454	0	1.20793	0.904316
NZ_CP037923.1	WP_000091700.1	N/A	oxidative damage protection protein	91	2	1	1	2	1	2	1	1	1	0	1	1	1	1	1	2	2	2	1	0	1	1	0	1	2	4	2	6	3	3	0	0	0	0	0	0	2.18683	1.7068	1.76263	3.12851	1.84729	3.13495	2.32345	1.78453	1.7837
NZ_CP037923.1	WP_012421537.1	N/A	epoxyqueuosine reductase QueH	221	2	5	5	3	6	0	1	2	1	0	0	0	2	4	5	1	3	2	1	0	1	0	0	0	5	5	5	1	2	4	0	0	0	0	0	0	1.91848	3.52485	3.0746	3.30844	4.38653	0	0.965459	0.931731	0.554245
NZ_CP037923.1	WP_001024558.1	N/A	2-oxo-tetronate isomerase	172	2	2	2	2	2	3	3	2	2	1	1	1	3	2	2	2	3	3	2	0	2	2	3	5	3	3	3	2	4	4	0	0	0	0	0	0	1.91512	1.66408	1.40224	1.56499	1.6089	1.60956	2.06982	1.69087	1.47482
NZ_CP037923.1	WP_000901986.1	N/A	PTS sugar transporter subunit IIA	146	2	3	2	4	5	6	1	1	2	5	4	4	2	1	1	7	4	4	1	0	0	1	3	2	4	5	8	4	4	2	0	0	0	0	0	0	1.86498	2.56801	1.90919	5.12668	9.36811	6.12399	0.828849	0.598939	1.8896
NZ_CP037923.1	WP_001306825.1	N/A	YcgN family cysteine cluster protein	148	2	1	2	3	0	1	0	2	1	2	2	1	0	3	0	2	0	0	0	1	0	0	0	2	0	2	0	0	2	2	0	0	0	0	0	0	1.73404	1.12395	1.67881	3.76758	0	0.932441	0	1.75127	0.968207
NZ_CP037923.1	WP_000754744.1	N/A	SDR family oxidoreductase	274	2	2	2	1	0	1	1	3	1	1	1	0	2	3	2	2	1	0	0	0	1	0	0	0	2	3	2	3	1	2	0	0	0	0	0	0	1.71573	1.34082	1.70087	1.07794	0	1.13283	1.05565	2.8991	1.40206
NZ_CP037923.1	WP_005053964.1	N/A	TetR\AcrR family transcriptional regulator	215	2	2	3	0	0	0	1	3	1	0	0	0	4	3	1	0	1	0	2	1	1	0	0	0	2	1	0	1	2	1	0	0	0	0	0	0	1.70986	1.39459	2.60202	0	0	0	0.80545	2.23505	0.612815
NC_024996.1	H6S51	N/A	IS110 family transposase	251	2	2	3	1	0	2	0	2	2	2	0	2	2	0	2	2	2	2	0	0	0	1	0	0	2	0	1	4	4	3	0	0	0	0	0	0	1.51353	1.13459	2.12582	0.959857	0	1.37042	0	1.42347	1.34759
NZ_CP037923.1	WP_001108108.1	N/A	hypothetical protein	254	2	1	0	0	1	0	0	0	0	0	0	1	0	0	0	0	0	0	0	0	0	0	0	0	1	1	1	2	3	1	0	0	0	0	0	0	1.26422	0.549429	0	0	0.487515	0	0	0	0
NZ_CP037923.1	WP_000460599.1	N/A	hypothetical protein	257	2	1	1	1	1	1	2	2	1	1	1	2	1	2	2	2	1	2	2	0	3	2	1	2	5	3	2	3	3	4	0	0	0	0	0	0	1.26251	0.461421	0.321225	0.57016	0.568081	0.552882	1.14735	0.818335	0.392494
NZ_CP037923.1	WP_001129726.1	N/A	type I DNA topoisomerase	180	2	0	0	1	2	1	0	0	0	0	0	0	0	0	0	0	1	2	0	0	0	0	0	0	2	2	2	0	0	0	0	0	0	0	0	0	1.24785	0	0	0.562021	1.61019	0.550995	0	0	0
NZ_CP037923.1	WP_001161570.1	N/A	pitrilysin family protein	498	2	1	0	0	1	0	1	0	0	0	0	0	3	2	1	0	0	0	0	1	0	0	0	1	1	1	1	0	0	0	0	0	0	0	0	0	1.02738	0.562186	0	0	0.577838	0	0.567094	0	0
NZ_CP037923.1	WP_000627471.1	N/A	DUF2184 domain-containing protein	313	2	3	1	0	0	1	0	0	0	1	0	1	1	1	1	1	2	2	0	0	0	0	0	0	3	1	0	4	3	1	0	0	0	0	0	0	1.01736	1.253	0.430475	0	0	0.483172	0	0	0
NZ_CP037923.1	WP_000935042.1	N/A	hemolysin family protein	447	2	5	2	2	0	3	3	5	2	2	1	2	4	6	5	4	5	1	3	3	3	2	4	0	4	4	1	5	4	2	0	0	0	0	0	0	0.958225	2.00996	0.683329	0.759512	0	1.0224	0.841087	1.57764	0.846383
NZ_CP037923.1	WP_000711882.1	N/A	DUF5677 domain-containing protein	280	2	3	3	2	0	0	0	0	2	2	0	1	3	3	3	0	2	2	0	0	0	0	0	0	1	1	0	2	1	2	0	0	0	0	0	0	0.936287	1.56746	1.51156	0.802283	0	0	0	0	1.15133
NZ_CP037923.1	WP_000190836.1	N/A	SpoVR family protein	510	2	10	3	1	6	3	0	6	3	1	0	0	3	18	5	5	3	0	0	2	3	0	0	2	0	0	0	3	7	5	0	0	0	0	0	0	0.859153	3.07383	1.11215	0.617379	1.89021	1.06424	0	2.38517	1.47441
NZ_CP037923.1	WP_001113348.1	N/A	endonuclease\exonuclease\phosphatase family protein	253	2	0	0	0	0	1	0	0	0	1	1	0	0	0	0	0	0	0	0	0	0	0	0	1	2	0	1	2	1	0	0	0	0	0	0	0	0.836109	0	0	0	0	0.550541	0	0	0
NZ_CP037923.1	WP_000227803.1	N/A	lipopolysaccharide N-acetylglucosaminyltransferase	380	2	2	0	2	3	2	0	0	0	0	0	0	0	1	2	2	4	0	1	0	0	0	0	0	0	0	0	2	3	2	0	0	0	0	0	0	0.773295	0.736405	0	0.799932	0.854012	0.659126	0	0	0
NZ_CP037923.1	WP_000113496.1	N/A	DUF1073 domain-containing protein	488	2	6	3	2	2	0	2	3	2	1	2	1	2	6	3	2	2	1	0	2	3	1	0	1	2	2	2	2	4	5	0	0	0	0	0	0	0.743464	2.22111	1.36832	1.24189	0.844173	0	0.744542	1.46363	1.06977
NZ_CP037923.1	WP_001254016.1	N/A	S49 family peptidase	501	2	1	0	1	1	1	0	0	0	1	1	1	0	0	0	1	1	0	0	0	0	1	0	1	2	2	1	0	3	1	0	0	0	0	0	0	0.715082	0.22923	0	0.286425	0.264702	0.267357	0	0	0
NZ_CP037923.1	WP_000527766.1	N/A	mannitol dehydrogenase family protein	486	2	6	3	1	1	0	1	2	0	2	1	1	1	2	2	5	3	0	0	0	0	0	0	0	1	0	0	0	0	0	0	0	0	0	0	0	0.657063	2.29256	0.739384	0.335183	0.269582	0	0.38851	0.592941	0
NZ_CP037923.1	WP_000128849.1	N/A	ATP-dependent DNA helicase	636	2	5	5	2	3	3	0	2	0	1	0	1	3	4	9	6	2	2	0	1	0	3	0	1	0	0	0	1	0	0	0	0	0	0	0	0	0.401656	1.0607	0.973143	0.447309	0.591051	0.368891	0	0.33478	0
NZ_CP037923.1	WP_001387312.1	N/A	type I restriction-modification system subunit M	489	2	7	3	0	0	2	2	4	1	0	0	0	6	8	7	2	3	2	2	5	5	2	3	1	0	0	0	2	1	3	0	0	0	0	0	0	0.279916	2.35924	0.840384	0	0	0.574016	0.686331	1.8101	0.299764
NZ_CP037923.1	WP_005105177.1	N/A	ATP-binding cassette domain-containing protein	578	2	4	4	6	1	4	1	5	2	0	2	0	2	6	3	2	6	2	0	3	3	3	1	1	0	1	0	1	1	1	0	0	0	0	0	0	0.264556	1.07731	0.700281	1.41474	0.290096	1.24848	0.294913	1.19346	0.437606
NZ_CP037923.1	WP_000390554.1	N/A	DUF6531 domain-containing protein	1554	2	0	0	0	0	0	0	0	0	0	0	0	0	0	0	0	0	0	0	0	0	0	0	0	0	0	0	1	2	0	0	0	0	0	0	0	0.0752181	0	0	0	0	0	0	0	0
NZ_CP037923.1	WP_001237076.1	nagB	glucosamine-6-phosphate deaminase	266	2	2	3	2	2	3	2	2	2	2	4	4	3	3	2	3	4	3	3	3	3	2	2	2	1	2	1	2	4	3	0	0	0	0	0	0	1.23712	0.968882	1.39782	1.05587	1.34477	1.68329	1.33441	1.04738	0.903865
NZ_CP037923.1	WP_000187594.1	nagC	DNA-binding transcriptional regulator NagC	406	2	4	2	3	3	3	2	3	1	1	1	2	3	3	3	3	2	2	0	1	1	1	1	2	1	1	2	1	2	1	0	0	0	0	0	0	0.894949	1.36651	0.67871	1.25671	1.20968	1.24288	0.779224	1.19341	0.326323
NZ_CP037923.1	WP_000523845.1	nanR	transcriptional regulator NanR	263	2	5	6	2	1	2	3	3	3	3	3	3	4	3	3	4	2	0	3	1	2	2	1	1	8	8	8	11	8	5	0	0	0	0	0	0	1.25543	2.91064	3.34222	1.13881	0.653496	1.17102	2.42179	1.59099	1.17379
NZ_CP037923.1	WP_001114016.1	nei	endonuclease VIII	263	2	1	1	0	1	1	1	1	1	1	1	1	1	1	1	1	2	1	1	0	1	0	0	1	2	2	3	7	3	4	0	0	0	0	0	0	1.67132	0.444212	0.412567	0	0.563479	0.571858	0.6297	0.528255	0.470441
NZ_CP037923.1	WP_000351489.1	nfsB	oxygen-insensitive NAD(P)H nitroreductase	217	2	1	1	0	0	0	0	1	1	0	0	0	1	1	1	0	0	0	0	2	0	0	0	0	0	1	0	0	0	1	0	0	0	0	0	0	1.36106	0.57211	0.554276	0	0	0	0	0.548539	0.548192
NZ_CP037923.1	WP_001272592.1	nlpD	murein hydrolase activator NlpD	379	2	1	2	0	0	0	1	2	2	0	1	0	2	2	2	0	1	2	2	0	3	1	1	0	2	2	1	5	4	3	0	0	0	0	0	0	0.802669	0.363868	0.743295	0	0	0	0.505374	0.307796	0.724927
NZ_CP037923.1	WP_000187769.1	nrdD	anaerobic ribonucleoside-triphosphate reductase	712	2	3	3	4	0	7	0	3	1	0	0	0	2	4	2	6	5	7	0	2	1	3	1	0	3	4	6	4	6	2	0	0	0	0	0	0	0.173313	0.504632	0.732377	0.838201	0	1.37158	0	0.448006	0.240669
NZ_CP037923.1	WP_000152305.1	osmC	peroxiredoxin OsmC	143	2	3	2	1	1	2	2	0	0	1	1	1	3	0	3	4	2	1	0	0	0	0	2	0	1	0	0	5	0	0	0	0	0	0	0	0	3.56385	4.73708	2.15907	1.44762	1.28171	2.98039	1.59503	0	0
NZ_CP037923.1	WP_000397144.1	pepA	leucyl aminopeptidase	503	2	2	0	2	1	3	2	2	0	2	3	2	4	5	7	3	4	0	3	3	2	3	2	4	1	0	1	5	3	4	0	0	0	0	0	0	1.28915	0.974452	0	0.785717	0.759069	1.70796	1.01659	0.623123	0
NZ_CP037923.1	WP_001298774.1	prmB	50S ribosomal protein L3 N(5)-glutamine methyltransferase	310	2	3	3	1	0	0	2	4	2	0	2	1	2	3	2	1	3	2	0	3	1	2	0	0	0	0	0	0	0	0	0	0	0	0	0	0	1.30165	2.40925	1.97188	0.539473	0	0	1.74781	2.79434	1.5561
NZ_CP037923.1	WP_000431389.1	proQ	RNA chaperone ProQ	232	2	1	1	0	1	1	1	3	2	1	1	0	1	2	3	0	0	1	1	1	3	1	1	1	3	4	3	2	6	2	0	0	0	0	0	0	1.05254	0.53722	0.509747	0	0.558786	0.590557	0.702781	1.5434	0.949669
NZ_CP037923.1	WP_000555849.1	purU	formyltetrahydrofolate deformylase	280	2	4	4	2	2	1	1	2	0	0	0	0	3	6	2	0	2	3	0	0	2	0	0	0	0	0	0	0	0	0	0	0	0	0	0	0	1.93653	3.17643	3.0872	1.09556	1.5568	0.680348	0.652174	1.2237	0
NZ_CP037923.1	WP_001300750.1	ratA	type II toxin-antitoxin system toxin RatA	145	2	2	0	1	2	1	0	1	0	0	2	0	3	4	2	1	2	2	0	0	1	1	0	0	0	0	0	1	1	1	0	0	0	0	0	0	2.19559	1.051	0	1.09223	3.49247	0.738927	0	1.1171	0
NZ_CP037923.1	WP_000676056.1	rfbA	glucose-1-phosphate thymidylyltransferase RfbA	293	2	2	0	0	1	2	3	4	0	0	0	1	3	3	0	2	0	1	1	3	3	0	0	3	0	0	1	2	2	2	0	0	0	0	0	0	1.28566	0.992557	0	0	0.516613	1.65713	3.40683	3.73609	0
NZ_CP037923.1	WP_000047539.1	ridA	2-iminobutanoate\2-iminopropanoate deaminase	128	2	2	2	6	7	6	4	2	3	3	3	4	3	2	2	8	6	3	4	2	4	2	3	3	4	3	0	5	5	4	3	3	2	2	3	2	5.44898	4.52332	4.76271	8.74089	7.44919	6.82759	9.01817	5.24926	4.91723
NZ_CP037923.1	WP_001092461.1	rimI	ribosomal protein S18-alanine N-acetyltransferase	148	2	0	0	1	1	1	0	0	0	0	0	0	1	1	0	1	0	0	0	0	0	0	0	0	0	0	0	0	0	0	0	0	0	0	0	0	3.48324	0	0	1.05366	1.38456	1.36571	0	0	0
NZ_CP037923.1	WP_000010128.1	rlmA	23S rRNA (guanine(745)-N(1))-methyltransferase	269	2	0	0	0	2	0	0	0	0	0	0	0	0	1	0	0	0	1	0	0	0	0	0	0	1	0	0	1	0	0	0	0	0	0	0	0	1.8391	0	0	0	1.55846	0	0	0	0
NZ_CP037923.1	WP_001293282.1	rlmB	23S rRNA (guanosine(2251)-2'-O)-methyltransferase RlmB	243	2	1	1	4	0	3	1	1	2	1	4	2	4	3	6	4	3	0	1	0	2	0	0	0	4	2	1	7	6	3	0	0	0	0	0	0	2.20987	0.885219	0.51369	3.05918	0	2.51998	0.556732	0.438833	1.37868
NZ_CP037923.1	WP_001086554.1	rlmKL	bifunctional 23S rRNA (guanine(2069)-N(7))-methyltransferase RlmK\23S rRNA (guanine(2445)-N(2))-methyltransferase RlmL	702	2	3	2	5	5	4	2	5	2	5	8	2	1	7	1	5	5	2	0	0	1	1	2	4	3	3	0	2	5	2	0	0	0	0	0	0	0.554717	0.544996	0.334927	1.36325	1.30051	1.04196	0.669832	0.961205	0.346793
NZ_CP037923.1	WP_000569431.1	rnhB	ribonuclease HII	198	2	0	0	0	0	1	3	0	0	0	0	0	4	0	0	0	0	0	2	0	0	1	1	1	1	0	0	0	0	0	0	0	0	0	0	0	2.40937	0	0	0	0	1.49317	4.32417	0	0
NZ_CP037923.1	WP_000076316.1	rnr	ribonuclease R	813	2	5	2	2	0	0	2	4	3	1	0	0	1	5	3	0	0	1	0	0	3	3	1	1	7	11	6	7	13	10	0	0	0	0	0	0	0.330031	0.695289	0.263772	0.560521	0	0	0.37592	0.84681	0.424727
NZ_CP037923.1	WP_000062314.1	rof	Rho-binding antiterminator	86	2	1	0	0	0	0	1	0	0	0	0	0	2	1	1	1	1	3	2	0	0	1	2	1	6	3	1	5	3	4	0	0	0	0	0	0	3.86422	1.45637	0	0	0	0	3.82583	0	0
NZ_CP037923.1	WP_001295435.1	roxA	[50S ribosomal protein L16	373	2	1	2	1	1	1	0	0	1	1	0	1	3	2	0	2	1	1	0	0	0	1	0	1	0	0	0	0	0	0	0	0	0	0	0	0	1.19703	0.548028	0.927177	0.500171	0.445477	0.471905	0	0	0.589591
NZ_CP037923.1	WP_000301866.1	rplB	50S ribosomal protein L2	273	2	8	9	2	1	1	5	8	7	3	3	3	4	5	9	1	2	1	3	4	6	1	3	5	2	9	12	6	9	12	0	0	2	0	2	3	2.07656	4.5153	4.98901	2.36117	1.14394	1.23968	5.05529	6.14457	4.99643
NZ_CP037923.1	WP_000424392.1	rplD	50S ribosomal protein L4	201	2	1	1	0	0	0	1	1	1	0	0	0	2	2	2	0	0	2	2	1	2	2	6	3	0	2	1	2	4	2	0	0	3	0	0	4	1.54998	0.461697	0.843025	0	0	0	0.861245	0.874459	0.799232
NZ_CP037923.1	WP_001207201.1	rplJ	50S ribosomal protein L10	165	2	6	8	5	3	5	3	7	7	4	4	6	4	5	12	5	6	5	2	5	7	7	6	8	4	4	5	4	7	5	0	2	2	0	1	2	2.25301	5.43079	5.5284	4.46014	2.70544	4.34042	3.73539	5.13251	6.70672
NZ_CP037923.1	WP_001238917.1	rplO	50S ribosomal protein L15	144	2	3	4	2	3	3	2	2	6	3	3	3	3	2	3	4	3	4	2	3	3	3	4	4	3	5	3	4	4	4	2	3	4	2	4	4	2.59423	3.07227	4.08478	2.21778	3.28862	3.49237	3.02078	2.18819	6.89805
NZ_CP037923.1	WP_000941212.1	rplP	50S ribosomal protein L16	136	2	2	2	2	3	3	1	4	2	2	3	2	2	2	2	3	2	2	1	2	1	2	2	2	3	4	3	2	2	3	0	0	1	0	0	0	3.06477	2.67997	2.43004	2.98421	4.76656	2.93166	1.95617	6.67744	2.62698
NZ_CP037923.1	WP_000358960.1	rplR	50S ribosomal protein L18	117	2	1	1	0	1	0	2	1	1	0	1	0	2	2	1	0	1	0	1	1	1	1	1	1	2	2	2	2	2	2	1	2	3	1	1	2	2.40818	1.09305	1.01165	0	1.31006	0	2.83264	1.05967	1.1211
NZ_CP037923.1	WP_000124854.1	rplT	50S ribosomal protein L20	118	2	0	0	0	0	0	1	1	0	0	0	0	1	1	0	0	0	0	0	0	0	0	0	0	2	1	1	2	2	1	0	0	0	0	0	0	2.47403	0	0	0	0	0	1.51393	1.12075	0
NZ_CP037923.1	WP_000256450.1	rpsP	30S ribosomal protein S16	82	2	2	3	2	3	2	2	2	2	2	3	1	2	0	2	2	2	2	2	1	4	4	0	4	6	3	3	4	4	5	3	2	0	0	0	0	7.39781	4.73201	7.38103	5.15036	8.56869	7.06898	9.04734	4.82148	6.4372
NZ_CP037923.1	WP_001065381.1	rsmA	16S rRNA (adenine(1518)-N(6)\adenine(1519)-N(6))-dimethyltransferase RsmA	273	2	5	0	0	0	2	1	0	0	0	0	0	3	3	2	1	0	0	0	0	2	0	0	0	0	0	0	0	0	2	0	0	0	0	0	0	0.916162	3.02477	0	0	0	1.42279	1.11505	0	0
NZ_CP037923.1	WP_000003377.1	secB	protein-export chaperone SecB	155	2	6	6	1	0	1	2	4	6	1	3	2	6	4	8	1	5	0	1	2	6	1	0	0	3	5	8	1	4	4	0	0	0	0	0	0	3.62754	8.41422	8.95897	1.76676	0	2.00346	3.53603	7.73434	11.0065
NZ_CP037923.1	WP_000934822.1	secD	protein translocase subunit SecD	615	2	0	0	0	0	0	1	1	1	0	0	0	2	2	1	0	0	1	2	1	1	2	1	0	1	0	1	1	2	1	0	0	0	0	0	0	0.526283	0	0	0	0	0	0.310349	0.220103	0.200827
NC_024996.1	WP_010921633.1	sepA	serine protease autotransporter toxin SepA	1364	2	1	0	0	0	0	0	2	1	0	0	1	2	6	1	0	0	0	0	0	3	4	1	2	0	2	0	6	6	3	0	0	0	0	0	0	0.179016	0.0938924	0	0	0	0	0	0.228061	0.0943661
NZ_CP037923.1	WP_024260240.1	seqA	replication initiation negative regulator SeqA	181	2	2	2	1	1	0	1	2	2	1	1	0	4	3	2	0	2	1	0	4	0	2	2	2	7	11	7	6	11	5	0	0	0	0	0	0	2.47638	1.42475	1.4763	0.93878	0.933465	0	1.0965	1.70153	2.43791
NZ_CP037923.1	WP_000422045.1	sohB	protease SohB	349	2	4	2	0	0	0	0	4	0	0	0	0	5	6	2	0	0	0	0	1	2	0	0	0	0	0	0	0	0	0	0	0	0	0	0	0	0.834264	2.17893	0.291159	0	0	0	0	1.62914	0
NZ_CP037923.1	WP_000818422.1	speE	polyamine aminopropyltransferase	288	2	3	2	0	0	0	2	1	0	0	0	0	2	3	0	0	0	0	0	0	0	0	0	0	1	2	1	0	1	1	0	0	0	0	0	0	0.880557	1.30514	1.06207	0	0	0	1.03072	0.787573	0
NZ_CP037923.1	WP_001259829.1	sppA	signal peptide peptidase SppA	618	2	1	0	0	0	0	4	1	0	0	0	0	2	0	0	0	0	0	3	0	0	0	0	0	0	1	0	4	0	0	0	0	3	0	7	3	0.490846	0.174294	0	0	0	0	0.903809	0.221952	0
NZ_CP037923.1	WP_000861754.1	tdcE	2-ketobutyrate formate-lyase\pyruvate formate-lyase	764	2	13	2	7	8	7	0	5	0	1	2	4	2	12	7	7	5	3	0	0	0	0	0	3	0	3	2	1	3	1	0	0	0	0	0	0	0.632175	2.37626	0.560624	1.9142	2.93919	1.97975	0	1.69155	0
NZ_CP037923.1	WP_000940019.1	trmJ	tRNA (cytosine(32)\uridine(32)-2'-O)-methyltransferase TrmJ	246	2	2	1	4	2	6	1	1	0	2	2	4	3	4	1	6	7	3	2	0	0	3	4	3	0	0	0	1	2	1	0	0	0	0	0	0	1.29537	1.27411	1.04979	2.31564	1.81025	5.11043	1.54667	1.2027	0
NZ_CP037923.1	WP_001295626.1	ubiK	ubiquinone biosynthesis accessory factor UbiK	96	2	2	2	1	1	0	1	2	2	1	2	1	2	3	2	0	1	2	0	0	1	0	0	1	3	2	2	3	2	3	0	0	0	0	0	0	2.97413	1.3382	1.62756	1.46087	1.38666	0	1.90231	3.01253	4.29779
NZ_CP037923.1	WP_001295424.1	udk	uridine kinase	213	2	0	2	3	1	1	2	0	5	2	0	0	3	3	2	2	0	0	2	2	4	1	0	0	0	0	0	0	2	0	0	0	0	0	0	0	1.30637	0	0.830714	2.05369	0.635882	1.14202	1.37621	0	2.62943
NZ_CP037923.1	WP_000969092.1	uidR	DNA-binding transcriptional regulator UidR	196	2	1	1	1	0	2	0	0	1	0	0	0	2	1	1	0	2	2	1	0	1	0	0	0	0	0	0	0	0	0	0	0	0	0	0	0	2.03151	0.549818	0.534437	1.81404	0	1.406	0	0	0.546845
NZ_CP037923.1	WP_001262123.1	uspE	universal stress protein UspE	316	2	3	2	0	0	0	0	4	1	0	0	0	2	2	1	0	0	0	0	0	2	0	0	1	0	1	2	0	1	3	0	0	0	0	0	0	1.71715	2.46037	1.64588	0	0	0	0	2.64311	0.81922
NC_024996.1	WP_000450531.1	vapB	toxin-antitoxin system antitoxin VapB	75	2	0	0	0	0	0	0	0	0	0	0	0	0	0	0	0	0	0	0	0	0	0	1	0	1	1	0	0	0	0	0	0	0	0	0	0	6.86759	0	0	0	0	0	0	0	0
NZ_CP037923.1	WP_000769323.1	ydgH	DUF1471 family protein YdgH	314	2	0	1	1	3	1	0	0	0	1	1	1	0	0	0	1	1	1	0	0	0	1	1	1	2	3	2	2	2	1	0	0	0	0	0	0	0.887193	0	0.38675	0.423802	1.20567	0.512562	0	0	0
NZ_CP037923.1	WP_000847902.1	yecA	UPF0149 family protein YecA	221	2	0	2	0	0	0	0	0	0	0	0	0	0	1	0	0	0	0	0	0	0	0	0	0	0	0	0	0	0	0	0	0	0	0	0	0	2.64628	0	2.02546	0	0	0	0	0	0
NZ_CP037923.1	WP_000955028.1	yfdV	transporter YfdV	314	2	2	4	12	6	12	0	0	0	6	8	7	4	4	4	7	13	10	0	0	0	0	3	0	4	7	5	2	8	4	0	0	0	0	0	0	1.20191	1.23664	2.47731	8.66909	3.89459	8.73966	0	0	0
NZ_CP037923.1	WP_000191257.1	yhjD	inner membrane protein YhjD	337	2	1	1	0	0	0	1	1	1	0	0	0	1	2	1	0	0	0	0	0	1	0	0	0	2	2	1	2	2	2	0	0	0	0	0	0	0.822311	0.312526	0.291499	0	0	0	0.422175	0.341048	0.330757
NZ_CP037923.1	WP_001291268.1	yieF	class I chromate reductase YieF	188	2	3	1	2	1	1	2	4	2	0	2	2	5	5	2	1	1	1	0	0	0	1	1	0	0	0	0	2	0	3	0	0	0	0	0	0	2.83141	5.55921	1.90419	2.25994	0.541184	0.535088	3.08077	5.39915	4.15506
NZ_CP037923.1	WP_000547897.1	yrfG	GMP\IMP nucleotidase	233	2	1	1	0	0	0	0	1	0	0	2	0	0	1	2	0	0	1	0	0	3	0	0	0	2	0	1	0	0	1	0	0	1	0	0	0	0.976852	1.05615	1.02134	0	0	0	0	1.12492	0
NZ_CP037923.1	WP_001078886.1	aegA	formate-dependent uric acid utilization protein AegA	659	1	2	2	3	5	4	1	3	1	4	2	5	1	2	2	4	5	1	0	0	2	2	2	3	2	2	1	2	2	2	0	0	1	0	0	0	0.208687	0.332195	0.170294	0.952273	1.64667	1.35321	0.228265	0.680425	0.170555
NZ_CP037923.1	WP_001044290.1	agp	bifunctional glucose-1-phosphatase\inositol phosphatase	413	1	1	0	0	0	0	0	0	0	0	0	0	1	1	0	0	1	1	0	0	0	0	0	0	0	0	0	0	0	0	0	0	0	0	0	0	0.287354	0.314019	0	0	0	0	0	0	0
NZ_CP037923.1	WP_000884947.1	alkB	DNA oxidative demethylase AlkB	216	1	1	1	1	3	2	1	1	0	0	0	1	2	1	0	1	1	1	2	0	1	3	1	0	5	2	2	3	5	3	0	0	0	0	0	0	0.83911	0.643206	0.648164	0.732079	2.71502	2.12962	0.841716	0.719553	0
NZ_CP037923.1	WP_000141275.1	allR	HTH-type transcriptional repressor AllR	271	1	2	1	2	1	2	1	0	0	1	2	2	1	2	1	2	2	1	1	0	1	3	1	2	0	0	0	1	0	0	0	0	0	0	0	0	0.52085	0.821192	0.407701	0.976676	0.509466	0.987277	0.609103	0	0
NZ_CP037923.1	WP_001147328.1	alr	alanine racemase	359	1	4	2	2	3	1	1	3	2	3	3	3	4	5	3	4	7	3	4	2	4	4	1	4	2	2	2	3	1	3	0	0	0	0	0	0	0.492755	1.96236	0.859257	0.934204	1.66095	0.683011	0.534018	1.73868	0.856899
NZ_CP037923.1	WP_000835080.1	anmK	anhydro-N-acetylmuramic acid kinase	369	1	0	1	1	0	0	0	0	0	0	0	0	2	2	1	1	1	1	0	0	0	0	0	0	0	0	0	0	0	0	0	0	0	0	0	0	0.428806	0	0.321105	0.380376	0	0	0	0	0
NZ_CP037923.1	WP_000394115.1	ansB	L-asparaginase 2	348	1	0	2	1	1	1	0	1	1	0	0	0	2	1	1	0	1	1	0	0	0	0	0	0	0	0	1	0	0	1	0	0	0	0	0	0	0.454386	0	0.708264	0.452465	0.460278	0.469176	0	0.393935	0.354176
NZ_CP037923.1	WP_001005448.1	apbC	iron-sulfur cluster carrier protein ApbC	369	1	3	2	0	1	2	1	0	2	1	1	1	3	3	4	3	4	1	0	3	3	1	1	1	1	2	3	4	2	6	0	0	0	0	0	0	0.954706	1.09022	0.762787	0	0.466583	1.67433	0.961171	0	1.1218
NZ_CP037923.1	WP_000799956.1	asd	aspartate-semialdehyde dehydrogenase	367	1	4	0	0	0	1	2	0	0	0	0	0	4	3	6	0	2	0	0	1	5	0	0	0	0	0	0	0	0	1	0	0	0	0	0	0	0.715035	3.1654	0	0	0	1.06759	2.11262	0	0
NZ_CP037923.1	WP_001177056.1	bamB	outer membrane protein assembly factor BamB	392	1	3	1	0	0	1	3	2	0	1	1	1	2	2	2	1	1	1	0	1	2	1	1	2	1	2	1	1	2	0	0	0	0	0	0	0	0.400882	1.01996	0.330351	0	0	0.326946	1.33217	0.753719	0
NZ_CP037923.1	WP_000871528.1	bglX	beta-glucosidase BglX	765	1	1	1	0	0	0	4	1	0	0	0	0	2	0	2	0	0	0	1	0	4	1	2	0	1	2	1	3	1	2	0	0	0	0	0	0	0.180314	0.146897	0.146911	0	0	0	0.789141	0.16501	0
NZ_CP037923.1	EKN05	caiC	crotonobetaine\carnitine-CoA ligase	515	1	1	0	1	2	1	0	3	0	1	0	1	3	3	1	2	2	1	0	2	0	0	0	0	1	0	2	2	3	1	0	0	0	0	0	0	0.30807	0.286471	0	0.393099	0.69691	0.433797	0	0.635691	0
NZ_CP037923.1	WP_001241561.1	cedA	cell division activator CedA	87	1	1	1	0	0	0	0	1	0	0	0	0	1	1	1	0	0	0	0	0	0	0	0	0	0	1	1	1	1	1	0	0	0	0	0	0	1.46566	1.22086	1.23526	0	0	0	0	1.31642	0
NZ_CP037923.1	WP_001146444.1	chaB	putative cation transport regulator ChaB	76	1	2	1	0	0	0	1	0	0	0	0	0	1	1	1	1	0	0	0	0	0	0	0	0	4	5	3	4	4	5	0	0	0	0	0	0	3.97342	4.39726	3.1361	0	0	0	4.31244	0	0
NZ_CP037923.1	WP_000983609.1	cheZ	protein phosphatase CheZ	214	1	0	0	0	1	1	0	0	0	0	0	0	3	2	1	1	0	1	0	0	0	0	0	0	0	0	0	0	0	0	0	0	0	0	0	0	0.683839	0	0	0	0.717066	0.897369	0	0	0
NZ_CP037923.1	WP_000122253.1	clpP	ATP-dependent Clp endopeptidase proteolytic subunit ClpP	207	1	1	2	0	0	0	2	1	1	0	0	0	5	0	2	0	0	0	0	3	1	0	0	0	0	0	0	0	0	0	0	0	0	0	0	0	1.33514	1.4497	1.28328	0	0	0	2.57618	1.59238	1.69192
NZ_CP037923.1	WP_001298300.1	cmoM	tRNA uridine 5-oxyacetic acid(34) methyltransferase CmoM	261	1	0	0	0	0	0	0	0	0	0	0	0	1	0	0	0	0	1	0	0	0	0	0	1	1	1	1	1	1	1	0	0	0	0	0	0	0.725553	0	0	0	0	0	0	0	0
NZ_CP037923.1	WP_001165576.1	cobT	nicotinate-nucleotide--dimethylbenzimidazole phosphoribosyltransferase	359	1	3	3	2	3	2	2	4	2	2	2	1	2	3	4	4	3	0	0	0	2	1	0	2	0	1	0	2	2	1	0	0	0	0	0	0	0.499053	1.12025	1.09065	0.854103	1.25924	0.814923	1.05007	1.43653	0.77761
NZ_CP037923.1	EKN05	cpsB	mannose-1-phosphate guanyltransferase	477	1	3	0	0	0	0	0	2	0	0	0	0	0	1	1	0	1	0	0	0	0	0	0	0	5	4	4	5	3	2	0	0	0	0	0	0	0.316512	0.869799	0	0	0	0	0	0.566405	0
NZ_CP037923.1	WP_000288548.1	crfC	clamp-binding protein CrfC	742	1	2	0	0	0	0	0	0	0	0	0	0	1	1	0	0	0	1	0	0	0	0	0	0	0	0	0	0	0	0	0	0	0	0	0	0	0.165693	0.286231	0	0	0	0	0	0	0
NZ_CP037923.1	WP_000184250.1	csdE	cysteine desulfurase sulfur acceptor subunit CsdE	147	1	1	0	0	0	1	3	2	0	0	0	0	2	1	0	0	1	0	3	0	2	0	0	0	0	0	0	1	0	0	0	0	0	0	2	0	2.43898	0.726157	0	0	0	0.978076	6.1092	4.48363	0
NZ_CP037923.1	WP_001026746.1	cueR	Cu(I)-responsive transcriptional regulator	135	1	2	2	0	0	0	0	2	1	0	0	0	0	1	2	0	0	0	0	0	0	0	0	0	1	1	0	0	0	1	0	0	0	0	0	0	0.835872	2.7363	2.49046	0	0	0	0	3.03735	0.780799
NZ_CP037923.1	WP_001185741.1	cutC	copper homeostasis protein CutC	248	1	1	0	0	0	0	0	0	1	0	0	0	1	1	0	0	0	2	0	0	0	0	0	0	0	1	0	2	1	2	0	0	0	0	0	0	0.734696	1.44034	0	0	0	0	0	0	0.595841
NZ_CP037923.1	WP_001043574.1	cydD	cysteine\glutathione ABC transporter permease\ATP-binding protein CydD	588	1	0	0	0	0	0	1	1	1	0	0	0	1	1	1	0	0	0	0	0	2	0	0	0	0	0	0	0	0	0	0	0	0	0	0	0	0.264673	0	0	0	0	0	0.579945	0.357394	0.228922
NZ_CP037923.1	WP_001173673.1	cysC	adenylyl-sulfate kinase	201	1	3	1	0	0	0	0	2	0	0	0	0	0	1	1	0	0	0	0	0	0	0	0	0	0	1	1	1	3	1	0	0	0	0	0	0	0.94236	2.33929	0.906506	0	0	0	0	2.21421	0
NZ_CP037923.1	WP_000460517.1	cyuA	cysteine desulfidase	436	1	5	2	1	0	0	0	3	2	0	0	1	1	3	1	4	1	1	1	2	2	2	1	0	2	7	2	4	6	7	0	0	0	0	0	0	0.310856	1.58932	0.619537	0.336166	0	0	0	0.998528	0.652309
NZ_CP037923.1	WP_000343184.1	damX	cell division protein DamX	428	1	1	1	0	0	3	2	0	1	0	0	0	5	2	7	3	5	2	2	0	2	2	1	3	0	0	1	8	9	12	0	0	0	0	0	0	0.261947	0.228338	0.1979	0	0	1.39694	0.304491	0	0.235202
NZ_CP037923.1	WP_005105684.1	dapA	4-hydroxy-tetrahydrodipicolinate synthase	292	1	5	4	1	1	1	1	1	1	1	0	2	2	3	4	1	3	2	1	2	1	1	3	0	1	2	0	2	2	3	0	0	0	0	0	0	0.600713	3.4708	2.61839	1.13203	1.00189	1.10614	0.675718	0.536095	1.00739
NZ_CP037923.1	WP_000543585.1	dapB	4-hydroxy-tetrahydrodipicolinate reductase	273	1	0	0	1	1	1	0	1	0	0	0	0	1	0	1	0	0	0	0	0	0	0	0	0	0	1	0	1	1	1	0	0	0	0	0	0	0.540994	0	0	0.603906	0.573912	0.574613	0	0.551596	0
NZ_CP037923.1	WP_001245295.1	dcrB	phage sensitivity protein DcrB	185	1	2	2	1	0	1	0	0	0	3	1	0	3	2	3	2	4	3	0	0	0	1	1	2	2	2	1	3	5	7	0	0	0	0	0	0	0.677674	2.08925	1.99591	0.668613	0	0.665229	0	0	0
NZ_CP037923.1	WP_000884590.1	decR	DNA-binding transcriptional regulator DecR	152	1	0	2	2	0	4	1	2	1	0	2	1	1	1	1	3	2	2	2	1	1	1	0	0	1	0	0	1	0	0	0	0	0	0	0	0	1.75763	0	2.72073	2.48698	0	4.05387	1.8337	3.41858	0.813457
NZ_CP037923.1	WP_001198719.1	dgoA	2-dehydro-3-deoxy-6-phosphogalactonate aldolase	205	1	0	0	0	0	0	0	0	0	0	0	0	0	0	0	0	0	0	1	0	0	0	0	0	0	0	0	0	0	0	0	0	0	0	0	0	0.416286	0	0	0	0	0	0	0	0
NZ_CP037923.1	WP_000997035.1	dkgB	2,5-didehydrogluconate reductase DkgB	267	1	4	0	1	0	0	0	0	0	0	0	0	1	3	0	0	0	2	0	0	0	0	0	0	0	0	0	0	0	0	0	0	0	0	0	0	0.46206	2.53341	0	0.57653	0	0	0	0	0
NZ_CP037923.1	WP_000646043.1	dolP	division\outer membrane stress-associated lipid-binding lipoprotein	191	1	1	1	0	0	1	1	1	0	0	0	1	1	1	1	1	1	1	1	0	0	0	1	0	1	1	0	1	1	1	0	0	0	0	0	0	0.776188	0.578167	0.613881	0	0	0.607211	0.784604	0.647653	0
NZ_CP037923.1	WP_001219649.1	dusB	tRNA dihydrouridine synthase DusB	321	1	4	1	0	0	0	0	2	1	0	0	0	3	4	1	0	0	0	0	0	0	0	0	0	1	0	1	1	0	0	0	0	0	0	0	0	0.677301	2.51274	0.554823	0	0	0	0	1.10548	0.560751
NZ_CP037923.1	WP_000976081.1	dut	dUTP diphosphatase	152	1	2	1	1	2	1	2	1	1	2	0	1	1	2	1	2	1	1	1	1	1	1	1	1	2	1	3	1	1	2	0	0	0	0	0	0	1.12093	2.91506	0.812661	0.842534	2.11998	0.862362	2.76747	0.813898	0.84269
NZ_CP037923.1	WP_000239596.1	ecnB	lipoprotein toxin entericidin B	48	1	1	1	1	1	1	1	1	1	1	1	1	1	2	1	2	1	1	1	3	1	2	1	1	1	1	1	1	3	1	0	1	1	0	0	1	4.74746	3.91483	3.66413	4.46342	4.54624	4.88172	5.32162	4.86898	3.63396
NZ_CP037923.1	WP_000057871.1	etp	protein-tyrosine-phosphatase Etp	148	1	2	0	0	0	0	0	2	0	0	0	0	1	0	1	0	0	0	0	0	0	0	0	0	0	0	0	0	0	0	0	0	0	0	0	0	2.77921	4.03718	0	0	0	0	0	2.17244	0
NZ_CP037923.1	WP_005070035.1	evgS	acid-sensing system histidine kinase EvgS	1197	1	5	3	0	0	0	0	2	2	0	0	0	3	7	3	0	0	1	0	0	0	0	0	0	0	1	0	1	3	2	0	0	0	0	0	0	0.374999	0.655372	0.398243	0	0	0	0	0.280905	0.273547
NZ_CP037923.1	WP_000004655.1	fkpB	FKBP-type peptidyl-prolyl cis-trans isomerase	149	1	0	1	0	0	0	1	1	0	0	0	0	1	1	1	0	0	0	0	0	0	0	0	0	0	0	0	0	1	1	0	0	0	0	0	0	1.01936	0	0.786209	0	0	0	1.2732	0.858127	0
NZ_CP037923.1	WP_001018618.1	fldA	flavodoxin FldA	176	1	1	1	0	0	0	1	0	0	0	0	0	1	0	0	0	0	0	0	0	0	0	0	0	0	0	0	0	0	0	0	0	0	0	0	0	2.26419	2.03302	1.9904	0	0	0	2.5278	0	0
NZ_CP037923.1	WP_000729155.1	folD	bifunctional methylenetetrahydrofolate dehydrogenase\methenyltetrahydrofolate cyclohydrolase FolD	288	1	6	9	1	2	1	1	2	1	2	1	1	2	5	5	2	1	1	2	6	2	2	1	2	1	0	1	1	0	0	0	0	0	0	0	0	0.457041	4.52678	7.36789	0.4018	1.30557	0.387619	0.505183	1.76535	0.378423
NZ_CP037923.1	WP_000764731.1	folP	dihydropteroate synthase	282	1	1	0	2	0	0	1	1	1	0	0	2	1	2	3	4	2	1	1	2	1	2	2	1	0	0	0	0	0	0	0	0	0	0	0	0	0.587627	0.967642	0	1.14404	0	0	0.61612	0.49464	0.757369
NZ_CP037923.1	WP_000091263.1	fruK	1-phosphofructokinase	312	1	3	1	2	0	1	2	5	1	1	0	1	1	4	1	2	1	3	0	3	3	2	0	0	0	4	1	2	2	1	0	0	0	0	0	0	0.512974	1.3508	0.33196	1.03769	0	0.488671	1.01315	3.0794	0.326682
NZ_CP037923.1	WP_001265432.1	galE	UDP-glucose 4-epimerase GalE	338	1	3	4	3	0	4	1	2	1	0	2	7	2	4	1	5	7	3	0	0	1	1	0	0	3	4	2	1	6	4	0	0	0	0	0	0	0.457449	1.34592	1.47782	1.46345	0	2.05278	0.489466	0.46922	0.434733
NZ_CP037923.1	WP_005071094.1	garR	2-hydroxy-3-oxopropionate reductase	296	1	2	2	0	0	0	2	3	0	0	2	2	3	3	6	3	2	2	2	0	4	3	0	2	1	2	1	3	2	4	0	0	0	0	0	0	1.04589	1.66221	1.21793	0	0	0	3.01258	0.879218	0
NZ_CP037923.1	WP_000044396.1	gcvA	glycine cleavage system transcriptional regulator GcvA	305	1	1	1	0	1	1	1	1	1	0	1	1	1	1	1	1	1	0	0	0	1	1	0	1	1	0	1	1	2	1	0	0	0	0	0	0	0.480086	0.451294	0.483696	0	0.500922	0.50743	0.529496	0.44714	0.444566
NZ_CP037923.1	EKN05	ghrA	glyoxylate\hydroxypyruvate reductase GhrA	311	1	2	2	1	0	0	2	0	2	0	0	0	2	2	1	0	1	0	1	1	2	0	0	0	0	0	0	0	0	0	0	0	0	0	0	0	1.01533	2.17048	1.91551	0.886464	0	0	2.01017	0	2.04435
NZ_CP037923.1	WP_000717694.1	glnB	nitrogen regulatory protein P-II	112	1	2	2	1	1	2	2	2	1	1	1	1	2	2	0	2	2	2	1	0	2	1	1	1	1	1	0	1	2	1	0	0	0	0	0	0	1.0937	1.83695	0.887913	0.970907	0.911122	2.06704	2.37922	2.08954	0.983332
NZ_CP037923.1	WP_001094598.1	glnD	bifunctional uridylyltransferase\uridylyl-removing protein GlnD	890	1	4	2	3	0	0	0	2	0	0	0	2	1	8	3	3	1	0	0	2	3	0	1	0	0	2	2	2	2	2	0	0	0	0	0	0	0.12525	0.663304	0.314034	0.525785	0	0	0	0.423951	0
NZ_CP037923.1	WP_001109487.1	gloC	hydroxyacylglutathione hydrolase GloC	215	1	0	0	0	0	0	1	1	0	0	0	0	0	0	0	0	0	0	0	0	0	0	0	0	0	0	0	0	0	0	0	0	0	0	0	0	0.767904	0	0	0	0	0	0.892307	0.548361	0
NZ_CP037923.1	WP_000201488.1	gpFI	DNA-packaging protein FI	128	1	1	1	1	1	2	0	1	0	0	1	0	0	1	1	1	2	4	0	0	0	0	1	1	3	2	1	1	1	2	0	0	0	0	0	0	2.81257	2.2184	2.1926	2.38586	2.52943	2.18102	0	2.25443	0
NZ_CP037923.1	WP_000535982.1	gppA	guanosine-5'-triphosphate,3'-diphosphate diphosphatase	494	1	2	0	2	0	2	0	0	0	0	0	0	1	1	1	2	1	3	0	0	0	0	0	0	2	0	0	3	2	2	0	0	0	0	0	0	0.310425	0.462014	0	0.778521	0	0.589395	0	0	0
NZ_CP037923.1	WP_001076203.1	gpsA	NAD(P)H-dependent glycerol-3-phosphate dehydrogenase	339	1	2	2	4	0	2	0	0	0	0	0	0	1	1	1	2	3	1	0	0	0	0	0	0	0	1	2	4	2	2	0	0	0	0	0	0	0.665271	1.09241	1.08099	1.06111	0	1.62064	0	0	0
NZ_CP037923.1	WP_000780914.1	grxB	glutaredoxin 2	215	1	1	2	0	0	0	0	1	0	0	0	0	0	2	1	3	2	0	0	2	0	0	0	0	1	0	0	0	0	0	0	0	0	0	0	0	0.70028	0.598436	1.25993	0	0	0	0	0.646863	0
NZ_CP037923.1	WP_001287417.1	gutQ	arabinose-5-phosphate isomerase GutQ	321	1	2	2	0	0	0	2	2	0	0	0	0	3	4	2	0	0	1	0	0	0	1	0	0	0	0	0	1	0	0	0	0	0	0	0	0	1.23385	1.86594	0.847966	0	0	0	2.41284	1.48936	0
NZ_CP037923.1	WP_000218218.1	hchA	protein deglycase HchA	283	1	2	2	0	0	1	1	0	1	0	0	1	1	1	1	0	0	0	1	0	2	0	0	0	5	3	0	2	2	0	0	0	0	0	0	0	0.650414	0.917871	0.944431	0	0	0.451883	0.706017	0	0.566149
NZ_CP037923.1	WP_005106011.1	hdeB	acid-activated periplasmic chaperone HdeB	108	1	1	1	1	1	0	0	1	1	0	0	0	1	1	0	0	0	0	0	0	0	0	0	0	1	1	1	1	1	1	0	0	0	0	0	0	1.72196	1.50418	1.3218	1.5842	1.22823	0	0	1.58202	1.39702
NZ_CP037923.1	WP_001293619.1	hisP	histidine ABC transporter ATP-binding protein HisP	257	1	5	2	3	2	3	2	3	5	3	5	2	5	4	3	2	6	2	1	2	2	2	1	1	1	2	2	2	1	1	0	0	0	0	0	0	1.4786	4.13462	1.70065	1.95979	1.02624	2.43359	3.47113	2.94226	3.90377
NZ_CP037923.1	WP_000660489.1	hslR	ribosome-associated heat shock protein Hsp15	133	1	0	0	0	0	0	1	1	0	0	0	0	0	1	0	0	0	1	0	0	0	0	0	0	3	2	2	3	3	0	0	0	0	0	0	0	2.74335	0	0	0	0	0	2.90648	2.22591	0
NZ_CP037923.1	WP_000208242.1	hslV	ATP-dependent protease subunit HslV	176	1	2	0	0	0	0	1	1	1	0	1	1	2	1	1	0	0	0	1	3	1	0	2	1	2	1	0	1	1	0	0	0	0	0	0	0	0.888778	1.38216	0	0	0	0	1.05748	0.981521	0.883952
NZ_CP037923.1	WP_000337685.1	hypB	hydrogenase nickel incorporation protein HypB	290	1	8	7	9	7	10	1	8	4	5	5	6	5	11	10	8	10	9	1	1	6	4	5	4	8	8	7	4	8	11	0	0	0	0	0	0	0.419625	6.66927	5.53606	7.72453	4.9928	6.48212	0.524466	6.80186	3.03729
NZ_CP037923.1	WP_001243437.1	ibpA	heat shock chaperone IbpA	137	1	0	0	0	0	0	0	0	0	0	0	0	1	1	0	0	0	0	0	0	0	0	0	0	0	0	0	0	0	0	0	0	0	0	0	0	1.13642	0	0	0	0	0	0	0	0
NZ_CP037923.1	WP_001192802.1	idi	isopentenyl-diphosphate Delta-isomerase	182	1	3	4	5	6	5	1	2	1	3	2	3	1	1	5	5	4	11	1	0	0	1	3	1	7	4	6	4	6	7	0	0	0	0	0	0	1.97853	4.67946	5.10255	5.52225	6.24581	5.41656	2.0819	3.83462	1.77292
NZ_CP037923.1	WP_001012613.1	ilvG	acetolactate synthase 2 catalytic subunit	548	1	3	3	5	2	4	2	2	4	6	5	4	1	4	1	4	4	1	0	0	6	3	2	3	3	2	3	2	4	6	0	0	0	0	0	0	0.814704	1.27867	1.28212	2.81566	1.23853	1.69564	0.944528	0.786773	2.30755
NZ_CP037923.1	WP_001181711.1	ilvN	acetolactate synthase small subunit	96	1	0	0	0	0	0	0	0	0	0	0	0	0	1	0	0	0	0	0	0	0	0	0	0	1	0	0	1	1	1	0	0	0	0	0	0	1.54211	0	0	0	0	0	0	0	0
NC_024996.1	WP_010921668.1	ipgF	type III secretion system lytic transglycosylase IpgF	152	1	1	1	1	2	1	1	2	1	1	1	1	2	1	3	3	2	1	2	0	2	1	1	1	1	0	0	1	1	1	0	0	0	0	0	0	1.43886	1.18657	1.24348	1.40277	2.27302	1.40162	1.45371	2.23881	1.23446
NZ_CP037923.1	WP_001047336.1	ispB	octaprenyl diphosphate synthase	323	1	3	3	3	4	7	2	2	1	1	4	4	3	3	5	4	2	3	1	2	1	1	2	0	3	4	4	7	4	6	0	0	0	0	0	0	0.333615	1.48172	1.16752	1.78366	1.20438	2.71918	1.32451	0.621707	0.34035
NZ_CP037923.1	WP_001015713.1	iucC	NIS family aerobactin synthetase IucC	580	1	1	1	0	0	0	1	2	0	0	0	0	5	3	1	0	0	0	1	4	0	0	0	0	0	1	1	2	2	0	0	0	0	0	0	0	0.340814	0.266437	0.254033	0	0	0	0.333206	0.622829	0
NZ_CP037923.1	WP_001213849.1	kbl	glycine C-acetyltransferase	398	1	3	3	1	1	1	2	1	1	1	1	1	3	1	2	2	2	3	1	0	2	2	4	2	0	0	0	2	1	1	0	0	0	0	0	0	0.413857	1.00584	0.942837	0.350767	0.339215	0.340937	0.951445	0.324489	0.346719
NZ_CP037923.1	WP_000522424.1	kbp	potassium binding protein Kbp	149	1	0	0	0	0	0	1	0	0	0	0	0	0	0	0	0	0	0	0	0	0	0	0	0	1	0	2	1	1	0	0	0	0	0	0	0	1.05207	0	0	0	0	0	1.01262	0	0
NZ_CP037923.1	WP_005050755.1	kdsD	arabinose-5-phosphate isomerase KdsD	328	1	0	0	0	0	0	0	0	0	0	0	0	0	0	0	0	0	0	0	0	0	0	0	0	0	0	0	0	0	0	0	0	0	0	0	0	0.774923	0	0	0	0	0	0	0	0
NZ_CP037923.1	WP_000051631.1	ldcA	muramoyltetrapeptide carboxypeptidase	304	1	0	0	0	0	0	0	0	0	0	0	0	0	0	0	0	0	0	0	0	0	0	0	0	0	1	0	0	0	0	0	0	0	0	0	0	0.847778	0	0	0	0	0	0	0	0
NZ_CP037923.1	WP_000636500.1	lldR	transcriptional regulator LldR	258	1	2	1	0	0	1	1	2	0	0	0	0	0	2	1	0	0	0	1	0	0	0	0	0	1	1	1	2	2	2	0	0	0	0	0	0	0.621634	0.928235	0.474057	0	0	0.490978	0.629773	1.15854	0
NZ_CP037923.1	WP_000212252.1	lpxH	UDP-2,3-diacylglucosamine diphosphatase	240	1	0	0	0	0	0	0	0	0	0	0	0	0	0	0	0	0	0	0	0	0	0	0	0	0	0	0	0	0	0	0	0	0	0	0	0	0.647088	0	0	0	0	0	0	0	0
NZ_CP037923.1	WP_000622289.1	lrhA	transcriptional regulator LrhA	312	1	4	1	0	1	2	1	0	1	0	1	1	2	2	1	1	1	2	0	0	0	2	2	0	0	0	0	0	0	0	0	0	0	0	0	0	0.493116	1.69818	0.367595	0	0.43294	0.974718	0.449411	0	0.463628
NZ_CP037923.1	WP_000907013.1	malT	HTH-type transcriptional regulator MalT	901	1	13	4	1	2	3	1	12	3	1	1	1	6	15	10	3	7	2	2	7	7	3	1	2	0	2	1	4	2	3	0	0	0	0	0	0	0.376045	2.18186	0.631812	0.175851	0.293605	0.856955	0.384731	2.66132	0.830494
NZ_CP037923.1	WP_000110744.1	metL	bifunctional aspartate kinase\homoserine dehydrogenase II	810	1	5	2	1	1	3	1	3	1	1	1	0	5	6	5	3	4	1	0	2	2	2	4	0	0	0	0	1	2	3	0	0	0	0	0	0	0.157978	0.691322	0.266191	0.320441	0.299844	0.446907	0.206891	0.42469	0.188122
NZ_CP037923.1	WP_000891695.1	modC	molybdenum ABC transporter ATP-binding protein ModC	352	1	0	0	0	0	0	0	0	0	0	0	0	1	0	1	0	2	0	0	1	0	0	0	0	0	0	0	0	0	0	0	0	0	0	0	0	0.727819	0	0	0	0	0	0	0	0
NZ_CP037923.1	WP_000682988.1	mppA	murein tripeptide ABC transporter substrate-binding protein MppA	537	1	1	1	0	0	0	0	0	0	0	0	0	1	1	2	0	0	0	0	0	0	0	0	0	0	1	1	2	1	2	0	0	0	0	0	0	0.291872	0.231485	0.20052	0	0	0	0	0	0
NZ_CP037923.1	WP_000357259.1	murA	UDP-N-acetylglucosamine 1-carboxyvinyltransferase	419	1	10	7	4	2	6	1	8	8	1	2	5	3	12	12	4	5	2	1	4	3	1	2	1	1	2	4	2	4	4	0	0	0	0	0	0	0.796149	3.55199	4.00083	2.51241	1.29648	1.76573	1.01928	3.02105	2.93832
NZ_CP037923.1	WP_000626675.1	murF	UDP-N-acetylmuramoyl-tripeptide--D-alanyl-D-alanine ligase	452	1	2	1	2	2	3	0	2	2	3	2	2	2	3	2	2	4	0	0	0	2	1	2	0	0	0	0	0	1	0	0	0	0	1	0	0	0.361893	0.80134	0.306348	0.595475	0.564557	1.52658	0	1.00439	0.787822
NZ_CP037923.1	WP_000736027.1	mutT	8-oxo-dGTP diphosphatase MutT	129	1	0	0	1	0	0	1	0	1	1	0	1	1	1	0	0	2	0	0	0	1	1	1	0	0	0	0	0	0	0	0	0	0	0	0	0	1.30806	0	0	1.12026	0	0	1.46518	0	1.04909
NZ_CP037923.1	WP_000372244.1	N/A	glutamate decarboxylase	466	1	658	3	619	710	676	61	209	2	299	5	2	1	3	688	777	887	569	1	0	1	62	1	4	1	1161	1504	869	1566	1592	0	0	1	0	27	34	26.0878	93.5325	117.585	99.3206	110.92	153.186	19.7063	60.432	60.0003
NZ_CP037923.1	WP_000665217.1	N/A	CoA-binding protein	137	1	0	0	4	1	4	3	0	0	3	3	2	2	0	0	4	3	4	0	0	0	2	4	2	3	1	5	2	5	1	0	0	0	0	0	0	3.71837	0	0	3.44026	3.03792	7.47797	3.64234	0	0
NZ_CP037923.1	WP_024260230.1	N/A	DUF1778 domain-containing protein	103	1	0	0	0	0	0	4	2	4	3	4	3	1	1	1	0	0	0	5	0	4	8	4	6	2	0	0	2	1	0	0	0	2	0	0	0	3.7065	0	0	0	0	0	12.3584	6.24642	11.6119
NZ_CP037923.1	WP_001251965.1	N/A	F0F1 ATP synthase subunit epsilon	139	1	0	0	1	1	0	0	1	0	3	2	0	5	0	2	0	1	0	0	0	0	0	0	0	0	0	0	5	3	5	0	0	0	0	0	0	2.95273	0	0	2.37581	2.70171	0	0	1.38969	0
NZ_CP037923.1	WP_000976476.1	N/A	YebY family protein	113	1	0	0	0	0	0	0	0	0	0	0	0	0	0	1	0	0	0	0	0	0	0	0	0	0	0	0	0	0	0	0	0	0	0	0	0	2.25429	0	0	0	0	0	0	0	0
NZ_CP037923.1	WP_001295174.1	N/A	DUF883 domain-containing protein	109	1	1	1	0	1	0	1	1	0	0	3	1	0	1	1	4	0	2	0	0	1	1	2	6	2	1	3	0	3	2	0	0	0	0	0	0	2.13815	2.27944	2.72063	0	1.28373	0	2.27699	2.53436	0
NZ_CP037923.1	WP_000212657.1	N/A	monooxygenase	101	1	2	2	0	0	0	2	2	0	1	0	0	2	3	0	0	0	2	0	0	0	0	1	1	1	1	2	3	1	2	0	0	0	0	0	0	1.99788	2.58669	2.54819	0	0	0	3.75398	2.79982	0
NZ_CP037923.1	WP_000031413.1	N/A	YqjD family protein	101	1	3	2	2	3	2	1	1	2	2	2	2	1	2	4	1	3	2	1	2	1	1	1	1	1	1	4	2	1	3	0	0	2	0	0	0	1.81242	6.09535	3.32849	4.2368	6.68766	4.69528	2.11916	1.62349	4.12103
NZ_CP037923.1;NZ_CP037923.1	WP_000640120.1;WP_000640143.1	N/A	DUF1133 family protein	184	1	0	0	0	0	0	0	0	0	0	0	0	0	0	0	1	2	1	0	0	0	0	0	0	0	0	0	0	0	0	0	0	0	0	0	0	1.71566	0	0	0	0	0	0	0	0
NZ_CP037923.1	WP_000284272.1	N/A	fumarylacetoacetate hydrolase family protein	219	1	2	2	2	2	1	0	1	0	0	0	0	0	0	1	2	1	0	0	0	0	1	0	0	7	8	7	6	8	10	0	0	0	0	0	0	1.47009	2.61754	2.30479	2.85029	2.57038	1.48022	0	1.30113	0
NZ_CP037923.1	EKN05	N/A	pyridoxal-dependent decarboxylase	233	1	0	1	1	2	2	0	0	0	0	0	1	2	0	0	3	2	2	0	0	0	0	0	0	0	0	0	0	0	0	0	0	0	0	0	0	1.4461	0	1.20787	1.28966	2.48059	2.58661	0	0	0
NC_024996.1;NZ_CP037923.1;NZ_CP037923.1;NZ_CP037923.1;NZ_CP037923.1;NZ_CP037923.1	WP_000124083.1;WP_000124119.1;WP_000124119.1;WP_000124119.1;WP_134807621.1;WP_134807621.1	N/A	hypothetical protein	121	1	2	1	1	0	0	1	2	2	1	1	0	2	2	1	1	0	1	0	0	1	0	0	1	0	0	0	0	0	1	0	0	0	0	0	0	1.23448	1.49122	0.880781	0.966782	0	0	1.09283	1.68995	0.940524
NZ_CP037923.1	WP_000547561.1	N/A	type II toxin-antitoxin system HigB family toxin	103	1	0	1	0	0	0	0	0	0	0	0	0	1	0	0	0	0	0	0	0	0	0	0	0	1	0	2	2	1	1	0	0	0	0	0	0	1.18007	0	0.872545	0	0	0	0	0	0
NZ_CP037923.1	WP_000366958.1	N/A	HI1450 family dsDNA-mimic protein	109	1	0	0	0	1	1	1	0	0	0	0	0	0	0	0	0	1	1	0	0	0	0	0	0	0	0	0	0	0	0	0	0	0	0	0	0	1.14952	0	0	0	0.951276	1.02567	1.14202	0	0
NC_024996.1;NC_024996.1;NC_024996.1;NC_024996.1;NZ_CP037923.1;NZ_CP037923.1;NZ_CP037923.1;NZ_CP037923.1;NZ_CP037923.1;NZ_CP037923.1;NZ_CP037923.1	H6S51;H6S51;H6S51;H6S51;EKN05;EKN05;EKN05;EKN05;EKN05;EKN05;EKN05	N/A	transposase	353	1	0	6	6	6	0	5	0	0	11	11	10	5	0	0	4	0	0	7	12	5	11	17	12	8	6	7	8	0	0	0	0	0	0	0	0	0.934305	0	0.720024	1.8315	1.83773	0	1.42549	0	0
NZ_CP037923.1	WP_001295575.1	N/A	L-threonylcarbamoyladenylate synthase	206	1	0	2	0	2	0	3	2	2	0	4	1	2	0	2	1	3	2	2	0	0	2	1	0	4	3	2	4	0	4	0	0	0	0	0	0	0.927698	0	3.3639	0	0.674424	0	3.52835	1.48853	1.41147
NZ_CP037923.1	WP_001277142.1	N/A	thioesterase family protein	155	1	1	2	0	0	0	0	1	0	0	0	0	1	2	0	0	0	0	0	0	1	0	2	1	0	0	0	0	0	0	0	0	0	0	0	0	0.816253	0.743207	1.99255	0	0	0	0	0.768495	0
NC_024996.1	WP_000828661.1	N/A	phosphatase PAP2 family protein	249	1	0	2	1	1	1	0	0	2	1	2	1	2	0	0	1	1	0	0	0	2	1	1	1	0	0	0	0	0	0	0	0	0	0	0	0	0.803631	0	1.757	0.722771	0.678521	0.766993	0	0	1.86241
NZ_CP037923.1	WP_000426125.1	N/A	YfbU family protein	164	1	0	0	0	0	0	0	0	0	0	0	0	0	0	1	0	0	0	0	0	0	0	0	0	0	0	0	0	0	0	0	0	0	0	0	0	0.772802	0	0	0	0	0	0	0	0
NZ_CP037923.1	WP_000687749.1	N/A	nucleoside\nucleotide kinase family protein	237	1	5	0	1	3	2	2	5	1	1	1	2	3	6	5	3	5	4	1	3	1	1	2	3	3	1	3	4	7	5	0	0	0	0	0	0	0.759795	4.14381	0	0.478682	1.77898	1.39845	1.66868	4.26188	0.602618
NZ_CP037923.1	WP_000373624.1	N/A	Bax inhibitor-1\YccA family protein	234	1	0	0	1	0	0	1	1	0	1	1	1	0	2	0	2	0	0	0	1	0	1	0	0	1	0	0	1	0	0	0	0	0	0	0	0	0.712064	0	0	0.550733	0	0	0.841206	0.622488	0
NZ_CP037923.1	WP_000478623.1	N/A	LuxR C-terminal-related transcriptional regulator	176	1	2	4	3	1	2	0	0	0	0	0	0	0	2	1	2	3	2	0	0	0	0	0	0	2	3	4	2	4	4	0	0	0	0	0	0	0.699729	1.05462	3.22031	1.79474	0.586421	1.18113	0	0	0
NZ_CP037923.1	WP_001188520.1	N/A	transcriptional regulator	191	1	1	1	1	1	0	0	1	0	0	1	0	0	2	1	1	1	1	0	0	0	0	0	0	0	0	0	3	1	1	0	0	0	0	0	0	0.686015	0.629439	0.574996	0.77109	0.755274	0	0	0.64662	0
NZ_CP037923.1	EKN05	N/A	IS3-like element ISEc16 family transposase	381	1	0	0	1	0	1	0	0	0	0	0	0	1	2	1	0	1	0	0	0	0	0	0	0	2	2	0	2	1	1	0	0	0	0	0	0	0.615344	0	0	0.390891	0	0.379353	0	0	0
NZ_CP037923.1	WP_000158541.1	N/A	aldose 1-epimerase	290	1	0	1	1	0	1	1	1	1	0	0	0	1	1	1	1	2	1	0	0	0	0	1	0	1	1	1	5	5	3	0	0	0	0	0	0	0.580152	0	0.398102	0.428264	0	0.488531	0.56299	0.39138	0.42437
NZ_CP037923.1	WP_000719886.1	N/A	Sel1 family TPR-like repeat protein YjcO	229	1	0	1	2	1	1	0	1	1	0	0	1	1	1	2	1	2	1	2	0	0	1	0	0	0	0	0	0	0	0	0	0	0	0	0	0	0.564145	0	0.45781	1.32459	0.5338	0.565597	0	0.585142	0.507161
NZ_CP037923.1	WP_001130611.1	N/A	YbdK family carboxylate-amine ligase	372	1	6	4	1	0	0	1	3	1	0	0	0	1	7	6	4	1	3	2	0	2	0	0	0	0	0	0	1	1	1	0	0	0	0	0	0	0.513482	3.14776	2.21734	0.479141	0	0	0.501566	1.81138	0.448567
NZ_CP037923.1	WP_001019540.1	N/A	LysR family transcriptional regulator	300	1	4	2	0	0	0	0	4	0	0	0	0	0	10	1	0	0	0	0	0	0	0	0	0	1	2	0	0	1	1	0	0	0	0	0	0	0.511128	3.03065	2.04777	0	0	0	0	3.39573	0
NZ_CP037923.1	WP_000497515.1	N/A	permease	320	1	0	0	0	0	0	1	1	0	0	1	0	0	1	1	1	1	0	0	0	0	0	0	0	0	1	1	1	2	2	0	0	0	0	0	0	0.442675	0	0	0	0	0	0.479479	0.379374	0
NZ_CP037923.1	WP_000235501.1	N/A	quinone oxidoreductase	327	1	0	0	0	1	0	2	0	0	0	1	0	3	0	2	3	3	3	3	0	1	0	1	0	5	3	4	5	0	4	0	0	0	0	0	0	0.415361	0	0	0	1.15584	0	0.997151	0	0
NC_024996.1	H6S51	N/A	IS66 family transposase	410	1	2	0	0	1	1	0	1	0	0	0	0	1	2	3	0	3	3	0	0	0	1	2	2	0	0	0	0	1	0	0	0	0	0	0	0	0.343432	0.610885	0	0	0.302912	0.318146	0	0.319938	0
NZ_CP037923.1	WP_000236312.1	N/A	oxidoreductase	345	1	1	1	0	0	0	1	1	0	0	0	0	1	1	1	0	0	0	0	1	1	0	0	0	1	1	0	2	2	1	0	0	0	0	0	0	0.339204	0.294364	0.242817	0	0	0	0.354662	0.334643	0
NZ_CP037923.1	WP_000656022.1	N/A	acetyl-CoA C-acetyltransferase	393	1	2	0	0	0	0	0	0	0	0	0	0	1	2	0	0	0	0	0	0	0	0	0	0	0	0	0	0	1	0	0	1	0	0	0	0	0.28729	0.638612	0	0	0	0	0	0	0
NZ_CP037923.1	EKN05	N/A	molybdopterin-dependent oxidoreductase	676	1	2	3	0	0	0	0	2	0	0	0	0	1	2	4	1	1	3	0	0	0	0	0	0	0	0	0	0	1	0	0	0	0	0	0	0	0.222773	0.387354	0.788042	0	0	0	0	0.443373	0
NZ_CP037923.1	WP_000615492.1	N/A	site-specific integrase	534	1	5	5	2	1	3	1	10	0	0	0	0	6	6	6	3	0	0	1	2	1	0	0	1	2	0	1	3	5	1	0	0	0	0	0	0	0.220069	1.73941	1.6169	0.286035	0.282661	0.758853	0.232742	3.50884	0
NZ_CP037923.1	EKN05	N/A	DEAD\DEAH box helicase	576	1	0	0	1	0	1	0	0	0	0	0	0	2	2	0	2	1	0	0	0	0	0	0	0	0	0	0	0	0	0	0	0	0	0	0	0	0.208686	0	0	0.173641	0	0.284775	0	0	0
NZ_CP037923.1	WP_005105669.1	N/A	sensor domain-containing phosphodiesterase	729	1	1	1	0	0	0	1	1	0	0	0	1	0	1	1	0	0	0	1	0	1	1	1	0	0	0	0	1	0	0	0	0	0	0	0	0	0.182715	0.11779	0.147481	0	0	0	0.205402	0.151029	0
NZ_CP037923.1	WP_000873892.1	nfo	deoxyribonuclease IV	285	1	0	1	0	1	1	1	3	1	1	0	1	2	2	2	1	0	1	1	0	1	0	1	1	2	2	1	3	1	1	0	0	0	0	0	0	0.598686	0	0.497393	0	0.463269	0.531411	0.583871	2.76216	0.978119
NZ_CP037923.1	WP_000781873.1	nudG	CTP pyrophosphohydrolase	135	1	1	1	0	0	0	0	1	1	0	0	0	1	1	0	1	0	1	0	0	0	0	1	0	1	1	0	1	1	1	0	0	0	0	0	0	1.06979	0.830608	0.825468	0	0	0	0	0.951682	0.886355
NZ_CP037923.1	WP_005049680.1	oppA	oligopeptide ABC transporter substrate-binding protein OppA	543	1	0	0	0	0	0	0	0	0	0	0	0	2	0	0	0	3	2	0	0	0	4	2	0	0	0	1	1	1	2	0	0	0	0	3	1	0.223891	0	0	0	0	0	0	0	0
NC_024996.1	H6S51	ospC4	type 3 secretion system effector OspC4	475	1	0	0	0	0	0	0	0	0	0	0	0	0	0	0	0	0	0	0	0	0	0	0	0	0	0	1	0	0	0	0	1	0	0	0	0	1.10564	0	0	0	0	0	0	0	0
NC_024996.1	WP_000957716.1	ospE1	type 3 secretion system effector OspE1	88	1	0	0	0	0	2	0	9	10	11	6	10	0	5	0	3	1	3	15	13	23	18	17	20	2	2	0	0	0	0	0	0	3	0	0	0	2.03898	0	0	0	0	3.46855	0	10.4302	31.973
NZ_CP037923.1	WP_000805476.1	panB	3-methyl-2-oxobutanoate hydroxymethyltransferase	264	1	0	1	1	0	1	1	0	0	0	0	0	0	0	0	0	0	1	0	0	0	0	1	1	2	3	1	1	1	0	0	0	0	0	0	0	1.17553	0	1.04082	1.10252	0	1.213	0.783427	0	0
NZ_CP037923.1	WP_000082967.1	pat	protein lysine acetyltransferase	886	1	6	2	0	1	1	0	6	0	0	0	0	2	7	5	2	0	0	0	3	2	0	1	0	0	0	0	0	0	0	0	0	0	0	0	0	0.269424	1.53033	0.637088	0	0.189487	0.188298	0	1.56029	0
NZ_CP037923.1	EKN05	pbpC	penicillin-binding protein 1C	674	1	9	3	0	1	0	0	6	2	2	1	0	7	9	6	1	4	2	0	3	5	1	0	2	0	0	0	3	3	2	0	0	0	0	0	0	0.462046	2.09768	0.708208	0	0.445988	0	0	1.87876	0.744256
NZ_CP037923.1	WP_001293006.1	pepD	cytosol nonspecific dipeptidase	485	1	4	4	6	3	7	2	2	1	4	2	0	3	2	4	9	6	6	0	0	0	1	4	1	0	1	0	0	1	2	0	0	0	0	0	0	0.413291	1.75108	1.21891	1.96999	1.11437	2.48881	1.15244	0.930797	0.40023
NZ_CP037923.1	WP_001290130.1	pepP	Xaa-Pro aminopeptidase	441	1	1	2	0	0	0	0	2	2	0	0	0	0	1	1	0	0	0	0	0	2	0	0	0	0	0	0	0	0	0	0	0	0	0	0	0	0.480969	0.486942	0.665408	0	0	0	0	0.761296	0.739906
NZ_CP037923.1	WP_000018588.1	pheS	phenylalanine--tRNA ligase subunit alpha	327	1	5	2	0	0	3	2	3	2	2	0	0	2	4	3	2	2	1	0	0	1	2	4	0	0	1	2	1	2	2	0	0	0	0	0	0	0.439261	2.46318	0.780842	0	0	1.27524	0.982955	1.2353	0.819986
NZ_CP037923.1	WP_000255996.1	ppiB	peptidylprolyl isomerase B	164	1	1	0	0	0	1	0	0	0	0	0	0	1	0	0	1	0	0	0	0	0	0	0	0	0	1	0	0	1	0	0	0	0	0	0	0	0.792907	0.600859	0	0	0	0.749789	0	0	0
NZ_CP037923.1	WP_001140256.1	ppiC	peptidylprolyl isomerase PpiC	93	1	1	0	0	1	0	0	0	0	0	0	0	1	0	0	1	2	2	0	0	0	0	0	0	0	0	0	0	0	0	0	0	0	0	0	0	1.38241	1.24496	0	0	1.37826	0	0	0	0
NZ_CP037923.1	WP_001055799.1	prc	carboxy terminal-processing peptidase	682	1	2	1	0	0	0	1	0	2	1	0	0	1	3	2	0	1	1	2	0	1	0	0	0	0	0	0	2	1	1	0	0	0	0	3	0	0.189404	0.439476	0.155055	0	0	0	0.217542	0	0.521191
NZ_CP037923.1	WP_005105353.1	pspF	phage shock protein operon transcriptional activator	325	1	1	0	0	0	0	1	1	0	1	0	2	1	1	1	1	2	0	1	0	0	0	0	2	0	0	0	1	1	1	0	0	0	0	0	0	0.337305	0.290425	0	0	0	0	0.452584	0.388065	0
NZ_CP037923.1	WP_000487600.1	ptsH	phosphocarrier protein Hpr	85	1	0	0	0	0	2	2	1	1	0	0	0	3	2	0	0	1	2	0	0	1	1	2	0	1	1	0	0	2	0	4	3	4	4	6	5	4.36657	0	0	0	0	3.9359	6.51918	3.32144	4.06903
NZ_CP037923.1	WP_001188346.1	pxpB	5-oxoprolinase subunit PxpB	218	1	1	1	0	0	0	1	1	0	0	0	0	1	1	2	0	0	1	0	0	0	0	0	0	1	1	0	1	0	2	0	0	0	0	0	0	0.710722	0.604297	0.600889	0	0	0	0.751927	0.533252	0
NZ_CP037923.1	WP_005047325.1	qseE	two component system sensor histidine kinase QseE\GlrK	475	1	0	0	0	0	0	0	0	0	0	0	0	0	1	0	0	0	0	0	0	0	0	0	0	0	0	0	0	2	1	0	0	0	0	0	0	0.843623	0	0	0	0	0	0	0	0
NZ_CP037923.1	WP_005053105.1	rdgC	recombination-associated protein RdgC	303	1	3	2	2	1	1	4	7	1	3	4	3	5	7	8	2	2	0	2	3	6	4	2	1	0	0	0	3	3	4	0	0	0	0	0	0	0.585034	2.41638	1.39917	1.78386	0.596386	0.667507	2.6398	5.25479	0.629937
NZ_CP037923.1	WP_000880917.1	recN	DNA repair protein RecN	553	1	0	0	1	0	0	2	0	1	0	0	0	0	0	0	0	0	0	0	0	0	1	0	0	0	0	0	0	0	0	0	0	0	0	0	0	0.447034	0	0	0.191836	0	0	0.643897	0	0.337395
NZ_CP037923.1	WP_000323025.1	relE	type II toxin-antitoxin system mRNA interferase RelE	95	1	2	2	2	2	2	1	3	1	1	1	0	1	1	2	1	2	1	1	1	2	0	0	0	2	2	2	3	2	3	0	0	0	0	0	0	1.75537	2.4348	2.25853	2.77067	2.67964	2.82423	1.85756	2.55467	1.37638
NC_024996.1	WP_000083819.1	repA	replication regulatory protein RepA	86	1	2	2	2	2	1	2	2	2	2	2	2	1	2	3	2	2	2	1	0	2	2	1	1	2	3	1	2	4	4	0	0	0	0	0	0	1.83479	2.83386	2.78491	3.28631	3.3495	1.77047	4.35155	3.12843	2.90228
NZ_CP037923.1	WP_000639946.1	rfaY	lipopolysaccharide core heptose(II) kinase RfaY	235	1	3	3	5	1	1	0	1	0	3	2	1	2	3	1	3	1	2	1	0	0	3	1	2	4	4	3	3	5	3	0	0	0	0	0	0	0.744252	1.57346	1.57322	3.06999	1.23133	0.781807	0	0.480214	0
NZ_CP037923.1	WP_001023623.1	rfbD	dTDP-4-dehydrorhamnose reductase	299	1	2	0	2	1	1	1	1	2	2	4	2	2	1	1	3	4	3	3	0	1	3	3	4	0	0	0	0	0	0	0	0	0	0	0	0	0.628388	0.841951	0	0.966915	0.495444	0.438588	0.512075	0.46772	0.918535
NZ_CP037923.1	WP_000556238.1	rfbG	dTDP-rhamnosyl transferase RfbG	301	1	2	1	3	2	2	1	2	1	2	1	1	2	2	1	2	2	2	0	0	2	2	2	1	1	1	0	1	1	1	0	0	0	0	0	0	0.705081	0.874569	0.486207	1.3192	1.07147	1.17437	0.75186	0.980605	0.495561
NZ_CP037923.1	WP_000047499.1	rhlB	ATP-dependent RNA helicase RhlB	421	1	1	0	0	0	0	1	3	0	0	0	0	0	3	1	1	0	0	1	2	2	0	0	0	1	4	2	2	7	5	0	0	0	0	0	0	0.84762	0.293718	0	0	0	0	0.941686	0.915059	0
NZ_CP037923.1	WP_000347714.1	rmuC	DNA recombination protein RmuC	475	1	0	0	0	0	0	0	1	0	0	0	0	1	2	0	0	0	0	0	0	0	0	0	0	2	0	0	0	0	0	0	0	0	0	0	0	0.277793	0	0	0	0	0	0	0.348466	0
NZ_CP037923.1	WP_000123199.1	rng	ribonuclease G	489	1	3	3	1	0	2	3	0	0	1	1	3	2	5	1	2	3	4	0	4	1	3	0	4	1	1	2	4	4	3	0	0	0	0	0	0	0.761107	0.784107	1.27613	0.275463	0	0.762152	1.71738	0	0
NZ_CP037923.1	WP_000089731.1	rnk	nucleoside diphosphate kinase regulator	136	1	0	0	0	0	0	0	0	0	0	0	0	1	0	0	0	0	0	0	0	0	0	0	0	0	0	0	0	0	0	0	0	0	0	0	0	2.01977	0	0	0	0	0	0	0	0
NZ_CP037923.1	WP_001247089.1	rph	ribonuclease PH	238	1	1	1	0	1	0	0	0	1	1	1	1	0	2	1	0	1	0	0	0	0	0	0	0	0	0	0	0	0	0	0	0	0	0	0	0	0.958689	0.852738	0.797407	0	0.520145	0	0	0	0.835081
NZ_CP037923.1	WP_000065253.1	rplS	50S ribosomal protein L19	115	1	0	0	0	0	0	2	2	3	0	0	0	0	2	0	0	0	0	1	0	0	0	0	0	1	2	1	2	3	2	0	0	0	0	0	0	2.6022	0	0	0	0	0	5.76585	3.23052	4.16818
NZ_CP037923.1	WP_000271401.1	rplU	50S ribosomal protein L21	103	1	0	0	0	0	0	1	2	1	0	0	0	2	1	2	0	4	8	1	2	1	0	1	0	0	0	1	0	2	1	0	2	0	2	0	1	1.3124	0	0	0	0	0	1.65113	2.47232	1.19745
NZ_CP037923.1	WP_000617544.1	rplW	50S ribosomal protein L23	100	1	2	1	0	0	0	1	0	0	0	0	1	1	0	2	1	2	0	0	0	0	0	0	0	0	2	0	2	0	0	0	0	1	0	0	1	1.21844	2.19749	1.24217	0	0	0	1.85449	0	0
NZ_CP037923.1	WP_000494183.1	rplY	50S ribosomal protein L25	94	1	1	0	0	1	0	0	0	0	0	1	0	2	1	0	0	0	0	0	0	1	1	2	0	0	1	0	3	0	0	0	0	0	0	0	0	1.64604	1.19083	0	0	1.41398	0	0	0	0
NZ_CP037923.1	WP_000246815.1	rpsL	30S ribosomal protein S12	124	1	4	2	3	3	4	0	1	2	3	3	3	1	4	3	0	2	3	1	0	0	3	3	2	1	4	4	1	4	3	0	1	1	0	1	0	1.232	3.39696	1.60543	3.53593	3.62174	4.73514	0	0.725557	3.71985
NZ_CP037923.1	WP_000090775.1	rpsM	30S ribosomal protein S13	118	1	0	0	0	2	4	0	3	0	0	0	0	0	0	0	0	1	4	2	1	0	0	2	0	0	0	0	0	1	0	2	1	1	2	4	4	2.63417	0	0	0	2.07458	4.90297	0	3.92811	0
NZ_CP037923.1	WP_001274021.1	rpsT	30S ribosomal protein S20	87	1	0	1	0	1	0	0	1	0	0	0	0	1	1	1	0	0	1	1	1	1	0	1	0	0	0	0	1	0	0	0	0	0	0	0	1	2.14302	0	1.55203	0	1.65564	0	0	1.77622	0
NZ_CP037923.1	WP_001144069.1	rpsU	30S ribosomal protein S21	71	1	1	0	4	1	3	2	2	3	1	3	4	3	1	1	2	4	5	2	1	2	6	2	4	4	4	5	3	3	3	1	0	1	0	0	0	1.43198	1.57487	0	8.80253	1.78184	7.05314	3.79422	3.27198	4.80957
NZ_CP037923.1	WP_005105806.1	rsmE	16S rRNA (uracil(1498)-N(3))-methyltransferase	243	1	0	0	0	0	0	0	0	0	0	0	0	0	0	0	0	0	0	0	0	0	0	0	0	0	0	0	0	0	0	0	0	0	0	0	0	0.881779	0	0	0	0	0	0	0	0
NZ_CP037923.1	WP_000974712.1	ruvC	crossover junction endodeoxyribonuclease RuvC	173	1	0	0	0	0	0	0	0	0	0	2	0	1	0	0	0	1	1	0	0	0	2	1	2	0	0	0	0	0	0	0	0	0	0	0	0	0.932585	0	0	0	0	0	0	0	0
NZ_CP037923.1	WP_000698942.1	sbcC	exonuclease subunit SbcC	1047	1	0	0	0	0	0	0	1	0	1	1	1	1	1	0	0	0	0	0	0	0	1	0	0	0	0	0	0	0	0	0	0	0	0	0	0	0.132668	0	0	0	0	0	0	0.122196	0
NZ_CP037923.1	WP_000046642.1	secF	protein translocase subunit SecF	323	1	2	1	0	0	0	1	3	0	0	0	0	1	5	1	0	1	0	1	1	1	0	0	1	1	1	1	1	2	1	0	0	0	0	0	0	0.438537	0.923818	0.397515	0	0	0	0.606724	1.9765	0
NZ_CP037923.1	WP_000057149.1	serC	3-phosphoserine\phosphohydroxythreonine transaminase	362	1	3	1	1	0	2	0	2	0	0	0	0	1	3	2	2	3	1	0	0	0	0	1	0	0	0	0	1	0	1	0	0	0	0	0	0	0.429877	1.42083	0.370618	0.383357	0	0.849749	0	1.13651	0
NZ_CP037923.1	WP_000445413.1	sfsB	DNA-binding transcriptional regulator SfsB	92	1	0	0	0	0	1	0	0	0	1	0	0	1	0	0	2	2	0	0	1	0	0	0	0	0	0	0	0	0	0	0	0	0	0	0	0	2.35556	0	0	0	0	3.17083	0	0	0
NZ_CP037923.1	WP_005053586.1	sgrR	DNA-binding transcriptional regulator SgrR	551	1	0	0	0	0	0	0	0	0	0	0	0	1	0	0	0	0	0	0	1	0	0	0	0	0	0	0	1	0	0	0	0	0	0	0	0	0.588805	0	0	0	0	0	0	0	0
NZ_CP037923.1	WP_000597196.1	slyB	outer membrane lipoprotein SlyB	155	1	1	0	0	0	0	1	1	1	0	0	0	7	0	0	0	0	2	0	0	0	2	1	1	3	1	1	5	0	0	0	0	2	0	0	4	3.50536	0.940833	0	0	0	0	3.82835	2.62064	2.85651
NZ_CP037923.1	WP_001295479.1	sseB	enhanced serine sensitivity protein SseB	258	1	5	5	1	1	3	2	6	1	2	3	2	3	5	3	2	3	3	1	0	4	0	1	1	4	2	4	2	8	3	0	0	0	0	0	0	1.19592	3.03983	4.60614	1.22966	1.07811	2.91683	2.81811	4.63643	0.957408
NZ_CP037923.1	WP_001299486.1	tatD	3'-5' ssDNA\RNA exonuclease TatD	260	1	1	1	0	0	1	1	1	0	0	0	0	3	1	0	0	0	0	0	0	0	0	0	0	2	1	1	3	1	1	0	0	0	0	0	0	0.436799	0.331378	0.332145	0	0	0.809956	0.389039	0.32816	0
NZ_CP037923.1	WP_000117724.1	tcdA	tRNA cyclic N6-threonylcarbamoyladenosine(37) synthase TcdA	268	1	2	4	3	2	2	0	0	0	2	2	1	1	3	5	2	4	0	0	0	0	0	0	0	6	5	7	3	3	5	0	0	0	0	0	0	1.54099	2.44129	4.2039	3.14261	2.90146	2.86992	0	0	0
NZ_CP037923.1	WP_001295643.1	tcyJ	cystine ABC transporter substrate-binding protein	266	1	1	0	0	0	0	0	1	0	0	0	0	1	1	0	0	1	0	0	0	0	1	0	0	0	0	0	2	1	2	0	0	0	0	0	0	0.529214	0.419299	0	0	0	0	0	0.463508	0
NZ_CP037923.1	WP_001294698.1	thpR	RNA 2',3'-cyclic phosphodiesterase	176	1	0	0	0	0	0	0	0	0	0	0	0	0	0	0	0	0	0	0	0	0	0	0	0	0	0	0	0	0	0	0	0	0	0	0	0	0.485357	0	0	0	0	0	0	0	0
NZ_CP037923.1	EKN05	torZ	trimethylamine N-oxide reductase TorZ	440	1	0	0	0	0	0	0	0	0	0	0	0	0	0	1	0	0	0	0	0	0	0	0	0	0	0	0	0	0	0	0	0	0	0	0	0	0.301398	0	0	0	0	0	0	0	0
NZ_CP037923.1	WP_000443061.1	trpA	tryptophan synthase subunit alpha	268	1	5	6	0	0	0	0	3	0	0	1	0	3	2	7	0	0	1	0	0	2	0	0	0	0	0	0	0	0	0	0	0	0	0	0	0	1.19417	4.26837	4.12604	0	0	0	0	2.42916	0
NZ_CP037923.1	WP_001194617.1	trpE	anthranilate synthase component I	520	1	0	0	0	0	0	0	0	0	0	0	0	0	0	0	0	0	0	0	0	0	0	0	0	0	0	0	0	0	0	0	0	0	0	0	0	0.203892	0	0	0	0	0	0	0	0
NZ_CP037923.1	WP_001220997.1	tsaB	tRNA (adenosine(37)-N6)-threonylcarbamoyltransferase complex dimerization subunit type 1 TsaB	231	1	0	0	0	1	0	0	0	0	0	0	0	0	0	0	0	0	1	0	0	0	0	0	0	0	0	0	1	0	0	0	0	0	0	0	0	0.559504	0	0	0	0.480747	0	0	0	0
NZ_CP037923.1	WP_001264365.1	tsaD	tRNA (adenosine(37)-N6)-threonylcarbamoyltransferase complex transferase subunit TsaD	337	1	2	1	0	2	0	0	1	0	0	0	0	4	4	2	2	1	1	1	1	1	1	1	0	1	1	0	1	1	0	0	0	0	0	0	0	0.51642	0.434537	0.413864	0	0.957304	0	0	0.447628	0
NZ_CP037923.1	WP_001295328.1	tsx	nucleoside-specific channel-forming protein Tsx	294	1	2	0	0	0	0	0	1	0	0	0	0	1	1	0	0	0	0	0	1	0	0	0	0	1	0	0	0	0	0	0	0	0	0	0	0	0.507204	0.97599	0	0	0	0	0	0.489254	0
NZ_CP037923.1	WP_000225221.1	tyrA	bifunctional chorismate mutase\prephenate dehydrogenase	373	1	2	1	0	0	0	0	0	0	0	0	0	3	3	0	1	1	0	0	0	0	0	0	0	0	0	0	0	0	0	0	0	0	0	0	0	0.70026	1.31326	0.557052	0	0	0	0	0	0
NZ_CP037923.1	WP_001295693.1	ubiC	chorismate lyase	165	1	2	2	1	2	4	2	0	0	3	0	1	2	3	1	6	4	6	0	0	0	2	3	0	0	0	0	0	0	0	0	0	0	0	0	0	0.996682	1.86938	1.90349	0.988763	1.84434	3.8378	1.70269	0	0
NZ_CP037923.1	WP_005106028.1	ubiJ	ubiquinone biosynthesis protein UbiJ	201	1	0	0	0	1	0	0	0	0	1	1	0	1	1	1	0	0	0	0	0	0	0	0	0	0	0	0	1	0	0	0	0	0	0	0	0	1.34402	0	0	0	0.757027	0	0	0	0
NZ_CP037923.1	WP_000771736.1	ushA	bifunctional UDP-sugar hydrolase\5'-nucleotidase	550	1	0	0	0	0	0	0	0	0	0	0	0	0	0	0	1	0	0	0	0	0	0	0	0	0	0	0	4	5	3	0	1	0	0	0	0	0.605126	0	0	0	0	0	0	0	0
NZ_CP037923.1	WP_000006621.1	wecC	UDP-N-acetyl-D-mannosamine dehydrogenase	420	1	1	0	0	0	0	1	0	1	0	0	0	3	3	1	0	2	0	0	0	0	0	0	0	0	0	0	0	0	0	0	0	0	0	0	0	0.520284	0.296357	0	0	0	0	0.500729	0	0.414455
NZ_CP037923.1	EKN05	xylA	xylose isomerase	424	1	2	0	3	2	0	0	2	0	0	0	0	0	5	2	0	0	2	0	0	0	0	0	0	0	0	0	0	0	0	0	0	0	0	0	0	0.771945	1.65833	0	2.431	1.36636	0	0	1.80083	0
NZ_CP037923.1	WP_000974813.1	yajD	HNH nuclease YajD	115	1	1	1	2	3	4	1	1	0	3	3	4	3	1	1	4	3	3	2	1	2	3	6	3	3	2	2	3	2	2	0	0	0	0	0	0	1.31534	0.940055	0.967654	3.58915	6.8348	7.76751	1.39715	1.03111	0
NZ_CP037923.1	WP_001098382.1	ybgC	tol-pal system-associated acyl-CoA thioesterase	134	1	1	0	2	4	1	0	0	0	3	0	0	0	0	0	1	2	1	0	0	0	0	0	0	0	0	0	0	0	0	0	0	0	0	0	0	1.93965	1.81595	0	3.27653	3.8269	0.889145	0	0	0
NZ_CP037923.1	WP_001145124.1	ybiA	N-glycosidase YbiA	160	1	0	0	1	0	1	0	0	0	0	0	0	1	0	0	0	0	2	0	0	0	0	0	0	1	1	1	0	1	0	0	0	0	0	0	0	0.968607	0	0	1.68467	0	1.59102	0	0	0
NZ_CP037923.1	WP_000283673.1	ycdX	zinc-binding phosphatase	245	1	1	0	1	0	2	0	3	0	1	1	1	1	2	1	0	2	1	1	0	0	1	0	2	0	0	0	0	0	0	0	0	0	0	0	0	0.61553	0.409452	0	0.597041	0	1.80078	0	1.49142	0
NZ_CP037923.1	WP_001288369.1	yciZ	protein YciZ	57	1	1	1	0	1	1	1	1	0	0	0	1	1	3	1	0	0	0	1	0	1	0	0	0	1	1	1	1	2	1	0	0	0	0	0	0	2.08325	1.73867	1.76445	0	1.95575	1.98698	2.4289	1.92105	0
NZ_CP037923.1	WP_000050789.1	yejK	nucleoid-associated protein YejK	335	1	2	0	1	0	2	0	3	1	0	1	0	0	1	0	2	2	0	0	0	0	0	0	0	1	0	0	1	1	0	0	0	0	0	0	0	0.508277	0.921128	0	0.514935	0	1.00791	0	1.41577	0.460116
NZ_CP037923.1	WP_000886062.1	ygfZ	tRNA-modifying protein YgfZ	326	1	0	0	0	0	0	0	0	0	0	0	0	1	2	1	1	0	3	0	0	0	0	1	1	2	3	3	1	2	2	0	0	0	0	0	0	0.385067	0	0	0	0	0	0	0	0
NZ_CP037923.1	WP_005050939.1	yhaL	protein YhaL	54	1	0	0	0	0	0	0	0	0	0	0	0	0	0	0	0	0	0	0	0	0	0	0	0	2	1	2	1	3	2	0	0	0	0	0	0	4.3089	0	0	0	0	0	0	0	0
NZ_CP037923.1	WP_005050810.1	yhbO	protein\nucleic acid deglycase	172	1	0	2	2	1	2	0	1	1	0	2	1	1	2	1	2	2	1	0	0	0	1	1	3	8	5	8	4	5	4	0	0	0	0	0	0	2.36932	0	3.61426	3.0829	2.22572	4.18178	0	2.28313	2.12618
NZ_CP037923.1	WP_000378252.1	yidC	membrane protein insertase YidC	548	1	1	1	0	0	0	1	2	1	0	0	0	3	5	3	0	0	1	3	1	2	0	0	1	0	1	0	3	2	3	0	0	0	0	0	0	0.297019	0.624871	0.19235	0	0	0	0.276712	0.871427	0.221842
NZ_CP037923.1	WP_001270270.1	yiiM	6-hydroxyaminopurine reductase	224	1	2	0	1	3	1	1	0	2	0	2	3	4	1	1	1	1	2	0	0	0	0	1	0	1	0	0	3	1	0	0	0	0	0	0	0	0.839161	2.08544	0	0.721703	2.43371	0.714828	0.856623	0	1.23414
NZ_CP037923.1	WP_001131335.1	yjdN	VOC family metalloprotein YjdN	147	1	1	1	4	3	3	1	0	1	1	2	2	1	0	1	3	3	0	2	0	1	2	0	0	1	1	2	1	1	4	0	0	0	0	0	0	1.19765	0.922628	1.03376	3.01991	3.99006	4.43582	1.49319	0	1.137
NZ_CP037923.1	WP_005048789.1	yodD	peroxide\acid resistance protein YodD	75	1	2	0	0	0	0	0	0	1	0	0	0	1	2	1	1	0	0	0	0	2	0	0	0	4	3	3	5	6	6	0	0	0	0	0	0	4.40491	5.67045	0	0	0	0	0	0	1.46774
NZ_CP037923.1	WP_001192314.1	zapE	cell division protein ZapE	375	1	1	1	0	0	0	1	2	0	0	0	0	2	2	0	0	0	2	0	0	1	0	0	0	3	2	2	0	4	2	0	0	0	0	0	0	1.18903	0.935231	0.879016	0	0	0	1.08494	1.29515	0
NZ_CP037923.1	WP_000440309.1	aaeR	HTH-type transcriptional activator AaeR	309	0	1	0	0	0	0	0	1	0	0	0	0	1	1	0	0	0	0	0	0	0	0	0	0	0	0	0	0	0	0	0	0	0	0	0	0	0	0.44344	0	0	0	0	0	0.504368	0
NZ_CP037923.1	WP_024260231.1	acrA	multidrug efflux RND transporter periplasmic adaptor subunit AcrA	397	0	0	1	1	0	0	1	3	1	1	1	2	3	0	3	1	4	3	4	0	2	3	3	3	1	0	0	2	4	3	0	0	0	0	1	0	0	0	0.342785	0.338811	0	0	0.620065	1.10766	0.350223
NZ_CP037923.1	WP_001132471.1	acrB	efflux RND transporter permease AcrB	1049	0	0	0	0	0	0	1	0	0	0	0	0	0	0	0	0	0	0	1	0	0	3	2	1	0	0	0	1	0	0	0	0	0	0	0	0	0	0	0	0	0	0	0.166909	0	0
NZ_CP037923.1	WP_001299662.1	ahr	NADPH-dependent aldehyde reductase Ahr	339	0	1	0	0	0	0	0	0	0	0	0	0	0	0	1	0	0	0	0	0	0	0	0	0	1	0	0	0	0	0	0	0	0	0	0	0	0	0.337004	0	0	0	0	0	0	0
NZ_CP037923.1	WP_000275664.1	alkA	DNA-3-methyladenine glycosylase 2	282	0	0	0	0	0	0	0	0	0	0	0	0	0	0	0	1	0	0	0	0	0	0	0	0	0	0	0	0	0	0	0	0	0	0	0	0	0	0	0	0	0	0	0	0	0
NZ_CP037923.1	WP_000830735.1	ampH	D-alanyl-D-alanine-carboxypeptidase\endopeptidase AmpH	385	0	0	0	0	0	0	0	0	0	0	0	0	0	0	1	0	0	0	0	0	0	0	0	0	0	0	0	0	0	0	0	0	0	0	0	0	0	0	0	0	0	0	0	0	0
NZ_CP037923.1	WP_005105229.1	appA	bifunctional acid phosphatase\4-phytase	432	0	1	0	0	0	0	0	0	0	0	0	0	0	0	1	0	3	2	0	0	0	0	0	0	0	0	0	0	0	0	0	0	0	0	0	0	0	0.286713	0	0	0	0	0	0	0
NZ_CP037923.1	WP_005052987.1	apt	adenine phosphoribosyltransferase	183	0	1	0	1	1	1	0	0	0	0	1	0	0	0	0	1	1	1	0	0	0	0	0	0	0	0	0	0	0	0	1	0	0	0	0	0	0	0.702713	0	0.697455	0.649078	0.721376	0	0	0
NZ_CP037923.1	WP_000963807.1	argD	bifunctional acetylornithine\succinyldiaminopimelate transaminase	406	0	3	0	0	1	1	0	1	0	0	0	0	0	1	2	3	0	1	0	0	0	0	0	0	0	0	0	1	0	0	0	0	0	0	0	0	0	1.28548	0	0	0.401812	0.407272	0	0.377467	0
NZ_CP037923.1	EKN05	argF	ornithine carbamoyltransferase	333	0	1	0	0	0	0	1	0	0	0	0	0	2	1	0	0	0	0	0	0	0	0	0	0	1	0	0	0	0	0	1	0	0	0	0	0	0	0.691884	0	0	0	0	0.824424	0	0
NZ_CP037923.1	WP_000828351.1	argP	DNA-binding transcriptional regulator ArgP	297	0	0	0	0	0	0	0	0	1	0	0	1	0	1	0	0	0	1	0	0	0	2	2	0	0	0	0	0	0	0	0	0	0	0	0	0	0	0	0	0	0	0	0	0	0.384917
NZ_CP037923.1	WP_000860239.1	arnA	bifunctional UDP-4-amino-4-deoxy-L-arabinose formyltransferase\UDP-glucuronic acid oxidase ArnA	660	0	7	3	0	1	1	0	4	0	0	0	0	1	10	3	1	0	0	0	0	1	0	0	0	0	1	1	2	3	2	0	0	0	0	0	0	0	2.11831	0.927927	0	0.289671	0.281109	0	0.95584	0
NZ_CP037923.1	WP_000860164.1	aroD	type I 3-dehydroquinate dehydratase	252	0	0	0	0	0	0	0	0	0	0	0	0	0	1	0	0	0	0	0	0	0	0	0	0	0	0	0	0	0	0	0	0	0	0	0	0	0	0	0	0	0	0	0	0	0
NZ_CP037923.1	WP_000193393.1	aroL	shikimate kinase AroL	174	0	0	0	1	0	2	0	0	0	0	0	0	1	0	0	0	0	0	0	0	0	0	0	0	1	0	2	0	0	0	0	0	0	0	0	0	0	0	0	1.24507	0	1.78589	0	0	0
NZ_CP037923.1	WP_000065769.1	arsC	glutaredoxin-dependent arsenate reductase	141	0	0	0	0	0	0	0	0	0	0	0	0	0	0	0	2	0	2	0	0	0	0	0	0	2	0	0	0	0	0	0	0	0	0	0	0	0	0	0	0	0	0	0	0	0
NZ_CP037923.1	WP_000027205.1	artP	arginine ABC transporter ATP-binding protein ArtP	242	0	8	3	0	0	0	0	5	4	1	0	1	5	9	7	3	2	1	0	0	5	2	1	2	0	0	0	0	1	0	0	0	0	0	0	0	0	7.20709	3.7626	0	0	0	0	4.62087	4.97476
NZ_CP037923.1	WP_005105741.1	ascB	6-phospho-beta-glucosidase AscB	474	0	4	4	3	1	3	1	2	1	1	2	0	3	7	2	4	5	4	4	2	3	1	2	0	0	0	1	2	0	0	0	0	0	0	0	0	0	1.0084	0.575573	1.56328	0.463446	1.3193	0.273815	0.848417	0.221144
NZ_CP037923.1	WP_001203437.1	bamE	outer membrane protein assembly factor BamE	113	0	0	0	0	0	0	0	1	0	2	1	2	0	2	0	0	1	0	0	0	0	0	1	0	0	0	0	0	0	0	0	0	0	0	0	0	0	0	0	0	0	0	0	2.2298	0
NZ_CP037923.1	WP_024260313.1	bcsB	cellulose biosynthesis cyclic di-GMP-binding regulatory protein BcsB	779	0	0	0	0	0	0	0	0	0	0	0	0	2	0	0	0	0	0	0	2	1	0	0	0	0	0	0	0	0	0	0	0	0	0	0	0	0	0	0	0	0	0	0	0	0
NZ_CP037923.1	WP_000489667.1	bepA	beta-barrel assembly-enhancing protease	487	0	0	0	0	0	0	0	0	0	0	0	0	0	2	0	0	2	1	0	0	0	0	1	0	0	0	0	0	2	0	0	0	0	0	0	0	0	0	0	0	0	0	0	0	0
NZ_CP037923.1	WP_001295527.1	betI	transcriptional regulator BetI	195	0	1	0	0	0	0	0	0	0	0	0	0	0	0	1	2	0	0	0	0	0	0	0	0	0	0	0	0	0	0	0	0	0	0	0	0	0	0.510765	0	0	0	0	0	0	0
NZ_CP037923.1	WP_005071737.1	bglG	transcriptional antiterminator BglG	278	0	0	0	0	0	0	0	0	0	0	0	0	0	0	0	0	0	1	0	0	0	0	0	0	0	0	0	0	0	0	0	0	0	0	0	0	0	0	0	0	0	0	0	0	0
NZ_CP037923.1	WP_000246759.1	bioC	malonyl-ACP O-methyltransferase BioC	251	0	1	1	0	0	0	0	0	0	0	0	0	0	0	2	0	1	1	0	0	0	0	0	0	0	0	0	0	0	0	0	0	0	0	0	0	0	0.317112	0.377365	0	0	0	0	0	0
NZ_CP037923.1	WP_000919226.1	bioD	dethiobiotin synthase	231	0	0	0	0	0	0	0	2	0	0	0	0	0	1	1	1	0	0	0	0	0	0	0	0	0	0	0	0	0	0	0	0	0	0	0	0	0	0	0	0	0	0	0	1.24948	0
NZ_CP037923.1	WP_001060072.1	bioH	pimeloyl-ACP methyl ester esterase BioH	262	0	0	1	0	0	0	0	0	0	0	0	0	1	2	0	0	0	0	0	0	0	0	0	0	0	0	0	0	0	0	0	0	0	0	0	0	0	0	1.08591	0	0	0	0	0	0
NZ_CP037923.1	WP_001238362.1	blc	lipocalin Blc	177	0	0	0	1	0	0	0	0	0	0	0	0	0	0	0	0	0	0	0	0	0	1	0	0	0	0	0	0	0	0	0	0	0	0	0	0	0	0	0	0.681775	0	0	0	0	0
NZ_CP037923.1	WP_000973448.1	bolA	transcriptional regulator BolA	105	0	0	0	1	0	1	0	0	0	0	0	1	0	0	0	1	1	0	0	0	1	0	0	0	0	0	0	1	0	0	0	0	0	0	0	0	0	0	0	1.48401	0	1.66516	0	0	0
NZ_CP037923.1	WP_000149647.1	brnQ	branched-chain amino acid transporter carrier protein BrnQ	439	0	0	0	0	0	0	0	0	0	0	0	0	0	0	0	0	1	0	0	0	0	0	0	0	0	0	0	0	0	0	0	0	0	0	0	0	0	0	0	0	0	0	0	0	0
NZ_CP037923.1	WP_000497137.1	bssR	biofilm formation regulator BssR	127	0	0	1	1	0	0	0	1	0	0	0	0	0	0	0	1	0	0	0	0	1	0	0	0	0	0	0	0	0	0	0	0	0	0	0	0	0	0	0.678399	0.971033	0	0	0	0.936822	0
NZ_CP037923.1	WP_005048999.1	btsR	two-component system response regulator BtsR	239	0	0	1	0	0	0	0	0	0	0	0	0	0	0	0	0	1	1	0	0	0	0	0	0	0	0	0	0	0	0	0	0	0	0	0	0	0	0	0.355764	0	0	0	0	0	0
NZ_CP037923.1	WP_005053399.1	btuF	vitamin B12 ABC transporter substrate-binding protein BtuF	266	0	0	0	0	0	0	0	0	0	0	0	0	1	0	0	0	0	0	0	0	0	0	0	0	0	0	0	0	0	0	0	0	0	0	0	0	0	0	0	0	0	0	0	0	0
NZ_CP037923.1	WP_000347120.1	caiA	crotonobetainyl-CoA dehydrogenase	380	0	0	0	0	0	1	0	1	0	0	0	0	1	1	3	1	0	0	0	0	0	0	0	0	0	0	0	1	0	0	0	0	0	0	0	0	0	0	0	0	0	0.422379	0	0.301691	0
NZ_CP037923.1	WP_001010988.1	cbl	HTH-type transcriptional regulator Cbl	316	0	1	1	0	0	0	0	0	0	0	0	0	0	1	0	0	0	0	0	0	0	0	0	0	0	0	0	0	0	0	0	0	0	0	0	0	0	0.350363	0.319233	0	0	0	0	0	0
NZ_CP037923.1	WP_000186540.1	ccmD	heme exporter protein CcmD	69	0	0	0	0	0	0	0	0	0	0	0	0	0	1	0	0	0	0	0	0	0	0	0	0	0	0	0	0	0	0	0	0	0	0	0	0	0	0	0	0	0	0	0	0	0
NZ_CP037923.1	WP_000078729.1	celF	6-phospho-beta-glucosidase	450	0	1	0	1	0	2	0	1	0	0	0	0	1	1	3	2	0	0	0	1	0	0	0	0	0	0	0	3	0	1	0	0	0	0	0	0	0	0.773098	0	0.247225	0	0.943318	0	0.427799	0
NZ_CP037923.1	WP_000412158.1	chbB	PTS N,N'-diacetylchitobiose transporter subunit IIB	106	0	0	0	0	0	0	0	0	0	0	0	0	0	0	0	0	0	1	0	0	0	0	0	0	0	0	0	0	0	0	0	0	0	0	0	0	0	0	0	0	0	0	0	0	0
NZ_CP037923.1	WP_000440442.1	chbG	chitin disaccharide deacetylase	252	0	0	0	0	1	0	0	0	0	0	0	0	0	0	1	1	1	0	0	0	0	0	0	0	0	0	0	0	0	1	0	0	0	0	0	0	0	0	0	0	0.327021	0	0	0	0
NZ_CP037923.1	WP_000020706.1	cheA	chemotaxis protein CheA	654	0	1	0	0	0	0	0	0	0	0	0	0	0	0	0	0	0	0	0	0	0	0	0	0	0	0	0	0	0	0	0	0	0	0	0	0	0	0.321535	0	0	0	0	0	0	0
NZ_CP037923.1	WP_000763867.1	cheY	chemotaxis response regulator CheY	129	0	0	0	0	0	0	0	0	0	0	0	0	0	0	0	0	0	1	0	0	0	0	0	0	0	0	0	0	0	0	0	0	0	0	0	0	0	0	0	0	0	0	0	0	0
NZ_CP037923.1	WP_000252351.1	cho	excinuclease Cho	295	0	0	0	1	0	0	2	0	0	0	0	0	0	0	1	0	1	1	1	0	0	0	0	0	0	0	0	0	0	0	0	0	0	0	0	0	0	0	0	0.418062	0	0	1.12278	0	0
NZ_CP037923.1	WP_000700703.1	citD	citrate lyase acyl carrier protein	98	0	0	0	0	0	0	0	0	0	0	0	0	0	0	0	0	0	1	0	0	0	0	0	0	0	0	0	0	0	0	0	0	0	0	0	0	0	0	0	0	0	0	0	0	0
NZ_CP037923.1	WP_005052881.1	citE	citrate (pro-3S)-lyase subunit beta	302	0	1	2	0	0	0	0	0	0	0	0	0	0	0	1	0	0	0	0	0	0	0	0	0	0	0	1	0	1	1	0	0	0	0	0	0	0	0.3853	0.672993	0	0	0	0	0	0
NZ_CP037923.1	WP_000214515.1	cls	cardiolipin synthase	486	0	0	0	0	0	0	0	0	0	0	1	1	0	0	0	0	1	0	0	0	0	0	2	1	0	0	0	0	0	0	0	0	0	0	0	0	0	0	0	0	0	0	0	0	0
NZ_CP037923.1	WP_000023083.1	coaA	type I pantothenate kinase	316	0	3	0	1	1	1	1	0	0	1	1	0	3	4	0	2	2	1	1	0	1	1	0	0	0	0	2	3	1	1	0	0	0	0	0	0	0	0.734823	0	0.499251	0.474196	0.489655	0.53646	0	0
NZ_CP037923.1	WP_000973202.1	cobU	bifunctional adenosylcobinamide kinase\adenosylcobinamide-phosphate guanylyltransferase	181	0	0	0	0	0	0	0	0	0	0	0	0	1	0	0	0	0	0	0	0	0	0	0	0	0	0	0	0	0	0	0	0	0	0	0	0	0	0	0	0	0	0	0	0	0
NZ_CP037923.1	WP_000083889.1	copA	copper-exporting P-type ATPase CopA	834	0	0	0	0	0	0	0	0	0	0	0	0	0	0	0	1	0	0	0	0	0	0	0	0	0	1	1	0	3	2	0	0	0	0	0	0	0	0	0	0	0	0	0	0	0
NZ_CP037923.1	WP_000947159.1	corA	magnesium\cobalt transporter CorA	316	0	4	2	0	0	0	0	1	0	0	0	0	0	4	2	0	0	0	0	1	0	0	0	0	0	1	0	0	0	0	0	0	0	0	0	0	0	2.94843	1.54792	0	0	0	0	0.747152	0
NZ_CP037923.1	WP_000589471.1	cpdB	2',3'-cyclic-nucleotide 2'-phosphodiesterase	647	0	0	0	0	0	0	0	2	0	0	0	0	0	0	0	0	0	0	0	0	0	0	0	0	0	0	0	0	0	0	0	0	0	0	0	0	0	0	0	0	0	0	0	0.526089	0
NZ_CP037923.1	EKN05	cpsG	colanic acid biosynthesis phosphomannomutase CpsG	452	0	0	0	0	0	0	0	0	0	0	0	0	0	0	1	1	1	0	0	0	0	0	0	0	1	1	0	2	3	2	0	0	0	0	0	0	0	0	0	0	0	0	0	0	0
NZ_CP037923.1	WP_001223800.1	cpxP	cell-envelope stress modulator CpxP	166	0	0	0	0	0	0	0	0	0	0	0	0	0	0	0	1	0	0	0	0	0	0	0	0	0	0	0	0	0	0	0	0	0	0	1	0	0	0	0	0	0	0	0	0	0
NZ_CP037923.1	WP_000762401.1	cra	catabolite repressor\activator	334	0	1	1	0	0	0	0	1	0	0	0	0	0	0	0	2	0	0	0	0	0	0	0	0	1	1	0	0	1	1	0	0	0	0	0	0	0	0.455116	0.385319	0	0	0	0	0.48628	0
NZ_CP037923.1	WP_000194512.1	cscA	sucrose-6-phosphate hydrolase	477	0	0	0	0	0	0	0	0	0	0	0	0	0	1	1	0	0	0	0	0	0	0	0	0	0	2	0	3	2	1	0	0	0	0	0	0	0	0	0	0	0	0	0	0	0
NZ_CP037923.1	WP_005064131.1	csdA	cysteine desulfurase CsdA	401	0	0	0	0	0	0	0	1	0	0	0	0	0	1	0	0	0	0	1	0	0	0	0	0	0	0	0	0	0	0	0	0	0	0	0	0	0	0	0	0	0	0	0	0.400401	0
NZ_CP037923.1	WP_001189592.1	cueO	multicopper oxidase CueO	516	0	0	0	0	0	0	0	0	0	0	0	0	0	1	0	0	0	0	0	0	0	0	0	0	0	0	0	0	0	0	0	0	0	0	0	0	0	0	0	0	0	0	0	0	0
NZ_CP037923.1	WP_005050386.1	curA	NADPH-dependent curcumin\dihydrocurcumin reductase	345	0	2	0	0	1	1	0	0	0	1	2	1	2	2	0	3	1	2	0	0	0	0	0	1	4	4	4	8	9	7	0	0	0	0	0	0	0	1.29125	0	0	0.815063	1.10892	0	0	0
NZ_CP037923.1	WP_000228370.1	cycA	D-serine\D-alanine\glycine transporter	470	0	2	1	0	0	0	0	1	0	0	0	0	0	1	1	0	0	0	0	1	1	0	0	0	0	1	1	0	2	1	0	0	0	0	0	0	0	0.611792	0.256839	0	0	0	0	0.299353	0
NZ_CP037923.1	WP_000884364.1	cydA	cytochrome ubiquinol oxidase subunit I	522	0	2	2	0	0	1	0	1	1	1	0	1	1	3	3	1	3	4	0	0	0	1	3	2	0	2	0	0	4	4	0	0	0	0	0	0	0	0.653136	0.604704	0	0	0.271145	0	0.195277	0.199024
NZ_CP037923.1	WP_000021054.1	cysA	sulfate\thiosulfate ABC transporter ATP-binding protein CysA	365	0	4	0	0	0	0	2	4	0	0	0	0	1	6	0	0	0	0	0	1	2	0	0	0	0	0	0	0	4	0	0	0	0	0	0	0	0	2.29141	0	0	0	0	1.79406	1.78291	0
NZ_CP037923.1	WP_001277561.1	cysE	serine O-acetyltransferase	273	0	0	0	1	0	0	0	0	0	0	0	0	0	2	0	0	1	0	0	0	0	0	0	0	0	0	0	0	1	1	0	0	0	0	0	0	0	0	0	1.06955	0	0	0	0	0
NZ_CP037923.1	WP_005063508.1	cysM	cysteine synthase B	303	0	4	3	6	5	3	3	4	2	4	4	3	4	6	3	5	3	2	0	0	2	2	2	2	1	2	0	2	5	3	0	0	0	0	0	0	0	3.38601	2.41082	4.64571	5.01359	1.56833	2.71453	3.73632	2.30149
NZ_CP037923.1	WP_000290222.1	cysP	thiosulfate\sulfate ABC transporter substrate-binding protein CysP	338	0	3	1	0	0	0	0	7	1	0	0	0	4	8	1	0	0	0	0	0	2	0	0	0	0	6	0	0	14	3	0	0	0	0	0	0	0	1.65103	0.278944	0	0	0	0	3.00766	0.305685
NZ_CP037923.1	WP_001266897.1	dadA	D-amino acid dehydrogenase	432	0	1	0	0	0	0	1	2	0	0	0	0	1	3	1	0	1	0	1	0	1	0	0	0	0	0	0	0	0	0	0	0	0	0	0	0	0	0.224099	0	0	0	0	0.347643	1.01668	0
NZ_CP037923.1	WP_000197854.1	dadX	catabolic alanine racemase DadX	356	0	1	0	0	0	0	0	0	0	0	0	0	0	2	0	0	0	1	0	0	0	1	1	1	0	0	0	0	0	0	0	0	0	0	0	0	0	0.321078	0	0	0	0	0	0	0
NZ_CP037923.1	WP_000742151.1	dam	adenine-specific DNA-methyltransferase	278	0	1	0	0	0	0	0	0	0	0	0	0	0	1	1	0	0	0	0	0	0	0	0	0	0	0	0	0	0	0	0	0	0	0	0	0	0	0.517949	0	0	0	0	0	0	0
NZ_CP037923.1	WP_001234767.1	dcd	dCTP deaminase	193	0	0	0	1	0	0	0	0	0	0	0	0	0	0	0	0	0	0	0	0	0	0	1	0	0	1	0	0	0	3	0	0	0	0	0	0	0	0	0	0.697027	0	0	0	0	0
NZ_CP037923.1	WP_001157215.1	dcm	DNA-cytosine methyltransferase	472	0	1	1	0	0	0	0	0	0	0	0	0	0	0	0	0	2	0	0	0	0	0	0	0	0	0	2	1	2	2	0	0	0	0	0	0	0	0.210838	0.205047	0	0	0	0	0	0
NZ_CP037923.1	WP_000858214.1	dctA	C4-dicarboxylate transporter DctC	428	0	0	0	0	0	1	0	1	0	0	0	0	0	0	0	0	0	0	0	0	0	0	0	0	1	1	1	0	1	1	0	0	0	0	0	0	0	0	0	0	0	0.290215	0	0.28696	0
NZ_CP037923.1	EKN05	dgoD	galactonate dehydratase	381	0	0	0	5	6	5	1	0	2	0	0	0	1	1	4	1	2	4	4	0	3	7	2	9	0	0	0	0	0	0	0	0	0	0	0	0	0	0	0	2.97018	3.52259	3.64333	0.612903	0	1.30873
NZ_CP037923.1	WP_000174312.1	dgoR	D-galactonate utilization transcriptional regulator DgoR	229	0	0	0	0	0	0	0	0	0	0	0	0	2	0	3	0	0	0	0	0	0	0	0	0	0	0	0	0	0	0	0	0	0	0	0	0	0	0	0	0	0	0	0	0	0
NZ_CP037923.1	WP_000057058.1	dgt	dGTPase	505	0	0	0	0	0	0	0	0	0	0	0	0	0	0	0	0	1	0	0	0	0	0	0	0	0	0	0	0	0	0	0	0	0	0	0	0	0	0	0	0	0	0	0	0	0
NZ_CP037923.1	WP_001200573.1	djlA	co-chaperone DjlA	271	0	1	0	0	0	0	0	1	0	0	1	0	0	1	0	1	0	0	0	0	0	1	1	0	0	0	0	0	0	0	0	0	0	0	0	0	0	0.441592	0	0	0	0	0	0.476135	0
NZ_CP037923.1	EKN05	dmsA	dimethylsulfoxide reductase subunit A	813	0	0	0	1	0	0	0	0	0	0	0	0	0	0	1	0	0	0	0	0	0	0	0	0	0	0	0	0	0	0	0	0	0	0	0	0	0	0	0	0.186357	0	0	0	0	0
NZ_CP037923.1	WP_000213020.1	dmsB	dimethylsulfoxide reductase subunit B	205	0	0	0	0	0	0	0	0	0	0	0	0	0	0	0	2	0	2	0	0	0	0	0	0	0	0	0	1	0	2	0	0	0	0	0	0	0	0	0	0	0	0	0	0	0
NZ_CP037923.1	WP_000673462.1	dnaN	DNA polymerase III subunit beta	366	0	2	3	0	0	0	0	0	0	1	0	1	0	0	2	0	1	0	0	0	0	1	2	1	0	0	3	0	0	0	0	0	0	0	0	0	0	1.24447	2.18052	0	0	0	0	0	0
NZ_CP037923.1	WP_024260220.1	dnaQ	DNA polymerase III subunit epsilon	243	0	3	0	0	0	0	0	0	1	0	0	0	2	1	1	0	1	0	0	1	2	0	0	0	3	1	0	5	2	0	0	0	0	0	0	0	0	3.12096	0	0	0	0	0	0	1.36703
NZ_CP037923.1	WP_001225676.1	dpaA	peptidoglycan meso-diaminopimelic acid protein amidase	246	0	0	0	0	2	0	0	0	0	0	0	0	2	1	2	0	0	0	0	0	0	0	0	0	0	0	0	0	0	0	0	0	0	0	0	0	0	0	0	0	1.04961	0	0	0	0
NZ_CP037923.1	WP_001196486.1	dppD	dipeptide ABC transporter ATP-binding protein	327	0	0	0	0	0	0	0	1	0	0	0	0	0	0	0	0	0	0	0	0	0	0	0	0	0	0	0	0	0	0	0	0	0	0	1	0	0	0	0	0	0	0	0	0.378347	0
NZ_CP037923.1	WP_024260337.1	dsbG	thiol:disulfide interchange protein DsbG	248	0	1	0	0	0	0	0	0	0	0	0	0	0	0	0	0	0	0	0	0	0	0	0	0	0	0	0	0	1	1	0	0	0	0	0	0	0	0.538278	0	0	0	0	0	0	0
NZ_CP037923.1	WP_000560983.1	dtd	D-aminoacyl-tRNA deacylase	145	0	0	1	0	0	0	0	0	0	0	0	0	1	0	0	0	2	2	0	0	0	0	0	0	0	0	0	0	0	0	0	0	0	0	0	0	0	0	0.509135	0	0	0	0	0	0
NZ_CP037923.1	WP_001300411.1	elbB	isoprenoid biosynthesis glyoxalase ElbB	217	0	0	0	1	0	1	0	0	0	0	0	0	0	0	0	0	0	0	0	0	0	0	0	0	0	0	0	0	0	0	0	0	0	0	0	0	0	0	0	0.354716	0	0.362331	0	0	0
NZ_CP037923.1	EKN05	emrA	multidrug efflux MFS transporter periplasmic adaptor subunit EmrA	389	0	0	0	0	0	0	0	0	0	0	0	0	0	3	0	0	0	0	0	0	0	0	0	0	0	0	0	0	0	0	0	0	0	0	0	0	0	0	0	0	0	0	0	0	0
NZ_CP037923.1	WP_000378448.1	emrR	multidrug efflux transporter EmrAB transcriptional repressor EmrR	176	0	0	0	2	0	3	0	0	0	1	0	0	0	0	1	2	2	1	0	0	0	0	0	0	0	0	0	0	0	0	0	0	0	0	0	0	0	0	0	2.29371	0	3.41193	0	0	0
NZ_CP037923.1	WP_000347662.1	entA	2,3-dihydro-2,3-dihydroxybenzoate dehydrogenase EntA	248	0	0	0	1	0	0	1	0	0	0	0	0	2	0	0	0	0	0	0	1	0	0	0	0	0	0	0	0	1	0	0	0	0	0	0	0	0	0	0	0.522864	0	0	0.558524	0	0
NZ_CP037923.1	WP_000077743.1	entF	enterobactin non-ribosomal peptide synthetase EntF	1297	0	0	0	0	0	0	0	0	0	0	0	0	0	2	0	0	0	0	0	0	0	0	0	0	0	0	0	0	0	0	0	0	0	0	0	0	0	0	0	0	0	0	0	0	0
NZ_CP037923.1	WP_000218480.1	epd	erythrose-4-phosphate dehydrogenase	339	0	0	0	0	0	0	0	0	0	0	0	0	0	0	0	0	0	0	0	1	0	0	0	0	0	0	0	0	0	0	0	0	0	0	0	0	0	0	0	0	0	0	0	0	0
NZ_CP037923.1	WP_001089233.1	epmC	elongation factor P hydroxylase	182	0	0	0	0	0	1	0	0	0	0	0	0	0	0	0	0	0	0	0	0	0	0	0	0	0	0	0	0	0	0	0	0	0	0	0	0	0	0	0	0	0	1.95265	0	0	0
NZ_CP037923.1	WP_000208630.1	etk	tyrosine-protein kinase	726	0	1	1	0	2	0	0	2	0	0	0	0	1	6	2	0	0	0	0	0	1	0	0	0	1	0	0	1	0	0	0	0	0	0	0	0	0	0.148915	0.172552	0	0.502044	0	0	0.184577	0
NZ_CP037923.1	WP_001240712.1	exbD	TonB system transport protein ExbD	141	0	0	0	0	0	0	0	0	0	0	0	0	0	0	1	0	0	0	0	0	0	0	0	0	0	0	0	0	0	0	0	0	0	0	0	0	0	0	0	0	0	0	0	0	0
NZ_CP037923.1	WP_000944267.1	exoX	exodeoxyribonuclease X	220	0	0	0	0	1	1	0	0	0	0	0	0	0	0	0	0	1	0	0	0	0	0	0	0	0	0	0	0	0	0	0	0	0	0	0	0	0	0	0	0	0.695021	0.771693	0	0	0
NZ_CP037923.1	WP_000191374.1	fabD	ACP S-malonyltransferase	309	0	0	0	0	0	0	0	0	0	0	0	1	2	1	0	0	0	0	0	0	0	0	0	0	0	0	0	0	0	0	0	0	0	0	0	0	0	0	0	0	0	0	0	0	0
NZ_CP037923.1	WP_094096594.1	fadD	long-chain-fatty-acid--CoA ligase FadD	561	0	1	2	0	0	0	0	0	0	0	0	0	0	0	1	0	0	0	0	0	0	0	0	0	0	0	0	1	0	0	0	0	0	0	0	0	0	0.190193	0.606794	0	0	0	0	0	0
NZ_CP037923.1	EKN05	fdhF	formate dehydrogenase subunit alpha	712	0	0	0	0	0	0	0	0	0	0	0	0	1	0	1	1	0	0	0	0	0	0	0	0	0	0	0	1	0	1	0	2	0	0	0	0	0	0	0	0	0	0	0	0	0
NZ_CP037923.1	WP_001240582.1	fdnH	formate dehydrogenase N subunit beta	294	0	1	0	1	3	2	0	0	0	0	0	0	0	1	1	2	2	3	0	2	0	0	0	0	0	0	1	0	0	0	0	0	0	0	0	0	0	0.354905	0	0.410435	1.25026	0.813862	0	0	0
NZ_CP037923.1	WP_000737024.1	feoB	Fe(2+) transporter permease subunit FeoB	773	0	0	0	1	3	1	0	0	0	4	3	3	1	0	1	1	1	3	0	0	0	2	2	3	0	0	0	2	2	2	0	0	0	0	0	0	0	0	0	0.367216	0.671796	0.166539	0	0	0
NZ_CP037923.1	WP_000140647.1	fepC	iron-enterobactin ABC transporter ATP-binding protein	271	0	0	0	0	0	0	0	1	0	0	0	0	0	2	0	0	0	0	0	0	2	0	0	0	0	0	0	0	0	0	0	0	0	0	0	0	0	0	0	0	0	0	0	1.30068	0
NZ_CP037923.1	WP_001157548.1	fetA	iron ABC transporter ATP-binding protein FetA	225	0	0	0	0	0	0	0	0	0	0	0	0	0	1	0	0	0	0	0	0	0	0	0	0	0	0	0	0	0	0	0	0	0	0	0	0	0	0	0	0	0	0	0	0	0
NZ_CP037923.1	WP_000331581.1	fhuF	siderophore-iron reductase FhuF	262	0	0	0	0	0	0	0	0	0	0	0	0	1	0	0	0	0	0	0	0	0	0	0	0	0	0	0	0	0	0	0	0	0	0	0	0	0	0	0	0	0	0	0	0	0
NZ_CP037923.1	WP_001076750.1	fieF	CDF family cation-efflux transporter FieF	300	0	1	0	0	0	0	0	0	0	0	0	0	0	0	0	0	0	0	0	0	0	0	0	0	0	0	0	0	0	0	0	0	0	0	0	0	0	1.17109	0	0	0	0	0	0	0
NZ_CP037923.1	WP_001055867.1	fldB	flavodoxin FldB	173	0	0	0	0	0	0	0	0	0	0	0	0	0	0	0	0	0	0	0	1	0	0	0	0	0	0	0	0	0	0	0	0	0	0	0	0	0	0	0	0	0	0	0	0	0
NZ_CP037923.1	WP_000270672.1	fliS	flagellar export chaperone FliS	136	0	0	2	0	0	0	0	0	0	0	0	0	2	2	2	0	0	0	0	0	0	0	0	0	0	0	0	1	0	1	0	0	0	0	0	0	0	0	2.62123	0	0	0	0	0	0
NZ_CP037923.1	WP_001295541.1	folB	bifunctional dihydroneopterin aldolase\7,8-dihydroneopterin epimerase	122	0	0	0	0	1	1	0	0	0	1	0	1	0	0	0	1	0	1	0	0	0	0	1	0	0	0	0	0	0	0	0	0	0	0	0	0	0	0	0	0	1.1361	1.21905	0	0	0
NZ_CP037923.1	WP_000215147.1	folK	2-amino-4-hydroxy-6-hydroxymethyldihydropteridine diphosphokinase	159	0	1	1	0	0	1	0	0	0	0	0	0	0	4	1	0	0	1	0	0	0	0	1	0	0	0	0	0	0	0	0	0	0	0	0	0	0	0.689836	0.788795	0	0	0.753668	0	0	0
NZ_CP037923.1	WP_000068457.1	folX	dihydroneopterin triphosphate 2'-epimerase	120	0	1	0	1	1	2	1	1	0	1	1	1	0	1	0	0	0	0	0	0	0	0	0	0	0	0	1	0	0	0	0	0	0	0	1	0	0	1.06214	0	1.15437	0.916503	2.1579	1.44423	1.13167	0
NZ_CP037923.1	WP_001276847.1	frlR	DNA-binding transcriptional regulator FrlR	243	0	0	0	0	0	0	0	0	0	0	0	0	0	1	0	0	0	0	0	0	0	0	0	0	0	1	0	0	0	0	0	0	0	0	0	0	0	0	0	0	0	0	0	0	0
NZ_CP037923.1	WP_000617723.1	ftsE	cell division ATP-binding protein FtsE	222	0	1	0	0	0	0	0	0	0	0	0	1	0	0	2	1	0	1	0	0	0	0	0	0	0	0	0	0	0	0	0	0	0	0	0	0	0	0.981858	0	0	0	0	0	0	0
NZ_CP037923.1	WP_000724153.1	fucI	L-fucose isomerase	591	0	1	0	0	0	0	0	1	0	0	0	0	0	0	0	0	0	0	1	0	0	0	0	0	0	0	0	0	0	0	0	0	0	0	0	0	0	0.162188	0	0	0	0	0	0.207212	0
NZ_CP037923.1	WP_000576690.1	gadE	acid resistance transcriptional activator GadE	175	0	0	0	1	0	1	0	0	0	0	0	0	0	0	0	1	0	0	0	0	0	0	0	0	0	0	0	0	0	0	0	0	0	0	0	0	0	0	0	0.798888	0	0.751126	0	0	0
NZ_CP037923.1	WP_000931389.1	galM	galactose-1-epimerase	346	0	0	0	0	0	0	0	0	1	0	0	0	0	0	1	0	0	0	0	0	0	0	0	0	0	1	0	2	0	1	0	0	0	0	0	0	0	0	0	0	0	0	0	0	0.518262
NZ_CP037923.1	EKN05	gap	type I glyceraldehyde-3-phosphate dehydrogenase	332	0	1	0	0	0	0	0	0	0	0	0	1	0	3	2	1	0	0	0	0	0	2	0	1	0	1	1	2	3	1	0	0	0	0	0	0	0	0.492031	0	0	0	0	0	0	0
NZ_CP037923.1	WP_000068744.1	gcvT	glycine cleavage system aminomethyltransferase GcvT	364	0	0	0	0	0	0	0	0	0	0	0	0	0	2	0	0	0	0	0	0	0	0	0	0	0	0	0	0	0	0	0	0	0	0	0	0	0	0	0	0	0	0	0	0	0
NZ_CP037923.1	WP_000084122.1	glcB	malate synthase G	723	0	0	1	0	0	0	0	0	0	0	0	0	0	0	0	0	0	0	0	0	0	0	0	0	0	0	0	0	2	0	0	0	0	0	0	0	0	0	0.365846	0	0	0	0	0	0
NZ_CP037923.1	EKN05	gldA	bifunctional L-1,2-propanediol dehydrogenase\glycerol dehydrogenase	362	0	2	0	0	0	0	0	1	0	0	0	0	1	3	0	2	0	1	0	0	0	0	0	0	0	0	0	0	0	0	0	0	0	0	0	0	0	0.592724	0	0	0	0	0	0.550971	0
NZ_CP037923.1	WP_001197649.1	glgA	glycogen synthase GlgA	477	0	0	0	0	0	0	2	0	0	0	0	0	1	0	0	0	0	0	0	2	1	1	0	0	0	0	0	0	0	0	0	0	0	0	0	0	0	0	0	0	0	0	1.15861	0	0
NZ_CP037923.1	WP_000170347.1	glk	glucokinase	321	0	1	1	3	3	1	0	1	0	1	2	0	0	1	0	1	2	0	0	0	0	0	0	0	1	1	0	0	0	0	0	0	0	0	0	0	0	0.432816	0.451859	2.26189	1.19304	0.921856	0	0.460373	0
NZ_CP037923.1	WP_005063950.1	glnE	bifunctional [glutamate--ammonia ligase	946	0	0	0	0	0	1	0	0	0	0	0	0	0	0	0	0	2	0	0	0	0	0	0	0	0	0	0	0	0	0	0	0	0	0	0	0	0	0	0	0	0	0.322982	0	0	0
NZ_CP037923.1	WP_000857257.1	glpA	anaerobic glycerol-3-phosphate dehydrogenase subunit A	542	0	4	4	11	11	14	0	3	4	2	5	8	1	0	2	18	11	11	0	0	2	3	3	2	2	8	12	3	11	14	0	0	0	0	0	0	0	1.25408	1.3328	3.86836	2.77268	5.00845	0	0.785728	0.886974
NZ_CP037923.1	WP_001000364.1	glpC	anaerobic glycerol-3-phosphate dehydrogenase subunit GlpC	396	0	1	1	8	10	6	0	0	2	5	2	2	0	0	4	8	4	5	0	0	0	1	1	0	2	5	5	2	4	7	0	0	0	0	0	0	0	0.378741	0.390314	2.85752	3.42084	1.71085	0	0	0.558276
NZ_CP037923.1	WP_000768978.1	glpQ	glycerophosphodiester phosphodiesterase	358	0	0	0	0	0	0	0	0	0	0	0	0	0	0	0	1	1	0	0	0	0	0	0	0	0	0	0	0	0	0	0	0	0	0	0	0	0	0	0	0	0	0	0	0	0
NZ_CP037923.1	WP_005047323.1	glrR	two-component system response regulator GlrR	444	0	0	0	0	0	0	1	0	0	0	0	0	0	0	0	0	0	0	0	0	0	0	0	0	0	0	0	0	0	0	0	1	0	0	0	0	0	0	0	0	0	0	0.303665	0	0
NZ_CP037923.1	WP_000272830.1	gltK	glutamate\aspartate ABC transporter permease GltK	224	0	0	0	2	1	6	0	0	0	0	0	0	0	0	3	0	19	8	0	0	1	0	0	0	0	0	0	0	0	0	0	0	0	0	0	0	0	0	0	0.830493	0.613494	2.37214	0	0	0
NZ_CP037923.1	WP_000631382.1	gltL	glutamate\aspartate ABC transporter ATP-binding protein GltL	241	0	0	0	0	0	0	0	0	0	1	2	0	0	0	1	0	0	0	0	0	0	0	0	0	0	0	0	0	0	0	0	0	0	0	0	0	0	0	0	0	0	0	0	0	0
NZ_CP037923.1	WP_000048200.1	gmd	GDP-mannose 4,6-dehydratase	373	0	0	0	0	0	0	0	0	0	0	0	0	1	0	0	0	0	0	0	0	0	0	0	0	0	0	0	0	0	0	0	0	0	0	0	0	0	0	0	0	0	0	0	0	0
NZ_CP037923.1	WP_000262150.1	gpr	L-glyceraldehyde 3-phosphate reductase	346	0	3	0	0	0	0	0	1	0	0	0	0	0	2	0	0	1	0	0	0	0	0	0	0	0	1	2	0	2	1	0	0	0	0	0	0	0	1.05308	0	0	0	0	0	0.682013	0
NZ_CP037923.1	WP_000856735.1	greB	transcription elongation factor GreB	158	0	2	0	0	0	0	0	0	0	0	0	0	2	0	1	0	1	0	0	0	0	0	0	0	1	1	0	3	2	2	0	0	0	0	0	0	0	1.67236	0	0	0	0	0	0	0
NZ_CP037923.1	WP_000090148.1	gsiB	glutathione ABC transporter substrate-binding protein GsiB	514	0	1	0	0	0	0	0	0	0	0	0	0	0	0	1	0	0	0	0	0	0	0	0	0	0	0	0	0	0	0	0	0	0	0	0	0	0	0.223052	0	0	0	0	0	0	0
NZ_CP037923.1	WP_001295292.1	gstB	glutathione S-transferase GstB	208	0	0	0	0	0	0	0	0	0	0	0	0	1	2	0	0	0	0	0	0	0	0	0	0	0	0	0	0	0	0	0	0	0	0	0	0	0	0	0	0	0	0	0	0	0
NZ_CP037923.1	WP_001120450.1	hcxA	hydroxycarboxylate dehydrogenase HcxA	362	0	0	0	0	0	0	0	0	0	0	0	0	0	0	0	0	0	0	0	4	0	0	0	0	0	0	0	0	0	0	0	0	0	0	0	0	0	0	0	0	0	0	0	0	0
NZ_CP037923.1	WP_024260251.1	helD	DNA helicase IV	684	0	3	1	2	1	1	0	3	1	0	0	0	0	6	2	3	3	0	0	2	2	2	2	2	2	1	1	2	6	5	0	0	0	0	0	0	0	0.465391	0.169809	0.508477	0.172926	0.178354	0	0.746961	0.193157
NZ_CP037923.1	WP_024260227.1	hemB	porphobilinogen synthase	324	0	3	0	0	0	0	1	2	3	0	0	0	1	3	0	0	1	0	0	0	3	1	0	0	0	0	0	0	0	0	0	0	0	0	0	0	0	2.53374	0	0	0	0	0.614059	1.8191	0.862489
NZ_CP037923.1	WP_000137636.1	hemE	uroporphyrinogen decarboxylase	354	0	0	1	0	0	0	0	0	0	0	0	0	2	2	1	2	1	0	0	0	0	0	0	0	0	0	0	0	0	0	0	0	0	0	0	0	0	0	0.57416	0	0	0	0	0	0
NZ_CP037923.1	WP_000921791.1	hemY	protoheme IX biogenesis protein HemY	398	0	0	0	0	0	0	0	1	0	0	0	0	1	0	1	0	0	0	0	0	0	0	0	0	0	1	0	1	1	1	0	0	0	0	0	0	0	0	0	0	0	0	0	0.339995	0
NZ_CP037923.1	WP_000743444.1	hlyD	secretion protein HlyD	331	0	0	0	0	0	0	0	0	0	0	0	0	0	0	3	0	0	0	0	0	0	0	0	0	0	0	0	0	1	0	0	0	0	0	0	0	0	0	0	0	0	0	0	0	0
NZ_CP037923.1	WP_077787052.1	hmsP	biofilm formation regulator HmsP	662	0	0	2	0	0	0	0	0	0	0	0	0	0	1	0	0	0	0	0	0	0	1	0	0	0	0	0	0	0	0	0	0	0	0	0	0	0	0	0.400448	0	0	0	0	0	0
NZ_CP037923.1	WP_001267941.1	holB	DNA polymerase III subunit delta'	334	0	0	0	2	0	0	0	0	0	0	0	1	0	0	0	0	0	0	0	0	0	0	0	0	0	0	0	0	0	0	0	0	0	0	0	0	0	0	0	1.10956	0	0	0	0	0
NZ_CP037923.1	WP_000786399.1	holC	DNA polymerase III subunit chi	147	0	0	0	0	0	0	0	0	0	0	0	0	4	1	0	0	0	0	0	0	0	0	0	0	0	0	0	0	0	0	0	0	0	0	0	0	0	0	0	0	0	0	0	0	0
NZ_CP037923.1	WP_000516997.1	hpaD	3,4-dihydroxyphenylacetate 2,3-dioxygenase	283	0	0	0	1	0	0	0	0	0	0	0	0	0	0	0	0	0	0	0	0	0	1	0	0	1	0	0	1	0	0	0	0	0	0	0	0	0	0	0	1.27279	0	0	0	0	0
NZ_CP037923.1	WP_001176599.1	hpf	ribosome hibernation promoting factor	95	0	0	0	0	0	0	0	0	0	0	0	0	0	0	0	0	1	1	0	0	0	0	0	0	1	0	0	2	1	0	0	0	0	0	0	0	0	0	0	0	0	0	0	0	0
NZ_CP037923.1	WP_001347103.1	hprR	response regulator transcription factor HprR	223	0	1	0	0	0	0	0	1	0	0	0	0	0	1	0	0	0	0	0	0	1	0	1	0	0	0	0	1	1	1	0	0	0	0	0	0	0	0.519727	0	0	0	0	0	0.592789	0
NZ_CP037923.1	WP_001295356.1	hspQ	heat shock protein HspQ	105	0	1	0	0	1	1	1	1	0	1	1	1	0	0	0	1	1	1	1	0	0	1	1	1	0	0	0	0	0	0	0	0	0	0	0	0	0	1.04766	0	0	1.24257	1.22657	1.4182	1.2071	0
NZ_CP037923.1	WP_000115208.1	hycD	formate hydrogenlyase subunit HycD	307	0	0	0	0	1	0	0	0	0	0	0	0	0	0	0	0	0	0	0	0	0	0	0	0	0	0	0	0	0	0	0	0	0	0	0	0	0	0	0	0	0.539227	0	0	0	0
NZ_CP037923.1;NZ_CP037923.1	EKN05;WP_005063855.1	hyfG	hydrogenase 4 catalytic subunit HyfG	565	0	0	0	0	0	0	0	0	0	0	0	0	0	1	0	0	0	0	0	0	0	0	0	0	0	0	0	0	0	0	0	0	0	0	0	0	0	0	0	0	0	0	0	0	0
NZ_CP037923.1	EKN05	hyfG	hydrogenase 4 catalytic subunit HyfG	565	0	0	0	0	0	0	0	0	0	0	0	0	0	0	0	1	2	0	0	0	0	0	0	0	0	0	0	0	0	0	0	0	0	0	0	0	0	0	0	0	0	0	0	0	0
NZ_CP037923.1	WP_001212982.1	hypD	hydrogenase formation protein HypD	373	0	0	0	0	0	0	0	0	0	0	0	0	0	0	0	0	1	0	0	0	0	0	0	0	0	0	0	0	0	0	0	0	0	0	0	0	0	0	0	0	0	0	0	0	0
NZ_CP037923.1	WP_001059905.1	hypE	hydrogenase maturation carbamoyl dehydratase HypE	336	0	2	1	2	2	1	0	1	0	0	0	0	0	2	0	1	2	1	0	0	0	0	0	0	0	0	0	0	0	0	0	0	0	0	0	0	0	0.836524	0.384593	0.868208	0.887724	0.436231	0	0.44644	0
NZ_CP037923.1	WP_000785599.1	ilvA	threonine ammonia-lyase, biosynthetic	514	0	1	1	2	2	2	0	0	0	1	1	1	1	1	1	3	2	2	0	0	0	3	1	1	0	0	0	1	0	0	0	0	0	0	0	0	0	0.284506	0.208341	0.617355	0.30522	0.620284	0	0	0
NZ_CP037923.1	WP_000024951.1	ilvC	ketol-acid reductoisomerase	491	0	0	0	0	0	0	0	0	0	0	0	0	1	1	0	0	0	0	0	0	0	0	0	0	0	0	0	1	0	0	0	0	0	0	0	0	0	0	0	0	0	0	0	0	0
NZ_CP037923.1	EKN05	intS	prophage integrase IntS	155	0	2	2	0	0	0	0	1	0	0	0	0	1	3	1	0	1	0	0	0	0	1	2	0	0	0	0	1	2	3	0	0	0	0	0	0	0	2.66211	3.13224	0	0	0	0	0.672217	0
NC_024996.1	WP_031942484.1	ipaH1.4	T3SS effector E3 ubiquitin-protein ligase IpaH1.4	575	0	0	0	0	0	0	122	194	157	167	155	139	42	35	0	59	37	28	213	190	409	416	357	394	0	0	0	0	0	0	0	0	0	0	0	41	0	0	0	0	0	0	27.6456	27.3653	32.7634
NZ_CP037923.1	WP_000936812.1	ipaH3	T3SS effector E3 ubiquitin-protein ligase IpaH3	548	0	0	0	0	0	0	104	177	137	148	135	0	0	0	0	0	0	0	177	153	351	368	317	347	0	0	0	0	0	0	0	0	0	0	18	0	0	0	0	0	0	0	1.87057	3.24935	4.37784
NC_024996.1	WP_031942481.1	ipaH9.8	T3SS effector E3 ubiquitin-protein ligase IpaH9.8	545	0	0	0	0	0	0	92	173	123	150	128	120	37	0	38	47	40	30	166	159	334	341	303	346	0	0	0	0	0	0	0	0	0	10	0	36	0	0	0	0	0	0	8.73119	6.78453	4.39751
NZ_CP037923.1	WP_000246155.1	ispD	2-C-methyl-D-erythritol 4-phosphate cytidylyltransferase	236	0	0	0	1	0	0	0	0	0	1	0	0	0	0	0	0	0	1	0	0	0	0	0	0	0	0	0	0	0	0	0	0	0	0	0	0	0	0	0	1.11789	0	0	0	0	0
NZ_CP037923.1	WP_001260333.1	ispE	4-(cytidine 5'-diphospho)-2-C-methyl-D-erythritol kinase	283	0	0	0	0	0	0	0	0	0	0	0	1	0	0	0	0	0	1	0	0	0	0	0	0	0	0	0	0	0	0	0	0	0	0	0	0	0	0	0	0	0	0	0	0	0
NZ_CP037923.1	WP_001403966.1	iutA	ferric aerobactin receptor IutA	731	0	0	0	0	0	0	0	0	0	0	0	0	1	0	0	0	0	0	0	0	0	0	0	0	0	0	0	0	0	0	0	0	0	2	0	0	0	0	0	0	0	0	0	0	0
NZ_CP037923.1	WP_000377180.1	kefC	glutathione-regulated potassium-efflux system protein KefC	620	0	0	0	0	0	0	0	0	0	0	0	0	0	1	0	0	0	0	0	0	0	0	0	0	0	0	0	0	1	1	0	0	0	0	0	0	0	0	0	0	0	0	0	0	0
NZ_CP037923.1	WP_000986339.1	ldtA	L,D-transpeptidase	311	0	0	0	0	1	1	0	0	0	0	0	1	2	0	0	1	1	1	0	0	0	0	0	0	0	0	0	0	0	0	0	0	0	0	0	0	0	0	0	0	0.70764	0.715007	0	0	0
NZ_CP037923.1	WP_001056377.1	ldtB	L,D-transpeptidase	306	0	4	3	5	4	6	0	0	0	0	2	0	1	0	5	3	7	2	0	0	0	1	0	2	0	0	0	0	0	0	0	0	0	0	0	0	0	3.12467	1.83603	4.38112	3.36355	3.95012	0	0	0
NZ_CP037923.1	WP_000817104.1	ldtE	L,D-transpeptidase LdtE	334	0	1	2	1	0	2	0	0	0	2	1	0	0	0	1	2	1	2	0	0	0	0	0	0	3	1	1	4	5	7	0	0	0	0	0	0	0	0.700843	1.64661	0.863197	0	2.12163	0	0	0
NZ_CP037923.1	WP_000002542.1	lepB	signal peptidase I	324	0	0	0	1	0	0	0	0	0	0	0	0	0	0	1	0	0	0	0	0	0	0	0	0	4	1	4	3	4	2	0	0	0	0	0	0	0	0	0	1.02961	0	0	0	0	0
NZ_CP037923.1	WP_000818230.1	leuD	3-isopropylmalate dehydratase small subunit	201	0	0	0	0	0	0	0	0	0	0	0	0	1	0	0	0	0	0	0	0	0	0	0	0	1	1	0	2	3	3	0	0	0	0	0	0	0	0	0	0	0	0	0	0	0
NZ_CP037923.1	WP_000646078.1	lexA	transcriptional repressor LexA	202	0	0	1	0	0	0	0	1	0	0	0	0	0	0	0	0	1	0	1	0	2	0	0	0	0	0	0	1	0	0	0	0	0	0	4	1	0	0	0.53471	0	0	0	0	0.59516	0
NZ_CP037923.1	WP_000082101.1	livG	high-affinity branched-chain amino acid ABC transporter ATP-binding protein LivG	255	0	0	0	0	0	0	0	1	0	0	0	1	0	1	0	0	0	0	0	0	0	0	0	0	0	0	0	3	0	0	0	0	0	0	0	0	0	0	0	0	0	0	0	1.29112	0
NZ_CP037923.1	WP_001130692.1	lolB	lipoprotein insertase outer membrane protein LolB	207	0	1	1	1	0	1	0	0	0	1	1	0	2	0	0	3	4	2	0	0	0	1	0	1	0	0	0	1	1	2	0	0	0	0	0	0	0	0.435581	0.57045	0.721088	0	0.793642	0	0	0
NZ_CP037923.1	WP_001269672.1	lptE	LPS assembly lipoprotein LptE	193	0	1	1	2	1	1	0	0	1	1	0	0	0	1	1	0	0	0	0	0	0	0	1	0	0	1	0	0	0	0	0	0	0	0	1	0	0	0.573076	0.562301	1.67298	0.755248	0.830305	0	0	0.598282
NZ_CP037923.1	WP_000132064.1	lpxB	lipid-A-disaccharide synthase	382	0	7	3	4	5	1	1	1	2	2	4	1	2	4	6	5	3	1	0	5	5	2	3	2	0	1	0	2	1	1	0	0	0	0	0	0	0	3.77622	1.80774	2.17458	2.90402	0.427516	0.424124	0.915872	1.27195
NZ_CP037923.1	WP_000570533.1	lpxK	tetraacyldisaccharide 4'-kinase	328	0	1	0	0	0	0	0	0	0	0	0	0	0	1	1	0	0	0	0	0	0	0	0	0	0	0	0	0	0	0	0	0	0	0	0	0	0	0.321473	0	0	0	0	0	0	0
NZ_CP037923.1	WP_005063524.1	lpxT	Kdo(2)-lipid A phosphotransferase	237	0	0	0	0	0	0	0	0	0	0	0	1	0	0	0	0	0	0	0	0	0	0	0	0	0	0	0	1	1	1	0	0	0	0	0	0	0	0	0	0	0	0	0	0	0
NZ_CP037923.1	WP_001194866.1	lsrA	autoinducer 2 ABC transporter ATP-binding protein LsrA	511	0	1	0	0	0	0	0	2	0	0	0	0	0	2	0	0	0	0	0	0	0	0	0	0	0	1	0	0	0	2	0	0	0	0	0	0	0	0.314183	0	0	0	0	0	0.696303	0
NZ_CP037923.1	WP_000444369.1	malQ	4-alpha-glucanotransferase	694	0	0	0	0	0	0	0	0	0	0	0	0	0	0	0	1	1	2	0	0	0	0	0	0	0	0	0	0	0	0	0	0	0	0	0	0	0	0	0	0	0	0	0	0	0
NZ_CP037923.1	WP_000459409.1	malY	bifunctional maltose regulon transcriptional repressor\cystathionine beta-lyase MalY	390	0	1	0	0	0	0	0	0	0	0	0	0	0	1	0	0	0	0	0	0	0	0	0	0	0	0	0	0	0	0	0	0	0	0	0	0	0	0.274919	0	0	0	0	0	0	0
NZ_CP037923.1	WP_001331209.1	manZ	PTS mannose transporter subunit IID	283	0	0	0	0	0	0	0	0	0	0	0	0	0	1	0	0	0	0	0	0	0	0	0	0	0	0	0	0	0	0	0	0	0	0	0	0	0	0	0	0	0	0	0	0	0
NZ_CP037923.1	WP_000843419.1	marR	multiple antibiotic resistance transcriptional regulator MarR	144	0	0	0	1	0	0	0	0	0	0	0	0	0	0	0	0	0	0	0	0	0	0	0	0	1	1	0	0	0	0	0	0	0	0	0	0	0	0	0	1.21711	0	0	0	0	0
NZ_CP037923.1	WP_001295445.1	mdoH	glucans biosynthesis glucosyltransferase MdoH	847	0	1	0	1	0	0	0	1	0	1	0	0	0	1	1	0	0	1	0	0	0	0	0	0	0	0	0	0	1	0	0	0	0	0	0	0	0	0.166144	0	0.18437	0	0	0	0.171869	0
NZ_CP037923.1	WP_000606499.1	meaB	methylmalonyl Co-A mutase-associated GTPase MeaB	331	0	0	0	0	0	0	0	0	2	0	0	0	0	0	0	0	0	0	0	0	0	0	0	0	0	0	0	0	0	0	0	0	0	0	0	0	0	0	0	0	0	0	0	0	0.212919
NZ_CP037923.1	WP_001090765.1	melR	transcriptional regulator MelR	302	0	1	0	0	0	0	0	0	0	0	0	0	0	0	0	0	0	0	0	1	0	0	0	0	0	0	0	0	0	0	0	0	0	0	0	0	0	0.321746	0	0	0	0	0	0	0
NZ_CP037923.1	WP_000577604.1	menE	o-succinylbenzoate--CoA ligase	451	0	0	0	0	0	0	0	0	0	0	0	0	0	0	0	1	0	0	0	0	0	0	0	0	0	0	0	0	0	0	0	0	0	0	0	0	0	0	0	0	0	0	0	0	0
NZ_CP037923.1	WP_001043825.1	mepA	penicillin-insensitive murein endopeptidase	274	0	0	0	0	0	0	0	0	0	0	0	0	1	2	0	3	2	2	0	0	1	0	0	0	0	0	0	0	0	0	0	0	0	0	0	0	0	0	0	0	0	0	0	0	0
NZ_CP037923.1	WP_005050443.1	metB	cystathionine gamma-synthase	386	0	0	0	0	0	0	0	0	0	0	1	0	0	0	0	1	0	0	0	0	0	1	0	1	0	0	0	0	0	0	0	0	0	0	0	0	0	0	0	0	0	0	0	0	0
NZ_CP037923.1	WP_000153986.1	metE	5-methyltetrahydropteroyltriglutamate--homocysteine S-methyltransferase	753	0	3	0	0	0	0	0	4	1	0	0	0	1	4	2	0	0	0	1	0	0	0	0	0	2	4	1	1	3	2	0	0	0	0	0	0	0	0.592703	0	0	0	0	0	0.755016	0.290838
NZ_CP037923.1	WP_000763763.1	mioC	FMN-binding protein MioC	147	0	0	0	0	0	0	0	0	0	0	0	0	1	0	0	0	1	2	0	0	0	0	1	0	0	0	0	1	0	0	0	0	0	0	0	0	0	0	0	0	0	0	0	0	0
NZ_CP037923.1	WP_005050758.1	mlaD	outer membrane lipid asymmetry maintenance protein MlaD	183	0	0	0	0	0	0	0	0	0	0	0	0	0	0	1	0	0	0	0	0	0	0	0	0	0	0	0	2	2	1	0	0	0	0	0	0	0	0	0	0	0	0	0	0	0
NZ_CP037923.1	WP_005051417.1	mltB	lytic murein transglycosylase B	361	0	0	0	0	0	0	0	0	0	0	0	0	0	0	1	0	0	0	0	0	0	0	0	0	0	0	0	0	0	0	0	0	0	0	0	0	0	0	0	0	0	0	0	0	0
NZ_CP037923.1	WP_000509906.1	mngR	mannosyl-D-glycerate transport\metabolism system transcriptional repressor MngR	240	0	1	0	3	0	2	1	1	1	0	0	1	3	0	0	2	0	2	1	0	1	0	1	0	4	6	2	3	1	2	0	0	0	0	0	0	0	1.44967	0	2.10832	0	1.44066	0.834507	0.824638	0.804342
NZ_CP037923.1	WP_000683783.1	mnmC	bifunctional tRNA (5-methylaminomethyl-2-thiouridine)(34)-methyltransferase MnmD\FAD-dependent 5-carboxymethylaminomethyl-2-thiouridine(34) oxidoreductase MnmC	668	0	2	0	1	2	2	1	2	0	0	1	3	1	3	0	3	4	3	1	0	1	2	2	0	1	0	0	5	3	1	0	0	0	0	0	0	0	0.189218	0	0.241154	0.427486	0.495134	0.216034	0.454037	0
NZ_CP037923.1	WP_000168192.1	moaA	GTP 3',8-cyclase MoaA	329	0	0	0	0	0	0	0	0	0	0	0	0	0	0	0	0	1	2	0	0	0	0	1	0	0	0	0	1	1	1	0	0	0	0	0	0	0	0	0	0	0	0	0	0	0
NZ_CP037923.1	WP_000080885.1	moaC	cyclic pyranopterin monophosphate synthase MoaC	161	0	2	1	0	0	0	0	1	2	0	0	0	0	3	2	1	1	1	0	0	1	0	0	0	4	3	2	2	4	2	0	0	0	0	0	0	0	1.60952	1.04074	0	0	0	0	1.36392	2.53395
NZ_CP037923.1	WP_000397402.1	moeA	molybdopterin molybdotransferase MoeA	411	0	1	1	0	0	0	2	0	0	0	0	0	1	1	2	0	0	0	0	0	0	0	0	0	0	2	1	0	0	0	0	0	0	0	0	0	0	0.314215	0.313988	0	0	0	0.894866	0	0
NZ_CP037923.1	WP_001295414.1	mog	molybdopterin adenylyltransferase	195	0	1	1	0	0	0	0	0	0	0	0	0	1	0	2	0	0	1	1	0	0	0	1	0	2	4	4	3	5	5	0	0	0	0	0	0	0	0.676459	0.687574	0	0	0	0	0	0
NZ_CP037923.1	WP_000918166.1	mrcB	bifunctional glycosyl transferase\transpeptidase	844	0	0	0	0	0	0	0	0	0	0	0	0	0	0	0	0	0	0	1	0	0	0	0	0	0	0	0	0	0	0	0	0	0	2	0	0	0	0	0	0	0	0	0	0	0
NZ_CP037923.1	WP_000802500.1	mreC	rod shape-determining protein MreC	367	0	1	1	0	0	0	0	1	0	0	0	0	2	1	0	1	0	0	0	0	0	0	0	0	0	0	0	0	0	0	0	0	3	0	5	4	0	0.414716	0.387214	0	0	0	0	0.472673	0
NZ_CP037923.1	WP_000177726.1	mscK	mechanosensitive channel MscK	1120	0	2	0	0	0	0	0	0	0	0	0	0	0	2	0	0	0	0	0	0	0	0	0	0	0	2	0	0	1	0	0	0	0	0	0	0	0	0.359381	0	0	0	0	0	0	0
NZ_CP037923.1	WP_001102352.1	msyB	acidic protein MsyB	237	0	0	0	0	0	0	0	0	0	0	0	0	1	1	0	0	0	0	0	0	0	0	0	0	0	0	0	0	0	0	0	0	0	0	0	0	0	0	0	0	0	0	0	0	0
NZ_CP037923.1	WP_000093279.1	mtlA	PTS mannitol transporter subunit IICBA	637	0	0	0	0	0	0	0	0	0	0	0	0	0	1	0	0	0	0	0	0	0	0	0	0	1	2	0	0	2	3	0	0	0	0	0	0	0	0	0	0	0	0	0	0	0
NZ_CP037923.1	WP_000689844.1	mtnN	5'-methylthioadenosine\S-adenosylhomocysteine nucleosidase	232	0	1	1	0	0	1	0	1	0	0	1	0	0	1	0	1	0	0	0	1	0	0	0	1	0	0	0	0	1	1	0	0	0	0	0	0	0	0.532545	0.539043	0	0	0.583408	0	0.58138	0
NZ_CP037923.1	WP_001040483.1	murP	PTS N-acetylmuramic acid transporter subunit IIBC	474	0	0	0	0	0	0	0	0	0	0	0	0	0	0	0	0	0	0	0	0	0	0	0	1	0	0	0	0	0	0	0	0	0	0	0	0	0	0	0	0	0	0	0	0	0
NZ_CP037923.1	EKN05	murR	HTH-type transcriptional regulator MurR	284	0	1	1	0	0	0	1	1	1	0	0	0	0	1	0	0	0	0	0	1	0	0	0	0	1	1	1	3	2	2	0	0	0	0	0	0	0	0.331932	0.318624	0	0	0	0.351904	0.390994	0.333674
NZ_CP037923.1	WP_000082188.1	mutH	DNA mismatch repair endonuclease MutH	229	0	1	2	0	0	0	0	1	0	0	0	0	0	1	2	0	0	0	0	0	0	0	0	0	4	0	4	2	3	2	0	0	0	0	0	0	0	0.885573	1.01315	0	0	0	0	0.609822	0
NC_024996.1	WP_000621942.1	mxiJ	SctJ family type III secretion inner membrane ring lipoprotein Mxi	241	0	0	0	0	0	0	0	0	0	0	0	0	2	0	0	0	4	3	0	0	0	0	2	0	0	0	0	0	1	0	0	0	0	0	0	0	0	0	0	0	0	0	0	0	0
NC_024996.1	WP_001346200.1	mxiM	type III secretion system pilotin MxiM	142	0	1	1	2	0	2	3	0	1	1	1	0	4	0	0	0	3	1	0	0	0	1	2	0	0	1	0	0	2	0	0	0	0	0	0	0	0	0.941133	0.927966	1.63375	0	1.68539	5.10138	0	0.790319
NZ_CP037923.1	WP_000106474.1	N/A	DUF2594 family protein	74	0	3	0	0	0	0	0	0	0	0	0	0	0	0	0	0	0	0	0	0	0	0	0	0	0	0	0	0	0	0	0	0	0	0	0	0	0	6.02399	0	0	0	0	0	0	0
NC_024996.1;NC_024996.1;NZ_CP037923.1;NZ_CP037923.1;NZ_CP037923.1;NZ_CP037923.1;NZ_CP037923.1;NZ_CP037923.1;NZ_CP037923.1;NZ_CP037923.1;NZ_CP037923.1;NZ_CP037923.1;NZ_CP037923.1;NZ_CP037923.1;NZ_CP037923.1;NZ_CP037923.1;NZ_CP037923.1;NZ_CP037923.1;NZ_CP037923.1;NZ_CP037923.1;NZ_CP037923.1	WP_088895425.1;WP_094081542.1;WP_088895425.1;WP_088895425.1;WP_088895425.1;WP_094081542.1;WP_094081542.1;WP_094081542.1;WP_094081542.1;WP_094081542.1;WP_094081542.1;WP_094081542.1;WP_094081542.1;WP_134800564.1;WP_167701259.1;WP_167701260.1;WP_167701260.1;WP_167701264.1;WP_167701264.1;WP_171764202.1;WP_171768503.1	N/A	IS3-like element IS2 family transposase	409	0	15	0	0	0	0	0	0	0	0	0	0	0	0	0	0	0	0	0	0	0	0	0	0	0	0	0	0	0	23	0	0	0	0	0	0	0	4.59986	0	0	0	0	0	0	0
NZ_CP037923.1	WP_000004910.1	N/A	hydrogenase expression\formation protein	285	0	4	3	2	1	3	0	0	0	1	1	0	3	4	3	3	8	1	0	0	0	0	0	0	1	3	2	1	4	3	0	0	0	0	0	0	0	3.8565	2.17782	1.80412	0.673241	3.06546	0	0	0
NC_024996.1;NC_024996.1;NC_024996.1;NC_024996.1	H6S51;H6S51;H6S51;H6S51	N/A	IS3-like element ISSfl11 family transposase	224	0	6	6	8	8	5	7	5	5	5	4	5	10	5	9	7	7	0	5	5	6	7	5	6	0	7	8	0	0	0	0	0	0	0	0	0	0	3.32379	5.01606	7.5472	6.73176	2.75499	7.08941	4.95623	3.71381
NZ_CP037923.1	WP_000414573.1	N/A	LysR substrate-binding domain-containing protein	307	0	5	1	0	0	0	3	2	0	0	0	0	2	5	3	0	0	0	0	0	2	0	0	0	0	0	0	0	0	0	0	0	0	0	0	0	0	2.97584	1.07025	0	0	0	2.03938	1.88803	0
NC_024996.1;NC_024996.1;NC_024996.1;NC_024996.1;NZ_CP037923.1;NZ_CP037923.1;NZ_CP037923.1;NZ_CP037923.1	H6S51;H6S51;H6S51;H6S51;EKN05;EKN05;EKN05;EKN05	N/A	IS3 family transposase	388	0	10	8	3	0	0	5	8	0	8	0	0	7	0	8	0	6	0	0	0	0	0	13	0	0	7	0	0	11	0	0	0	0	0	0	0	0	2.70701	2.05539	0.463612	0	0	1.39783	2.23102	0
NZ_CP037923.1	WP_000256830.1	N/A	head decoration protein	115	0	1	1	0	0	0	0	0	0	0	0	0	0	1	0	0	0	0	0	0	0	0	0	0	2	3	0	0	0	2	0	0	0	0	0	0	0	2.66169	2.39704	0	0	0	0	0	0
NZ_CP037923.1	WP_001185290.1	N/A	YaeQ family protein	181	0	2	1	0	1	0	2	1	0	0	0	0	2	1	1	0	0	0	0	0	0	0	0	1	0	0	0	0	0	0	0	0	0	0	0	0	0	2.65045	1.81596	0	1.88486	0	4.45	0.777668	0
NZ_CP037923.1	WP_000410201.1	N/A	DUF3820 family protein	72	0	1	1	1	3	1	0	0	0	0	0	1	2	1	1	0	0	2	0	0	0	1	1	0	3	1	4	3	2	2	0	0	0	0	0	0	0	2.48275	2.9798	2.4702	8.69329	2.22317	0	0	0
NZ_CP037923.1	WP_004967149.1	N/A	IS66-like element ISSfl3 family transposase	533	0	8	0	0	0	0	0	5	3	0	0	0	4	11	0	0	2	0	0	5	0	0	0	0	6	0	0	6	0	4	0	0	0	0	0	0	0	2.35679	0	0	0	0	0	1.57953	1.11954
NZ_CP037923.1	EKN05	N/A	nicotinamide mononucleotide deamidase-related protein YfaY	399	0	4	2	1	1	2	0	3	2	2	2	2	1	2	4	2	2	2	0	2	2	0	1	1	1	3	1	4	0	2	0	0	0	0	0	0	0	2.27531	0.595742	0.49959	0.51205	1.02631	0	1.2106	0.594933
NZ_CP037923.1	WP_001276415.1	N/A	AroM family protein	225	0	2	0	0	1	1	0	0	0	0	1	0	5	2	5	9	5	3	2	0	1	2	2	1	0	0	0	4	5	6	0	0	0	0	0	0	0	2.20982	0	0	1.85213	1.17562	0	0	0
NC_024996.1	WP_000931197.1	N/A	polysaccharide deacetylase family protein	280	0	3	4	9	4	6	0	4	3	5	1	3	0	2	3	6	7	3	0	3	2	1	2	3	0	0	0	0	1	0	0	0	0	0	0	0	0	1.92748	2.40648	5.90404	2.12831	3.18985	0	3.1701	1.32152
NZ_CP037923.1	WP_001078799.1	N/A	4Fe-4S binding protein	157	0	3	0	2	2	3	0	3	1	0	1	0	0	3	3	3	2	2	0	0	2	1	1	1	0	3	2	0	3	3	0	0	0	0	0	0	0	1.90864	0	2.30629	2.19322	2.98434	0	2.01683	0.621679
NZ_CP037923.1	WP_000421305.1	N/A	U32 family peptidase	331	0	2	0	2	0	2	0	3	1	0	0	0	2	4	1	2	3	1	0	1	0	0	0	0	1	0	1	2	2	2	0	0	0	0	0	0	0	1.7667	0	1.52973	0	0.783009	0	2.58976	0.891148
NZ_CP037923.1	WP_005105166.1	N/A	deaminated glutathione amidase	262	0	3	0	0	0	0	0	1	0	0	0	0	0	3	0	0	0	0	0	0	0	0	0	0	0	0	0	0	0	0	0	0	0	0	0	0	0	1.64163	0	0	0	0	0	0.766943	0
NC_024996.1;NC_024996.1;NZ_CP037923.1;NZ_CP037923.1;NZ_CP037923.1;NZ_CP037923.1;NZ_CP037923.1;NZ_CP037923.1;NZ_CP037923.1;NZ_CP037923.1;NZ_CP037923.1;NZ_CP037923.1;NZ_CP037923.1;NZ_CP037923.1;NZ_CP037923.1;NZ_CP037923.1;NZ_CP037923.1;NZ_CP037923.1;NZ_CP037923.1;NZ_CP037923.1;NZ_CP037923.1;NZ_CP037923.1;NZ_CP037923.1;NZ_CP037923.1;NZ_CP037923.1	H6S51;WP_005104824.1;EKN05;WP_000483770.1;WP_000483770.1;WP_000483770.1;WP_000483773.1;WP_000483773.1;WP_000483773.1;WP_000483773.1;WP_000483773.1;WP_000483773.1;WP_000483773.1;WP_000483773.1;WP_000483773.1;WP_000483773.1;WP_005097300.1;WP_005104824.1;WP_005104824.1;WP_005104903.1;WP_005104903.1;WP_005105851.1;WP_171764204.1;WP_171768499.1;WP_171768500.1	N/A	IS4-like element IS4 family transposase	423	0	4	4	0	0	0	2	2	2	0	1	0	0	0	0	3	0	1	0	0	0	0	0	1	0	0	0	0	0	0	0	0	0	0	0	0	0	1.53712	1.48118	0	0	0	1.02119	0.958623	0.909557
NZ_CP037923.1	EKN05	N/A	glycerol-3-phosphate responsive antiterminator	190	0	2	1	0	0	0	1	2	2	0	0	1	2	3	1	0	1	1	2	1	3	1	1	0	1	1	0	1	2	2	0	0	0	0	0	0	0	1.47117	1.19508	0	0	0	1.03039	1.37741	1.97488
NZ_CP037923.1	WP_001088391.1	N/A	YjjW family glycine radical enzyme activase	287	0	2	1	0	0	0	1	1	0	0	0	0	0	1	1	0	0	0	0	0	0	0	0	0	0	2	0	1	0	2	0	0	0	0	0	0	0	1.34957	0.219746	0	0	0		0.221676	0
NZ_CP037923.1	WP_000640143.1	N/A	DUF1133 family protein	184	0	1	2	4	3	3	0	0	0	0	0	0	3	3	1	0	0	0	0	0	0	0	0	0	3	4	3	1	2	2	0	0	0	0	0	0	0	1.1638	2.79515	5.08726	3.58291	3.68136	0	0	0
NC_024996.1	H6S51	N/A	IS1 family transposase	120	0	1	0	0	0	0	0	0	1	0	0	0	0	0	0	0	0	0	0	0	0	0	0	0	0	0	0	0	0	0	0	0	0	0	0	0	0	1.14202	0	0	0	0	0	0	1.02031
NZ_CP037923.1	WP_000559763.1	N/A	YfcL family protein	92	0	2	4	0	0	0	0	0	0	0	0	0	0	2	3	0	0	0	0	0	0	0	0	0	0	0	0	0	0	0	0	0	0	0	0	0	0	1.10731	6.6114	0	0	0	0	0	0
NZ_CP037923.1	WP_000056529.1	N/A	winged helix-turn-helix domain-containing protein	410	0	3	0	1	2	1	0	6	0	1	1	0	3	6	2	1	1	3	0	0	0	0	0	1	7	9	12	10	9	5	0	0	0	0	0	0	0	1.03454	0	0.80911	1.44808	0.796364	0	2.08567	0
NZ_CP037923.1	WP_005083349.1	N/A	hypothetical protein	209	0	1	0	0	0	0	0	0	0	0	0	0	2	2	1	0	0	0	0	0	0	0	0	0	0	0	0	0	1	0	0	0	0	0	0	0	0	0.995226	0	0	0	0	0	0	0
NZ_CP037923.1	WP_000140529.1	N/A	ISNCY family transposase	316	0	1	2	2	1	2	2	0	2	2	2	1	2	0	3	2	2	0	2	0	2	2	2	3	0	2	2	1	1	2	0	0	0	0	0	0	0	0.971922	2.06592	2.42906	1.30406	1.29303	2.90971	0	1.08751
NZ_CP037923.1	EKN05	N/A	GntR family transcriptional regulator	303	0	1	0	2	0	0	0	0	0	0	0	0	0	1	0	1	0	0	0	0	0	0	0	0	0	0	0	0	0	0	0	0	0	0	0	0	0	0.967834	0	2.16591	0	0	0	0	0
NZ_CP037923.1	WP_000833393.1	N/A	DUF1249 family protein	140	0	1	0	0	0	0	0	0	0	0	0	0	1	0	0	0	0	1	0	0	0	0	0	0	0	0	0	0	0	0	0	0	0	0	0	0	0	0.921647	0	0	0	0	0	0	0
NZ_CP037923.1	EKN05	N/A	IS3 family transposase	381	0	8	0	0	7	6	7	0	0	0	5	6	9	6	7	0	7	0	0	0	0	6	0	6	8	0	0	0	9	0	0	0	0	0	0	0	0	0.919361	0	0	0.771825	1.75457	1.64144	0	0
NZ_CP037923.1	WP_000516533.1	N/A	hypothetical protein	242	0	2	0	4	0	0	20	30	25	24	24	20	12	5	11	7	9	9	58	32	55	47	46	58	0	0	0	0	0	1	0	5	1	0	2	0	0	0.903208	0	2.01354	0	0	21.0721	22.7055	17.9869
NC_024996.1	WP_000405245.1	N/A	GNAT family N-acetyltransferase	160	0	1	0	0	0	0	0	0	0	0	0	0	1	0	0	0	0	0	0	0	0	0	0	0	0	0	0	0	0	0	0	0	0	0	0	0	0	0.844829	0	0	0	0	0	0	0
NZ_CP037923.1	WP_001289145.1	N/A	aspartate-semialdehyde dehydrogenase	337	0	1	3	0	0	0	0	2	0	0	0	0	1	3	2	0	1	0	0	0	2	0	0	0	2	0	0	2	4	5	0	0	0	0	0	0	0	0.836432	2.42618	0	0	0	0	1.69882	0
NZ_CP037923.1	WP_000158159.1	N/A	YaiI\YqxD family protein	152	0	2	0	0	0	0	0	0	0	0	0	0	0	0	0	0	0	0	0	0	0	0	0	0	0	0	0	0	0	0	0	0	0	0	0	0	0	0.640237	0	0	0	0	0	0	0
NZ_CP037923.1	WP_005050527.1	N/A	sugar-binding transcriptional regulator	315	0	1	2	0	0	0	0	0	0	0	0	0	0	0	0	0	0	0	0	0	0	0	0	0	1	0	0	1	1	0	0	0	0	0	0	0	0	0.500804	0.776754	0	0	0	0	0	0
NZ_CP037923.1	WP_000235403.1	N/A	glucarate dehydratase family protein	446	0	1	1	0	0	0	0	0	0	0	0	0	0	0	1	0	0	0	0	0	0	0	0	0	0	0	2	0	2	0	0	0	0	0	0	0	0	0.374613	0.382033	0	0	0	0	0	0
NZ_CP037923.1	WP_001230983.1	N/A	endonuclease\exonuclease\phosphatase family protein	266	0	1	0	0	0	0	0	0	0	0	0	0	0	0	0	0	0	0	0	0	0	0	0	0	0	0	0	0	0	0	0	0	0	0	0	0	0	0.366702	0	0	0	0	0	0	0
NZ_CP037923.1;NZ_CP037923.1	EKN05;EKN05	N/A	integrase family protein	279	0	1	1	1	1	1	0	0	1	1	1	1	0	0	0	1	1	0	0	0	0	0	0	1	2	0	0	1	0	0	0	0	0	0	0	0	0	0.34319	1.03042	1.16286	1.0916	1.06748	0	0	0.895316
NZ_CP037923.1	WP_001091541.1	N/A	putative acyl-CoA thioester hydrolase	427	0	1	0	2	1	2	0	0	0	1	0	1	0	0	0	0	1	0	0	0	1	2	3	3	0	1	0	0	0	0	0	0	0	0	0	0	0	0.297253	0	1.16728	0.325181	0.752292	0	0	0
NZ_CP037923.1;NZ_CP037923.1	WP_001192424.1;WP_001192436.1	N/A	Mu transposase C-terminal domain-containing protein	697	0	1	0	0	0	0	0	0	0	0	0	0	0	0	0	0	0	0	0	0	0	0	0	0	0	0	0	0	0	0	0	0	0	0	0	0	0	0.132797	0	0	0	0	0	0	0
NC_024996.1;NC_024996.1;NZ_CP037923.1;NZ_CP037923.1;NZ_CP037923.1;NZ_CP037923.1;NZ_CP037923.1;NZ_CP037923.1;NZ_CP037923.1;NZ_CP037923.1;NZ_CP037923.1;NZ_CP037923.1;NZ_CP037923.1;NZ_CP037923.1;NZ_CP037923.1;NZ_CP037923.1;NZ_CP037923.1;NZ_CP037923.1;NZ_CP037923.1;NZ_CP037923.1;NZ_CP037923.1;NZ_CP037923.1;NZ_CP037923.1;NZ_CP037923.1;NZ_CP037923.1;NZ_CP037923.1;NZ_CP037923.1;NZ_CP037923.1;NZ_CP037923…	WP_088895425.1;WP_094081542.1;EKN05;EKN05;WP_088895425.1;WP_088895425.1;WP_088895425.1;WP_094081542.1;WP_094081542.1;WP_094081542.1;WP_094081542.1;WP_094081542.1;WP_094081542.1;WP_094081542.1;WP_094081542.1;WP_134797556.1;WP_134797556.1;WP_134800554.1;WP_134800554.1;WP_134800564.1;WP_166739279.1;WP_167701259.1;WP_167701260.1;WP_167701260.1;WP_167701264.1;WP_167701264.1;WP_167701268.1;WP_167701269…	N/A	IS3-like element IS2 family transposase	409	0	0	15	0	0	0	0	0	0	0	0	0	0	0	0	0	0	0	0	0	0	0	0	0	0	0	0	0	0	0	0	0	0	0	0	0	0	0	8.22591	0	0	0	0	0	0
NZ_CP037923.1	WP_001295499.1	N/A	YebV family protein	78	0	0	1	1	2	1	0	0	1	0	0	0	0	0	0	2	1	1	0	0	0	1	1	0	3	3	2	1	1	3	0	0	0	0	0	0	0	0	3.23112	4.03654	7.99094	4.39805	0	0	3.83806
NZ_CP037923.1	WP_000669834.1	N/A	oxidative stress defense protein	246	0	0	3	2	0	1	0	0	0	0	0	1	0	0	0	2	3	1	0	0	0	0	0	0	2	3	3	4	2	3	0	0	0	0	0	0	0	0	1.63748	1.63102	0	0.765054	0	0	0
NZ_CP037923.1	WP_005063442.1	N/A	DUF1456 family protein	156	0	0	1	0	0	1	0	1	2	0	0	0	0	0	2	0	0	0	0	0	0	0	0	0	2	1	1	0	2	2	0	0	0	0	0	0	0	0	1.46082	0	0	1.23552	0	1.60878	3.15821
NZ_CP037923.1	WP_001175589.1	N/A	metalloregulator ArsR\SmtB family transcription factor	98	0	0	1	1	0	0	0	0	0	0	0	0	1	0	2	1	1	1	0	0	1	1	1	0	0	0	0	1	1	2	1	0	0	1	0	0	0	0	1.33653	1.57675	0	0	0	0	0
NZ_CP037923.1	WP_005106286.1	N/A	3-ketoacyl-ACP reductase	263	0	0	1	1	1	1	0	1	0	1	0	0	0	0	0	2	2	0	0	0	2	0	0	0	1	0	1	0	0	0	0	0	0	0	0	0	0	0	0.893911	0.529433	0.488926	0.528925	0	0.569615	0
NZ_CP037923.1	WP_001148908.1	N/A	OsmC family protein	134	0	0	1	0	0	0	0	0	0	0	0	0	0	0	0	0	0	0	0	0	0	0	0	0	0	0	0	0	0	1	0	0	0	0	0	0	0	0	0.747516	0	0	0	0	0	0
NC_024996.1;NC_024996.1;NZ_CP037923.1	H6S51;H6S51;WP_004967149.1	N/A	IS66-like element ISSfl3 family transposase	519	0	0	2	0	0	4	0	0	0	0	0	0	0	0	0	3	0	1	0	0	0	2	0	2	0	5	0	0	6	0	0	0	0	0	0	0	0	0	0.619831	0	0	0.937323	0	0	0
NZ_CP037923.1	WP_000814621.1	N/A	recombination protein NinB	136	0	0	1	0	0	0	0	0	0	0	0	0	0	0	0	0	0	0	0	0	0	0	0	0	0	0	0	0	0	0	0	0	0	0	0	0	0	0	0.407648	0	0	0	0	0	0
NZ_CP037923.1	WP_001279597.1	N/A	hypothetical protein	277	0	0	1	0	0	0	0	0	0	0	0	0	0	0	0	0	1	0	0	0	0	3	0	0	2	1	3	2	5	3	0	0	0	0	0	0	0	0	0.374813	0	0	0	0	0	0
NZ_CP037923.1	EKN05	N/A	phage major capsid protein	367	0	0	1	0	0	0	0	0	0	0	0	0	0	0	0	0	0	0	0	0	0	0	0	0	0	0	0	0	0	0	0	0	0	0	0	0	0	0	0.363737	0	0	0	0	0	0
NC_024996.1;NC_024996.1;NZ_CP037923.1;NZ_CP037923.1;NZ_CP037923.1;NZ_CP037923.1;NZ_CP037923.1;NZ_CP037923.1;NZ_CP037923.1;NZ_CP037923.1;NZ_CP037923.1;NZ_CP037923.1;NZ_CP037923.1;NZ_CP037923.1;NZ_CP037923.1;NZ_CP037923.1;NZ_CP037923.1;NZ_CP037923.1;NZ_CP037923.1;NZ_CP037923.1;NZ_CP037923.1;NZ_CP037923.1	WP_088895425.1;WP_094081542.1;EKN05;WP_088895425.1;WP_088895425.1;WP_088895425.1;WP_094081542.1;WP_094081542.1;WP_094081542.1;WP_094081542.1;WP_094081542.1;WP_094081542.1;WP_094081542.1;WP_094081542.1;WP_134800564.1;WP_167701259.1;WP_167701260.1;WP_167701260.1;WP_167701264.1;WP_167701264.1;WP_171764202.1;WP_171768503.1	N/A	IS3-like element IS2 family transposase	409	0	0	0	14	21	16	11	14	0	15	14	13	0	0	0	20	14	0	0	7	14	14	0	12	22	0	0	27	0	0	0	0	0	0	0	0	0	0	0	8.90971	13.569	10.3107	9.83214	9.27968	0
NZ_CP037923.1	WP_000377229.1	N/A	YecH family protein	79	0	0	0	3	1	1	0	0	0	0	0	0	0	0	0	1	0	0	0	0	0	0	0	0	0	0	0	0	0	0	0	0	0	0	0	0	0	0	0	8.02558	4.36528	4.60414	0	0	0
NZ_CP037923.1	WP_134800571.1	N/A	tail fiber assembly protein	181	0	0	0	8	15	6	0	0	0	0	0	4	0	0	3	12	0	0	0	0	0	0	0	0	4	0	0	0	7	6	0	0	0	0	0	0	0	0	0	2.53737	6.15443	2.84464	0	0	0
NZ_CP037923.1	WP_001300570.1	N/A	N-acetylmannosamine-6-phosphate 2-epimerase	229	0	0	0	2	1	2	0	0	0	0	0	2	0	0	0	1	2	2	0	0	0	1	0	0	3	0	1	1	4	2	0	0	0	0	0	0	0	0	0	1.98852	1.4385	2.13093	0	0	0
NZ_CP037923.1	WP_001219160.1	N/A	gamma-glutamylcyclotransferase	113	0	0	0	1	1	0	0	0	0	0	0	0	0	0	0	1	1	1	0	0	0	0	0	0	0	0	0	0	0	0	0	0	0	0	0	0	0	0	0	1.53707	1.57823	0	0	0	0
NZ_CP037923.1	WP_000483856.1	N/A	divergent polysaccharide deacetylase family protein	319	0	0	0	2	2	2	0	0	0	1	0	0	1	0	0	0	1	1	0	0	0	0	1	0	0	0	0	0	0	0	0	0	0	0	0	0	0	0	0	0.929571	0.875881	0.925452	0	0	0
NZ_CP037923.1	WP_000831543.1	N/A	DUF1190 family protein	223	0	0	0	1	2	1	0	0	0	1	1	1	0	0	2	1	1	0	1	0	1	0	0	0	3	2	3	2	1	2	0	0	0	0	0	0	0	0	0	0.856691	2.06665	0.776546	0	0	0
NZ_CP037923.1	WP_000779831.1	N/A	YbaY family lipoprotein	190	0	0	0	1	2	1	0	0	0	1	0	0	0	0	0	1	1	0	0	0	0	0	0	0	0	2	0	3	3	3	0	0	0	0	0	0	0	0	0	0.670236	1.1589	1.33799	0	0	0
NZ_CP037923.1	WP_000736138.1	N/A	Gfo\Idh\MocA family oxidoreductase	288	0	0	0	1	1	2	0	0	0	1	1	0	0	1	1	1	2	1	0	0	0	0	0	0	0	0	0	0	1	0	0	0	0	0	0	0	0	0	0	0.535306	0.541268	0.88636	0	0	0
NC_024996.1;NC_024996.1;NZ_CP037923.1;NZ_CP037923.1;NZ_CP037923.1;NZ_CP037923.1;NZ_CP037923.1;NZ_CP037923.1;NZ_CP037923.1;NZ_CP037923.1	H6S51;H6S51;EKN05;EKN05;EKN05;WP_004967149.1;WP_005067462.1;WP_005067462.1;WP_134800612.1;WP_134800612.1	N/A	IS66-like element ISSfl3 family transposase	519	0	0	0	1	0	0	0	0	0	0	1	1	0	0	0	0	0	0	0	0	0	0	0	0	0	0	3	0	0	0	0	0	0	0	0	0	0	0	0	0.273791	0	0	0	0	0
NC_024996.1;NC_024996.1;NZ_CP037923.1;NZ_CP037923.1;NZ_CP037923.1;NZ_CP037923.1;NZ_CP037923.1;NZ_CP037923.1;NZ_CP037923.1;NZ_CP037923.1;NZ_CP037923.1;NZ_CP037923.1;NZ_CP037923.1;NZ_CP037923.1;NZ_CP037923.1;NZ_CP037923.1;NZ_CP037923.1;NZ_CP037923.1;NZ_CP037923.1;NZ_CP037923.1;NZ_CP037923.1;NZ_CP037923.1;NZ_CP037923.1;NZ_CP037923.1	H6S51;WP_005104824.1;WP_000483770.1;WP_000483770.1;WP_000483770.1;WP_000483773.1;WP_000483773.1;WP_000483773.1;WP_000483773.1;WP_000483773.1;WP_000483773.1;WP_000483773.1;WP_000483773.1;WP_000483773.1;WP_000483773.1;WP_005097300.1;WP_005104824.1;WP_005104824.1;WP_005104903.1;WP_005104903.1;WP_005105851.1;WP_171764204.1;WP_171768499.1;WP_171768500.1	N/A	IS4-like element IS4 family transposase	423	0	0	0	0	2	0	0	0	0	0	0	0	3	0	0	0	0	0	0	0	0	0	0	0	0	0	0	0	0	0	0	0	0	0	0	0	0	0	0	0	0.955244	0	0	0	0
NZ_CP037923.1	WP_000812796.1	N/A	DUF484 family protein	235	0	0	0	0	1	0	0	1	0	0	0	0	1	1	1	0	0	0	1	0	0	1	0	0	0	0	0	1	0	0	0	0	0	0	0	0	0	0	0	0	0.619629	0	0	0.629522	0
NZ_CP037923.1	EKN05	N/A	electron transfer flavoprotein subunit alpha\FixB family protein	312	0	0	0	0	1	0	0	0	0	0	0	0	0	0	0	0	0	0	0	0	0	0	0	0	0	0	0	0	0	0	0	0	0	0	0	0	0	0	0	0	0.577067	0	0	0	0
NZ_CP037923.1	WP_000826512.1	N/A	putative DNA-binding transcriptional regulator	130	0	0	0	0	0	2	0	0	0	0	0	0	0	0	0	0	0	0	0	0	0	0	0	0	0	0	1	1	0	0	0	0	0	0	0	0	0	0	0	0	0	2.12803	0	0	0
NZ_CP037923.1	WP_025715253.1	N/A	hypothetical protein	126	0	0	0	0	0	1	0	0	0	0	0	0	0	0	0	0	3	2	0	0	0	0	0	0	3	0	0	0	2	0	0	0	0	0	0	0	0	0	0	0	0	1.26409	0	0	0
NZ_CP037923.1	WP_000131484.1	N/A	AAA family ATPase	478	0	0	0	0	0	2	0	0	0	0	0	0	0	0	0	1	0	3	0	1	0	3	3	0	0	0	0	0	0	0	0	0	0	0	0	0	0	0	0	0	0	0.940659	0	0	0
NZ_CP037923.1	EKN05	N/A	tyrosine-type recombinase\integrase	313	0	0	0	0	0	1	0	0	0	0	1	0	0	0	0	0	0	0	0	0	0	0	0	0	0	0	0	1	0	0	0	0	0	0	0	0	0	0	0	0	0	0.858566	0	0	0
NZ_CP037923.1	WP_001343163.1	N/A	D-hexose-6-phosphate mutarotase	294	0	0	0	0	0	1	0	0	0	0	0	0	1	0	0	0	0	2	0	1	0	0	0	0	0	0	0	1	0	0	0	0	0	0	0	0	0	0	0	0	0	0.477717	0	0	0
NZ_CP037923.1	WP_000700804.1	N/A	zinc-binding dehydrogenase	364	0	0	0	0	0	1	0	1	0	0	0	0	0	1	0	2	2	0	0	0	0	0	0	0	0	1	0	1	0	0	0	0	0	0	0	0	0	0	0	0	0	0.420331	0	0.430239	0
NZ_CP037923.1	EKN05	N/A	molybdopterin-dependent oxidoreductase	344	0	0	0	0	0	2	0	0	0	0	0	0	0	0	0	1	0	0	0	0	0	0	0	0	0	0	0	0	0	0	0	0	0	0	0	0	0	0	0	0	0	0.366268	0	0	0
NC_024996.1;NZ_CP037923.1;NZ_CP037923.1;NZ_CP037923.1;NZ_CP037923.1;NZ_CP037923.1;NZ_CP037923.1;NZ_CP037923.1;NZ_CP037923.1;NZ_CP037923.1;NZ_CP037923.1	WP_134800623.1;EKN05;WP_094096545.1;WP_094096545.1;WP_094096545.1;WP_094096545.1;WP_094096551.1;WP_134800514.1;WP_136350431.1;WP_136350432.1;WP_136350433.1	N/A	IS3-like element IS911 family transposase	389	0	0	0	0	0	1	3	0	0	0	1	0	3	3	0	0	1	0	3	0	0	0	3	0	4	3	3	1	0	1	0	0	0	0	0	0	0	0	0	0	0	0.361489	1.21688	0	0
NZ_CP037923.1	WP_000938097.1	N/A	T3SS effector E3 ubiquitin-protein ligase IpaH2	583	0	0	0	0	0	0	116	212	176	174	149	147	37	42	41	51	42	0	227	191	409	386	342	393	7	15	0	0	0	0	0	0	0	0	0	39	0	0	0	0	0	0	19.8445	20.231	20.9816
NZ_CP037923.1	WP_000208039.1	N/A	DUF551 domain-containing protein	279	0	0	0	0	0	0	10	1	4	0	0	0	1	2	0	0	0	0	11	0	0	7	3	6	0	0	0	1	3	0	0	0	0	0	0	0	0	0	0	0	0	0	10.6023	0.922118	2.49443
NZ_CP037923.1;NZ_CP037923.1	WP_134800566.1;WP_134800566.1	N/A	NEL-type E3 ubiquitin ligase domain-containing protein	547	0	0	0	0	0	0	91	155	112	130	111	103	32	26	33	0	0	0	165	144	298	294	244	299	0	0	0	0	0	0	0	0	0	5	0	35	0	0	0	0	0	0	6.80115	8.52361	3.40354
NZ_CP037923.1	WP_000281320.1	N/A	DUF2002 family protein	114	0	0	0	0	0	0	3	2	0	0	0	0	2	1	0	0	0	0	3	0	0	2	2	1	0	1	0	3	1	1	0	0	2	0	5	4	0	0	0	0	0	0	5.00122	1.93898	0
NZ_CP037923.1	WP_024260222.1	N/A	hypothetical protein	216	0	0	0	0	0	0	2	0	0	0	0	0	0	0	0	0	0	0	0	0	0	0	0	0	0	0	0	0	0	0	0	0	0	0	0	0	0	0	0	0	0	0	2.81202	0	0
NZ_CP037923.1	WP_000815099.1	N/A	DeoR\GlpR family transcriptional regulator	252	0	0	0	0	0	0	1	0	0	0	0	0	0	0	0	0	0	0	0	1	0	0	0	0	1	2	0	0	0	1	0	0	0	0	0	0	0	0	0	0	0	0	0.81613	0	0
NZ_CP037923.1	WP_000703656.1	N/A	glycosyltransferase family 2 protein	307	0	0	0	0	0	0	1	0	0	0	0	2	1	3	1	1	2	0	0	2	0	0	0	0	0	0	0	0	3	0	0	0	0	0	0	0	0	0	0	0	0	0	0.681906	0	0
NZ_CP037923.1	EKN05	N/A	YhaC family protein	386	0	0	0	0	0	0	1	2	0	0	0	1	0	0	0	0	0	0	4	5	11	4	5	7	0	0	0	0	0	0	0	0	0	0	0	0	0	0	0	0	0	0	0.39532	1.43967	0
NZ_CP037923.1	WP_000386465.1	N/A	hypothetical protein	414	0	0	0	0	0	0	1	0	0	0	0	0	0	0	0	0	0	0	0	0	0	0	0	0	0	0	0	0	0	0	0	0	0	0	0	0	0	0	0	0	0	0	0.221273	0	0
NZ_CP037923.1	WP_000358679.1	N/A	TcfC E-set like domain-containing protein	894	0	0	0	0	0	0	1	0	0	0	0	0	0	0	0	0	0	0	0	0	0	0	0	0	0	0	0	0	0	0	0	0	0	0	0	0	0	0	0	0	0	0	0.207936	0	0
NZ_CP037923.1	EKN05	N/A	IS3-like element IS600 family transposase	393	0	0	0	0	0	0	0	7	0	0	0	0	0	0	0	0	0	0	0	0	0	0	0	0	0	0	0	0	0	0	0	0	0	0	0	0	0	0	0	0	0	0	0		0
NZ_CP037923.1	EKN05	N/A	MFS transporter	169	0	0	0	0	0	0	0	1	0	0	0	0	0	0	0	0	0	0	0	0	0	0	0	0	0	0	0	0	0	0	0	0	0	0	0	0	0	0	0	0	0	0	0	2.25086	0
NZ_CP037923.1	WP_005052206.1	N/A	rhodanese-like domain-containing protein	143	0	0	0	0	0	0	0	2	0	1	1	0	2	3	2	0	0	0	0	0	1	0	0	0	1	1	0	2	3	3	0	0	0	0	0	0	0	0	0	0	0	0	0	1.85732	0
NZ_CP037923.1	WP_000787424.1	N/A	helix-turn-helix domain-containing protein	135	0	0	0	0	0	0	0	1	1	0	0	0	1	0	0	0	0	0	0	0	1	0	0	0	2	0	0	3	2	1	0	0	0	0	0	0	0	0	0	0	0	0	0	1.29145	1.24822
NZ_CP037923.1	WP_000203025.1	N/A	YbjN domain-containing protein	158	0	0	0	0	0	0	0	1	0	0	0	0	0	1	0	0	0	0	0	0	0	0	0	0	0	0	0	0	0	0	0	0	0	0	0	0	0	0	0	0	0	0	0	0.825274	0
NC_024996.1;NC_024996.1;NC_024996.1;NZ_CP037923.1;NZ_CP037923.1;NZ_CP037923.1;NZ_CP037923.1;NZ_CP037923.1;NZ_CP037923.1	H6S51;H6S51;H6S51;EKN05;EKN05;EKN05;EKN05;EKN05;EKN05	N/A	transposase	353	0	0	0	0	0	0	0	6	0	0	0	0	0	0	0	0	0	0	0	0	0	0	0	0	0	0	0	0	0	0	0	0	0	0	0	0	0	0	0	0	0	0	0	0.751517	0
NZ_CP037923.1	WP_000042900.1	N/A	DUF2500 domain-containing protein	119	0	0	0	0	0	0	0	1	0	0	0	0	0	0	0	0	0	0	0	0	0	0	0	0	0	0	0	0	0	0	0	0	0	0	0	0	0	0	0	0	0	0	0	0.723836	0
NZ_CP037923.1	WP_000434038.1	N/A	GntR family transcriptional regulator	248	0	0	0	0	0	0	0	1	0	1	0	1	0	0	0	1	0	0	0	0	0	0	0	0	0	0	0	0	0	0	0	0	0	0	0	0	0	0	0	0	0	0	0	0.659377	0
NZ_CP037923.1	WP_001123162.1	N/A	iron ABC transporter substrate-binding protein	340	0	0	0	0	0	0	0	1	0	0	0	0	0	0	0	0	0	0	0	0	0	0	0	0	0	0	0	0	0	0	0	0	0	0	0	0	0	0	0	0	0	0	0	0.49015	0
NZ_CP037923.1	WP_005105682.1	N/A	hypothetical protein	247	0	0	0	0	0	0	0	1	0	0	0	0	0	0	0	0	0	0	0	0	0	0	0	0	0	0	0	1	0	0	0	0	0	0	0	0	0	0	0	0	0	0	0	0.393778	0
NZ_CP037923.1	WP_000020616.1	N/A	hypothetical protein	407	0	0	0	0	0	0	0	1	0	0	0	0	0	0	3	0	0	2	0	0	5	5	2	7	0	0	0	0	0	0	0	0	0	0	0	0	0	0	0	0	0	0	0	0.359673	0
NZ_CP037923.1	WP_024260295.1	N/A	ROK family protein	397	0	0	0	0	0	0	0	2	0	0	0	0	0	0	0	0	1	0	0	1	0	0	0	0	0	0	0	0	1	1	0	0	0	0	0	0	0	0	0	0	0	0	0	0.299212	0
NC_024996.1;NC_024996.1;NZ_CP037923.1;NZ_CP037923.1;NZ_CP037923.1;NZ_CP037923.1;NZ_CP037923.1;NZ_CP037923.1;NZ_CP037923.1;NZ_CP037923.1;NZ_CP037923.1;NZ_CP037923.1;NZ_CP037923.1;NZ_CP037923.1;NZ_CP037923.1;NZ_CP037923.1;NZ_CP037923.1;NZ_CP037923.1;NZ_CP037923.1;NZ_CP037923.1;NZ_CP037923.1;NZ_CP037923.1;NZ_CP037923.1;NZ_CP037923.1;NZ_CP037923.1;NZ_CP037923.1;NZ_CP037923.1;NZ_CP037923.1;NZ_CP037923…	WP_088895425.1;WP_094081542.1;EKN05;EKN05;WP_088895425.1;WP_088895425.1;WP_088895425.1;WP_094081542.1;WP_094081542.1;WP_094081542.1;WP_094081542.1;WP_094081542.1;WP_094081542.1;WP_094081542.1;WP_094081542.1;WP_134797556.1;WP_134797556.1;WP_134800554.1;WP_134800554.1;WP_134800564.1;WP_166739279.1;WP_167701259.1;WP_167701260.1;WP_167701260.1;WP_167701264.1;WP_167701264.1;WP_167701268.1;WP_171764202…	N/A	IS3-like element IS2 family transposase	409	0	0	0	0	0	0	0	0	13	0	0	0	0	0	0	0	0	0	8	0	0	0	10	0	0	0	0	0	0	0	0	0	0	0	0	0	0	0	0	0	0	0	0	0	8.66484
NZ_CP037923.1;NZ_CP037923.1;NZ_CP037923.1	EKN05;EKN05;EKN05	N/A	IS3-like element IS600 family transposase	372	0	0	0	0	0	0	0	0	7	0	0	0	0	0	0	0	0	0	0	0	0	0	0	0	0	0	0	0	0	0	0	0	0	0	0	0	0	0	0	0	0	0	0	0	2.40187
NC_024996.1	WP_000766818.1	N/A	DUF2726 domain-containing protein	196	0	0	0	0	0	0	0	0	1	0	1	0	0	0	0	0	0	0	0	0	0	2	0	0	0	1	0	0	0	2	0	1	1	0	0	0	0	0	0	0	0	0	0	0	0.671076
NZ_CP037923.1	WP_000535350.1	N/A	YccE family protein	418	0	0	0	0	0	0	0	0	1	0	0	0	0	0	0	0	0	0	5	2	9	9	1	4	0	0	0	0	0	0	0	0	0	0	0	0	0	0	0	0	0	0	0	0	0.543489
NZ_CP037923.1	WP_001267498.1	N/A	neutral zinc metallopeptidase	287	0	0	0	0	0	0	0	0	1	0	0	0	0	0	1	0	0	0	0	0	2	0	0	0	0	0	0	1	0	0	0	0	0	0	0	0	0	0	0	0	0	0	0	0	0.308699
NZ_CP037923.1	EKN05	N/A	EAL domain-containing protein	532	0	0	0	0	0	0	0	0	0	1	0	0	0	0	0	0	0	0	0	0	0	0	0	0	0	0	0	0	0	0	0	0	0	0	0	0	0	0	0	0	0	0	0	0	0
NZ_CP037923.1	WP_005106018.1	N/A	AsmA family protein	686	0	0	0	0	0	0	0	0	0	1	0	0	0	0	0	0	0	0	0	0	0	0	0	0	0	0	0	0	0	0	0	0	0	0	0	0	0	0	0	0	0	0	0	0	0
NZ_CP037923.1	EKN05	N/A	hypothetical protein	74	0	0	0	0	0	0	0	0	0	0	2	0	0	0	0	0	0	0	0	0	0	0	0	0	0	0	0	0	0	0	0	0	0	0	0	0	0	0	0	0	0	0	0	0	0
NZ_CP037923.1;NZ_CP037923.1;NZ_CP037923.1	EKN05;EKN05;EKN05	N/A	transposase	353	0	0	0	0	0	0	0	0	0	0	9	0	0	0	0	0	0	0	6	0	0	0	0	0	8	0	7	9	0	0	0	0	0	0	0	0	0	0	0	0	0	0	0	0	0
NZ_CP037923.1	WP_001013778.1	N/A	MurR\RpiR family transcriptional regulator	282	0	0	0	0	0	0	0	0	0	0	1	0	0	0	0	0	0	1	0	0	0	3	0	0	0	0	0	1	2	2	0	0	0	0	0	0	0	0	0	0	0	0	0	0	0
NZ_CP037923.1	WP_000370835.1	N/A	DUF4153 domain-containing protein	574	0	0	0	0	0	0	0	0	0	0	1	0	0	0	0	0	0	0	0	0	0	0	0	0	0	0	0	0	0	0	0	0	0	0	0	0	0	0	0	0	0	0	0	0	0
NZ_CP037923.1	WP_232626875.1	N/A	sugar phosphate isomerase\epimerase	294	0	0	0	0	0	0	0	0	0	0	0	1	0	0	0	0	0	0	0	0	0	0	0	0	0	0	0	0	0	0	0	0	0	0	0	0	0	0	0	0	0	0	0	0	0
NZ_CP037923.1	WP_000236995.1	N/A	acetyltransferase	147	0	0	0	0	0	0	0	0	0	0	0	0	1	0	0	0	0	0	0	0	0	0	0	0	0	0	0	0	0	0	0	0	0	0	0	0	0	0	0	0	0	0	0	0	0
NZ_CP037923.1	EKN05	N/A	BcsE family c-di-GMP-binding protein	166	0	0	0	0	0	0	0	0	0	0	0	0	1	1	0	0	0	0	0	1	1	0	0	0	0	0	0	0	0	0	0	0	0	0	0	0	0	0	0	0	0	0	0	0	0
NZ_CP037923.1	EKN05	N/A	fimbrial protein	249	0	0	0	0	0	0	0	0	0	0	0	0	1	0	0	0	0	0	0	0	0	0	0	0	0	0	0	0	0	0	0	0	0	0	0	0	0	0	0	0	0	0	0	0	0
NZ_CP037923.1	WP_000904502.1	N/A	SPFH\Band 7\PHB domain protein	305	0	0	0	0	0	0	0	0	0	0	0	0	1	0	0	0	0	0	0	0	0	0	0	0	0	0	0	1	0	0	0	0	0	0	0	0	0	0	0	0	0	0	0	0	0
NZ_CP037923.1	WP_000710193.1	N/A	hypothetical protein	104	0	0	0	0	0	0	0	0	0	0	0	0	0	1	0	0	0	0	0	1	0	0	0	0	0	0	0	1	0	1	0	0	0	0	0	0	0	0	0	0	0	0	0	0	0
NC_024996.1;NC_024996.1;NZ_CP037923.1;NZ_CP037923.1;NZ_CP037923.1;NZ_CP037923.1;NZ_CP037923.1;NZ_CP037923.1;NZ_CP037923.1;NZ_CP037923.1;NZ_CP037923.1;NZ_CP037923.1;NZ_CP037923.1;NZ_CP037923.1;NZ_CP037923.1;NZ_CP037923.1;NZ_CP037923.1;NZ_CP037923.1;NZ_CP037923.1;NZ_CP037923.1;NZ_CP037923.1;NZ_CP037923.1;NZ_CP037923.1	H6S51;WP_005104824.1;WP_000483770.1;WP_000483770.1;WP_000483770.1;WP_000483773.1;WP_000483773.1;WP_000483773.1;WP_000483773.1;WP_000483773.1;WP_000483773.1;WP_000483773.1;WP_000483773.1;WP_000483773.1;WP_000483773.1;WP_005097300.1;WP_005104824.1;WP_005104824.1;WP_005104903.1;WP_005104903.1;WP_005105851.1;WP_171764204.1;WP_171768500.1	N/A	IS4-like element IS4 family transposase	423	0	0	0	0	0	0	0	0	0	0	0	0	0	3	0	0	0	0	0	0	0	0	0	0	0	0	0	0	0	0	0	0	0	0	0	0	0	0	0	0	0	0	0	0	0
NZ_CP037923.1	WP_000024752.1	N/A	tellurite resistance TerB family protein	219	0	0	0	0	0	0	0	0	0	0	0	0	0	2	0	0	0	0	0	0	0	0	0	0	0	0	0	0	0	0	0	0	0	0	0	0	0	0	0	0	0	0	0	0	0
NZ_CP037923.1;NZ_CP037923.1;NZ_CP037923.1;NZ_CP037923.1;NZ_CP037923.1	EKN05;EKN05;EKN05;WP_094099456.1;WP_134800509.1	N/A	IS3 family transposase	221	0	0	0	0	0	0	0	0	0	0	0	0	0	1	0	0	0	0	0	0	0	0	0	0	0	0	0	0	0	0	0	0	0	0	0	0	0	0	0	0	0	0	0	0	0
NZ_CP037923.1	EKN05	N/A	SOS response-associated peptidase	219	0	0	0	0	0	0	0	0	0	0	0	0	0	1	0	0	0	1	0	0	0	0	0	0	0	0	0	0	0	0	0	0	0	0	0	0	0	0	0	0	0	0	0	0	0
NZ_CP037923.1	WP_005061294.1	N/A	NAD(P)-dependent oxidoreductase	337	0	0	0	0	0	0	0	0	0	0	0	0	0	1	0	0	0	0	0	0	0	0	0	0	0	0	0	0	0	0	0	0	0	0	0	0	0	0	0	0	0	0	0	0	0
NZ_CP037923.1	WP_005051239.1	N/A	LysR family transcriptional regulator	293	0	0	0	0	0	0	0	0	0	0	0	0	0	1	1	0	0	0	0	1	0	0	0	0	0	0	0	0	0	0	0	0	0	0	0	0	0	0	0	0	0	0	0	0	0
NZ_CP037923.1	WP_001026891.1	N/A	glycoside hydrolase family 127 protein	659	0	0	0	0	0	0	0	0	0	0	0	0	0	1	0	0	0	0	0	0	0	0	0	0	0	0	2	1	3	0	0	0	0	0	0	0	0	0	0	0	0	0	0	0	0
NZ_CP037923.1	WP_000593944.1	N/A	hydratase	726	0	0	0	0	0	0	0	0	0	0	0	0	0	1	2	0	0	0	0	0	0	0	0	0	0	0	0	0	0	0	0	0	0	0	0	0	0	0	0	0	0	0	0	0	0
NZ_CP037923.1	WP_001256186.1	N/A	SmdB family multidrug efflux ABC transporter permease\ATP-binding protein	593	0	0	0	0	0	0	0	0	0	0	0	0	0	1	0	0	0	0	0	0	0	0	0	0	0	0	0	0	0	0	0	0	0	0	0	0	0	0	0	0	0	0	0	0	0
NC_024996.1;NC_024996.1;NC_024996.1;NZ_CP037923.1;NZ_CP037923.1;NZ_CP037923.1;NZ_CP037923.1;NZ_CP037923.1;NZ_CP037923.1;NZ_CP037923.1;NZ_CP037923.1;NZ_CP037923.1;NZ_CP037923.1;NZ_CP037923.1;NZ_CP037923.1;NZ_CP037923.1;NZ_CP037923.1;NZ_CP037923.1;NZ_CP037923.1;NZ_CP037923.1;NZ_CP037923.1;NZ_CP037923.1;NZ_CP037923.1;NZ_CP037923.1	H6S51;WP_088895425.1;WP_094081542.1;EKN05;WP_088895425.1;WP_088895425.1;WP_088895425.1;WP_094081542.1;WP_094081542.1;WP_094081542.1;WP_094081542.1;WP_094081542.1;WP_094081542.1;WP_094081542.1;WP_094081542.1;WP_134800564.1;WP_136350420.1;WP_167701259.1;WP_167701260.1;WP_167701260.1;WP_167701264.1;WP_167701264.1;WP_171764202.1;WP_171768503.1	N/A	IS3-like element IS2 family transposase	355	0	0	0	0	0	0	0	0	0	0	0	0	0	0	11	0	0	0	0	0	0	0	0	0	0	0	0	0	0	0	0	0	0	0	0	0	0	0	0	0	0	0	0	0	0
NC_024996.1;NC_024996.1;NZ_CP037923.1;NZ_CP037923.1;NZ_CP037923.1;NZ_CP037923.1;NZ_CP037923.1;NZ_CP037923.1;NZ_CP037923.1;NZ_CP037923.1;NZ_CP037923.1;NZ_CP037923.1;NZ_CP037923.1;NZ_CP037923.1;NZ_CP037923.1;NZ_CP037923.1;NZ_CP037923.1;NZ_CP037923.1;NZ_CP037923.1;NZ_CP037923.1	H6S51;WP_005104824.1;WP_000483773.1;WP_000483773.1;WP_000483773.1;WP_000483773.1;WP_000483773.1;WP_000483773.1;WP_000483773.1;WP_000483773.1;WP_000483773.1;WP_000483773.1;WP_005097300.1;WP_005104824.1;WP_005104824.1;WP_005104903.1;WP_005104903.1;WP_005105851.1;WP_171764204.1;WP_171768500.1	N/A	IS4-like element IS4 family transposase	423	0	0	0	0	0	0	0	0	0	0	0	0	0	0	6	0	4	0	0	0	0	0	0	0	0	0	0	0	0	0	0	0	0	0	0	0	0	0	0	0	0	0	0	0	0
NZ_CP037923.1;NZ_CP037923.1;NZ_CP037923.1;NZ_CP037923.1;NZ_CP037923.1	WP_004967149.1;WP_005067462.1;WP_005067462.1;WP_134800612.1;WP_134800612.1	N/A	IS66-like element ISSfl3 family transposase	533	0	0	0	0	0	0	0	0	0	0	0	0	0	0	3	0	0	0	0	0	0	0	0	0	0	0	0	0	0	0	0	0	0	0	0	0	0	0	0	0	0	0	0	0	0
NZ_CP037923.1	WP_005051916.1	N/A	LysR family transcriptional regulator	333	0	0	0	0	0	0	0	0	0	0	0	0	0	0	1	0	0	0	0	0	0	0	0	0	0	0	0	0	0	0	0	0	0	0	0	0	0	0	0	0	0	0	0	0	0
NZ_CP037923.1	EKN05	N/A	phage receptor	875	0	0	0	0	0	0	0	0	0	0	0	0	0	0	1	0	0	0	0	0	2	0	0	0	0	0	0	0	0	0	0	0	0	0	0	0	0	0	0	0	0	0	0	0	0
NZ_CP037923.1	WP_000103622.1	N/A	hypothetical protein	59	0	0	0	0	0	0	0	0	0	0	0	0	0	0	0	1	1	1	0	0	0	0	1	0	0	0	0	0	0	0	0	0	0	0	0	0	0	0	0	0	0	0	0	0	0
NZ_CP037923.1;NZ_CP037923.1	EKN05;EKN05	N/A	M48 family metallopeptidase	166	0	0	0	0	0	0	0	0	0	0	0	0	0	0	0	2	0	0	0	0	0	0	0	0	0	0	0	0	0	0	0	0	0	0	0	0	0	0	0	0	0	0	0	0	0
NZ_CP037923.1	WP_001379071.1	N/A	hypothetical protein	103	0	0	0	0	0	0	0	0	0	0	0	0	0	0	0	1	1	0	0	0	0	0	0	1	0	0	0	0	0	0	0	0	0	0	0	0	0	0	0	0	0	0	0	0	0
NZ_CP037923.1	WP_000333379.1	N/A	class II glutamine amidotransferase	255	0	0	0	0	0	0	0	0	0	0	0	0	0	0	0	1	1	0	0	0	0	0	0	0	1	0	0	0	0	0	0	0	0	0	0	0	0	0	0	0	0	0	0	0	0
NZ_CP037923.1	EKN05	N/A	FAD-binding oxidoreductase	283	0	0	0	0	0	0	0	0	0	0	0	0	0	0	0	1	0	0	0	0	0	0	0	0	0	0	0	0	0	0	0	0	0	0	0	0	0	0	0	0	0	0	0	0	0
NC_024996.1;NZ_CP037923.1;NZ_CP037923.1;NZ_CP037923.1;NZ_CP037923.1;NZ_CP037923.1;NZ_CP037923.1;NZ_CP037923.1;NZ_CP037923.1;NZ_CP037923.1;NZ_CP037923.1;NZ_CP037923.1	WP_134800623.1;EKN05;EKN05;WP_094096545.1;WP_094096545.1;WP_094096545.1;WP_094096545.1;WP_094096551.1;WP_134800514.1;WP_136350431.1;WP_136350432.1;WP_136350433.1	N/A	IS3-like element IS911 family transposase	389	0	0	0	0	0	0	0	0	0	0	0	0	0	0	0	1	0	0	0	2	0	0	0	0	0	0	0	0	0	0	0	0	0	0	0	0	0	0	0	0	0	0	0	0	0
NZ_CP037923.1	WP_000555795.1	N/A	hypothetical protein	87	0	0	0	0	0	0	0	0	0	0	0	0	0	0	0	0	1	0	0	0	0	0	0	0	0	0	0	0	0	0	0	0	0	0	0	0	0	0	0	0	0	0	0	0	0
NZ_CP037923.1	WP_000705197.1	N/A	DUF1283 family protein	113	0	0	0	0	0	0	0	0	0	0	0	0	0	0	0	0	1	1	0	0	0	0	0	0	0	0	0	0	0	0	0	0	0	0	0	0	0	0	0	0	0	0	0	0	0
NZ_CP037923.1	WP_001295357.1	N/A	polysaccharide export protein	379	0	0	0	0	0	0	0	0	0	0	0	0	0	0	0	0	1	0	0	0	0	0	0	0	0	0	0	0	0	0	0	0	0	0	0	0	0	0	0	0	0	0	0	0	0
NC_024996.1;NC_024996.1;NC_024996.1	H6S51;H6S51;H6S51	N/A	IS1 family transposase	120	0	0	0	0	0	0	0	0	0	0	0	0	0	0	0	0	1	0	0	0	0	1	0	0	0	0	0	0	0	0	0	0	0	0	0	0	0	0	0	0	0	0	0	0	0
NZ_CP037923.1	WP_000258247.1	N/A	ArsC family reductase	118	0	0	0	0	0	0	0	0	0	0	0	0	0	0	0	0	1	2	0	0	0	0	0	0	0	0	0	0	0	0	0	0	0	0	0	0	0	0	0	0	0	0	0	0	0
NZ_CP037923.1	EKN05	N/A	exodeoxyribonuclease VIII	309	0	0	0	0	0	0	0	0	0	0	0	0	0	0	0	0	3	0	0	0	0	0	0	0	0	0	0	0	0	0	0	0	0	0	0	0	0	0	0	0	0	0	0	0	0
NZ_CP037923.1	WP_005105579.1	N/A	DeoR\GlpR family DNA-binding transcription regulator	257	0	0	0	0	0	0	0	0	0	0	0	0	0	0	0	0	1	0	0	0	0	0	0	0	0	0	0	0	0	0	0	0	0	0	0	0	0	0	0	0	0	0	0	0	0
NZ_CP037923.1	WP_000156578.1	N/A	helix-turn-helix transcriptional regulator	271	0	0	0	0	0	0	0	0	0	0	0	0	0	0	0	0	1	0	0	0	0	0	0	0	0	0	0	0	0	0	0	0	0	0	0	0	0	0	0	0	0	0	0	0	0
NC_024996.1	WP_073708127.1	N/A	hypothetical protein	238	0	0	0	0	0	0	0	0	0	0	0	0	0	0	0	0	1	0	0	0	0	0	0	0	0	0	0	0	0	0	0	0	0	0	0	0	0	0	0	0	0	0	0	0	0
NZ_CP037923.1	WP_001216446.1	N/A	sensor histidine kinase	543	0	0	0	0	0	0	0	0	0	0	0	0	0	0	0	0	1	1	0	0	1	0	0	0	0	0	0	0	0	1	0	0	0	0	0	0	0	0	0	0	0	0	0	0	0
NC_024996.1;NC_024996.1;NC_024996.1;NC_024996.1;NC_024996.1	H6S51;H6S51;H6S51;H6S51;H6S51	N/A	IS3-like element ISSfl11 family transposase	224	0	0	0	0	0	0	0	0	0	0	0	0	0	0	0	0	0	3	0	0	0	0	0	0	0	0	0	0	0	0	0	0	0	0	0	0	0	0	0	0	0	0	0	0	0
NZ_CP037923.1	WP_000634268.1	N/A	glycosyltransferase family 4 protein	374	0	0	0	0	0	0	0	0	0	0	0	0	0	0	0	0	0	3	0	0	0	1	1	0	1	0	1	0	2	1	0	0	0	0	0	0	0	0	0	0	0	0	0	0	0
NC_024996.1	WP_031942483.1	N/A	fertility inhibition protein FinO	186	0	0	0	0	0	0	0	0	0	0	0	0	0	0	0	0	0	1	0	0	0	0	0	0	0	0	0	0	0	1	0	0	0	0	0	0	0	0	0	0	0	0	0	0	0
NZ_CP037923.1	WP_024260306.1	N/A	YqgE\AlgH family protein	187	0	0	0	0	0	0	0	0	0	0	0	0	0	0	0	0	0	1	0	0	0	0	0	1	0	0	0	0	0	0	0	0	0	0	0	0	0	0	0	0	0	0	0	0	0
NZ_CP037923.1;NZ_CP037923.1;NZ_CP037923.1;NZ_CP037923.1;NZ_CP037923.1;NZ_CP037923.1	EKN05;EKN05;WP_005067462.1;WP_005067462.1;WP_134800612.1;WP_134800612.1	N/A	IS66-like element ISSfl3 family transposase	519	0	0	0	0	0	0	0	0	0	0	0	0	0	0	0	0	0	1	0	0	0	0	0	0	0	0	0	0	5	0	0	0	0	0	0	0	0	0	0	0	0	0	0	0	0
NZ_CP037923.1;NZ_CP037923.1;NZ_CP037923.1;NZ_CP037923.1	EKN05;EKN05;WP_094099456.1;WP_134800509.1	N/A	IS3 family transposase	292	0	0	0	0	0	0	0	0	0	0	0	0	0	0	0	0	0	1	0	0	0	0	0	0	1	2	0	4	0	1	0	0	0	0	0	0	0	0	0	0	0	0	0	0	0
NZ_CP037923.1	EKN05	N/A	deubiquitinase	63	0	0	0	0	0	0	0	0	0	0	0	0	0	0	0	0	0	0	2	1	3	5	3	4	0	0	0	0	0	0	0	0	0	0	0	0	0	0	0	0	0	0	0	0	0
NZ_CP037923.1	WP_001210039.1	N/A	DinI-like family protein	82	0	0	0	0	0	0	0	0	0	0	0	0	0	0	0	0	0	0	1	0	0	5	2	2	0	0	0	0	0	0	0	0	0	0	0	0	0	0	0	0	0	0	0	0	0
NZ_CP037923.1	WP_000156545.1	N/A	hypothetical protein	105	0	0	0	0	0	0	0	0	0	0	0	0	0	0	0	0	0	0	1	0	0	0	0	0	0	0	0	0	0	0	0	0	0	0	0	0	0	0	0	0	0	0	0	0	0
NZ_CP037923.1	WP_001003997.1	N/A	DNA-binding protein	240	0	0	0	0	0	0	0	0	0	0	0	0	0	0	0	0	0	0	2	0	0	0	1	0	0	0	0	0	0	0	0	0	0	0	0	0	0	0	0	0	0	0	0	0	0
NZ_CP037923.1	EKN05	N/A	NEL-type E3 ubiquitin ligase domain-containing protein	600	0	0	0	0	0	0	0	0	0	0	0	0	0	0	0	0	0	0	1	0	1	1	0	1	0	0	0	0	0	0	0	0	0	0	0	0	0	0	0	0	0	0	0	0	0
NZ_CP037923.1	EKN05	N/A	DUF4376 domain-containing protein	159	0	0	0	0	0	0	0	0	0	0	0	0	0	0	0	0	0	0	0	23	0	0	0	0	0	0	0	0	0	0	0	0	0	0	0	0	0	0	0	0	0	0	0	0	0
NZ_CP037923.1	WP_000994515.1	N/A	protein ninH	62	0	0	0	0	0	0	0	0	0	0	0	0	0	0	0	0	0	0	0	1	0	0	0	0	0	0	0	0	0	0	0	0	0	0	0	0	0	0	0	0	0	0	0	0	0
NZ_CP037923.1	WP_000075180.1	N/A	lysozyme	171	0	0	0	0	0	0	0	0	0	0	0	0	0	0	0	0	0	0	0	3	0	0	0	0	0	0	0	0	0	0	0	0	0	0	0	0	0	0	0	0	0	0	0	0	0
NC_024996.1;NC_024996.1;NZ_CP037923.1;NZ_CP037923.1;NZ_CP037923.1;NZ_CP037923.1;NZ_CP037923.1;NZ_CP037923.1;NZ_CP037923.1;NZ_CP037923.1;NZ_CP037923.1;NZ_CP037923.1;NZ_CP037923.1;NZ_CP037923.1;NZ_CP037923.1;NZ_CP037923.1;NZ_CP037923.1;NZ_CP037923.1;NZ_CP037923.1;NZ_CP037923.1;NZ_CP037923.1;NZ_CP037923.1;NZ_CP037923.1;NZ_CP037923.1;NZ_CP037923.1;NZ_CP037923.1;NZ_CP037923.1;NZ_CP037923.1;NZ_CP037923…	WP_094081550.1;WP_136350434.1;EKN05;EKN05;EKN05;EKN05;EKN05;EKN05;EKN05;EKN05;EKN05;EKN05;EKN05;WP_086020934.1;WP_086020934.1;WP_094081550.1;WP_094081550.1;WP_094081558.1;WP_094096548.1;WP_094096553.1;WP_094096554.1;WP_094096554.1;WP_094096560.1;WP_094105050.1;WP_094105050.1;WP_119216744.1;WP_134800485.1;WP_134800519.1;WP_134800542.1;WP_134800557.1;WP_134800581.1;WP_136350409.1	N/A	IS3-like element IS600 family transposase	385	0	0	0	0	0	0	0	0	0	0	0	0	0	0	0	0	0	0	0	5	0	0	0	0	0	0	0	0	0	0	0	0	0	0	0	0	0	0	0	0	0	0	0	0	0
NC_024996.1;NC_024996.1;NZ_CP037923.1;NZ_CP037923.1;NZ_CP037923.1;NZ_CP037923.1;NZ_CP037923.1;NZ_CP037923.1;NZ_CP037923.1;NZ_CP037923.1;NZ_CP037923.1;NZ_CP037923.1;NZ_CP037923.1;NZ_CP037923.1;NZ_CP037923.1;NZ_CP037923.1;NZ_CP037923.1;NZ_CP037923.1;NZ_CP037923.1;NZ_CP037923.1;NZ_CP037923.1;NZ_CP037923.1;NZ_CP037923.1;NZ_CP037923.1;NZ_CP037923.1;NZ_CP037923.1	H6S51;WP_005104824.1;EKN05;WP_000483770.1;WP_000483770.1;WP_000483770.1;WP_000483773.1;WP_000483773.1;WP_000483773.1;WP_000483773.1;WP_000483773.1;WP_000483773.1;WP_000483773.1;WP_000483773.1;WP_000483773.1;WP_000483773.1;WP_005097300.1;WP_005104824.1;WP_005104824.1;WP_005104903.1;WP_005104903.1;WP_005105851.1;WP_171764196.1;WP_171764204.1;WP_171768499.1;WP_171768500.1	N/A	IS4-like element IS4 family transposase	423	0	0	0	0	0	0	0	0	0	0	0	0	0	0	0	0	0	0	0	2	0	0	0	0	0	0	0	0	0	0	0	0	0	0	0	0	0	0	0	0	0	0	0	0	0
NZ_CP037923.1;NZ_CP037923.1;NZ_CP037923.1;NZ_CP037923.1	EKN05;WP_000088264.1;WP_094081529.1;WP_136350413.1	N/A	IS3 family transposase	381	0	0	0	0	0	0	0	0	0	0	0	0	0	0	0	0	0	0	0	4	0	0	0	0	0	0	0	0	0	0	0	0	0	0	0	0	0	0	0	0	0	0	0	0	0
NZ_CP037923.1	WP_000130375.1	N/A	LLM class flavin-dependent oxidoreductase	335	0	0	0	0	0	0	0	0	0	0	0	0	0	0	0	0	0	0	0	1	0	0	1	0	0	0	0	0	0	0	0	0	0	0	0	0	0	0	0	0	0	0	0	0	0
NZ_CP037923.1	WP_000085262.1	N/A	site-specific integrase	409	0	0	0	0	0	0	0	0	0	0	0	0	0	0	0	0	0	0	0	1	0	0	0	0	0	0	0	0	0	0	0	0	0	0	0	0	0	0	0	0	0	0	0	0	0
NC_024996.1;NC_024996.1;NC_024996.1;NC_024996.1;NZ_CP037923.1;NZ_CP037923.1;NZ_CP037923.1;NZ_CP037923.1;NZ_CP037923.1;NZ_CP037923.1;NZ_CP037923.1;NZ_CP037923.1;NZ_CP037923.1;NZ_CP037923.1;NZ_CP037923.1;NZ_CP037923.1;NZ_CP037923.1;NZ_CP037923.1;NZ_CP037923.1;NZ_CP037923.1;NZ_CP037923.1;NZ_CP037923.1;NZ_CP037923.1;NZ_CP037923.1;NZ_CP037923.1;NZ_CP037923.1;NZ_CP037923.1;NZ_CP037923.1;NZ_CP037923.1;N…	H6S51;WP_228445099.1;WP_228445100.1;WP_228445102.1;EKN05;EKN05;EKN05;WP_223368647.1;WP_223368647.1;WP_223368647.1;WP_223368647.1;WP_223368647.1;WP_223368647.1;WP_223368647.1;WP_223368647.1;WP_223368647.1;WP_223368647.1;WP_223368647.1;WP_223368647.1;WP_223368647.1;WP_223368647.1;WP_223368647.1;WP_223368647.1;WP_223368647.1;WP_223368647.1;WP_223368647.1;WP_223368647.1;WP_223368647.1;WP_223368647.1;…	N/A	IS1 family transposase	199	0	0	0	0	0	0	0	0	0	0	0	0	0	0	0	0	0	0	0	0	0	1	0	0	0	0	0	0	0	0	0	0	0	0	0	0	0	0	0	0	0	0	0	0	0
NC_024996.1	H6S51	N/A	peptidoglycan-binding protein	69	0	0	0	0	0	0	0	0	0	0	0	0	0	0	0	0	0	0	0	0	0	0	1	0	0	0	0	0	0	0	0	0	0	0	0	0	0	0	0	0	0	0	0	0	0
NZ_CP037923.1	WP_000182502.1	N/A	hypothetical protein	158	0	0	0	0	0	0	0	0	0	0	0	0	0	0	0	0	0	0	0	0	0	0	1	0	0	0	0	0	0	0	0	0	0	0	0	0	0	0	0	0	0	0	0	0	0
NZ_CP037923.1	WP_001135168.1	nadC	carboxylating nicotinate-nucleotide diphosphorylase	297	0	3	0	2	1	1	1	4	0	0	2	0	0	3	1	3	2	0	0	0	1	0	1	0	3	3	0	1	4	4	0	0	0	0	0	0	0	2.45673	0	1.30947	0.568405	0.439871	1.21046	3.80617	0
NZ_CP037923.1	WP_001023095.1	nagE	PTS N-acetyl glucosamine transporter subunit IIABC	648	0	0	0	0	0	1	0	1	0	0	0	0	0	0	0	0	1	0	0	0	0	0	0	0	0	0	0	0	3	3	0	0	0	0	0	0	0	0	0	0	0	0.222359	0	0.182289	0
NZ_CP037923.1	WP_000091291.1	napG	ferredoxin-type protein NapG	231	0	0	0	0	1	0	0	0	0	0	0	0	0	0	1	2	1	0	0	0	0	0	0	0	0	0	0	0	2	3	0	0	0	0	0	0	0	0	0	0	0.879323	0	0	0	0
NZ_CP037923.1	WP_000070491.1	narL	two-component system response regulator NarL	216	0	0	0	0	0	0	0	0	0	0	0	0	1	2	0	0	0	0	0	0	0	0	0	0	0	1	1	1	0	0	0	0	0	0	0	0	0	0	0	0	0	0	0	0	0
NZ_CP037923.1	WP_001288549.1	nepI	purine ribonucleoside efflux pump NepI	396	0	0	0	0	0	0	1	0	0	0	0	0	0	0	0	0	0	0	0	0	0	0	0	0	0	0	0	0	0	0	0	0	0	0	0	0	0	0	0	0	0	0	0.526078	0	0
NZ_CP037923.1	WP_000189129.1	nfsA	nitroreductase NfsA	240	0	2	0	0	3	2	1	0	0	1	0	2	2	0	2	0	0	0	0	0	0	4	0	1	0	0	0	0	1	0	0	0	0	0	0	0	0	0.433744	0	0	2.50058	1.77869	2.10217	0	0
NZ_CP037923.1	WP_001136248.1	nikD	nickel import ATP-binding protein NikD	254	0	0	0	0	0	0	0	0	0	0	0	0	0	0	0	0	1	0	0	0	0	0	0	0	0	0	0	0	0	0	0	0	0	0	0	0	0	0	0	0	0	0	0	0	0
NZ_CP037923.1	WP_000173670.1	nikE	nickel import ATP-binding protein NikE	268	0	0	1	0	0	0	0	0	0	0	0	0	2	2	0	0	0	0	0	0	0	0	0	0	0	0	0	0	0	2	0	0	0	0	0	0	0	0	0.564562	0	0	0	0	0	0
NZ_CP037923.1	WP_001190062.1	nikR	nickel-responsive transcriptional regulator NikR	133	0	0	0	0	0	1	0	0	0	0	0	0	0	0	0	1	0	0	0	0	0	0	0	0	0	0	0	0	0	0	0	0	0	0	0	0	0	0	0	0	0	2.15765	0	0	0
NZ_CP037923.1	WP_000802080.1	nlpI	lipoprotein NlpI	294	0	0	0	0	0	0	0	0	0	0	0	0	0	0	0	0	2	0	0	0	0	0	0	0	0	0	0	0	0	0	0	0	0	0	0	0	0	0	0	0	0	0	0	0	0
NZ_CP037923.1	WP_000010783.1	norR	nitric oxide reductase transcriptional regulator NorR	504	0	0	0	0	0	0	0	0	0	0	0	1	3	0	1	0	0	0	0	0	2	0	0	0	0	0	0	0	0	0	0	0	0	0	0	0	0	0	0	0	0	0	0	0	0
NZ_CP037923.1	WP_011069594.1	nrfA	ammonia-forming nitrite reductase cytochrome c552 subunit	478	0	0	0	0	0	0	0	0	0	0	0	0	0	0	0	0	0	2	0	0	0	0	0	0	0	0	0	0	0	0	0	0	0	0	0	0	0	0	0	0	0	0	0	0	0
NZ_CP037923.1	WP_001030328.1	nth	endonuclease III	211	0	3	0	3	1	1	2	0	0	1	2	2	4	0	4	3	3	3	0	0	1	0	0	0	0	0	0	0	2	0	0	0	0	0	0	0	0	1.99325	0	3.33112	0.871965	0.921349	1.45111	0	0
NZ_CP037923.1	WP_001325569.1	nudK	GDP-mannose pyrophosphatase NudK	191	0	1	1	0	0	0	0	0	0	0	0	0	2	0	0	0	0	0	0	0	0	0	0	0	0	0	0	0	1	0	0	0	0	0	0	0	0	1.72625	0.733791	0	0	0	0	0	0
NZ_CP037923.1	WP_000376337.1	nupC	nucleoside permease NupC	400	0	1	0	0	0	0	0	0	0	0	0	0	0	0	0	0	0	0	0	0	0	0	0	0	0	0	0	0	1	0	0	0	0	0	0	0	0	0.267697	0	0	0	0	0	0	0
NZ_CP037923.1	WP_000977920.1	ompF	porin OmpF	362	0	0	0	0	0	0	0	1	1	0	0	0	0	0	0	0	0	0	0	0	1	0	1	1	0	0	0	0	0	0	0	0	0	0	0	0	0	0	0	0	0	0	0	0.298521	0.331739
NZ_CP037923.1	WP_001292683.1	opgB	phosphatidylglycerol--membrane-oligosaccharide glycerophosphotransferase	763	0	2	0	0	0	0	0	1	0	0	0	0	0	3	0	0	0	0	0	0	0	0	0	0	0	0	0	0	0	1	0	0	0	0	0	0	0	0.298608	0	0	0	0	0	0.173052	0
NZ_CP037923.1;NZ_CP037923.1	WP_000110954.1;WP_000194922.1	oppD	murein tripeptide\oligopeptide ABC transporter ATP-binding protein OppD	337	0	1	0	2	2	0	0	0	0	1	2	0	0	0	0	0	0	0	1	0	0	0	1	1	0	0	0	1	0	0	0	0	0	0	0	0	0	0.373601	0	0.890626	0.899211	0	0	0	0
NZ_CP037923.1	WP_001295410.1	osmY	molecular chaperone OsmY	201	0	0	1	1	1	2	1	2	0	1	1	2	2	1	0	1	2	1	1	0	0	2	2	1	4	2	2	10	6	6	0	0	0	0	2	2	0	0	0.548594	0.840351	0.822232	1.54792	0.779227	1.43852	0
NC_024996.1	WP_000957712.1	ospE2	type 3 secretion system effector OspE2	88	0	2	0	3	3	0	9	1	0	11	6	10	2	0	0	3	4	1	1	13	2	2	3	2	0	0	0	0	0	0	0	0	0	0	0	0	0	2.90965	0	5.26391	4.93033	0	30.4783	13.5077	0
NC_024996.1;NC_024996.1	WP_000957712.1;WP_000957716.1	ospE2	type 3 secretion system effector OspE2	88	0	0	1	0	0	0	0	0	0	0	0	0	0	0	1	0	0	0	0	0	0	0	0	0	0	0	1	0	0	0	0	2	0	0	2	2	0	0	1.46252	0	0	0	0	0	0
NZ_CP037923.1	WP_005048706.1	otsB	trehalose-phosphatase	266	0	0	0	0	1	0	0	0	0	2	1	0	1	1	0	1	0	0	0	0	0	3	2	1	0	0	0	1	0	0	0	0	0	0	0	0	0	0	0	0	0.504121	0	0	0	0
NZ_CP037923.1	WP_000621515.1	panD	aspartate 1-decarboxylase	126	0	0	0	1	0	1	0	0	0	1	0	1	0	0	0	1	1	0	0	0	0	0	0	0	1	1	1	1	1	0	0	0	0	0	0	0	0	0	0	1.17127	0	1.06901	0	0	0
NZ_CP037923.1	WP_206610529.1	pcnB	polynucleotide adenylyltransferase PcnB	465	0	0	0	0	0	0	0	0	0	0	0	0	1	1	0	1	1	0	0	0	0	0	0	0	0	0	0	0	1	0	0	0	0	0	0	0	0	0	0	0	0	0	0	0	0
NZ_CP037923.1	WP_005066536.1	pdeB	cyclic-guanylate-specific phosphodiesterase PdeB	516	0	2	1	0	0	0	0	0	0	0	0	0	2	2	1	1	0	0	0	0	2	0	0	0	0	2	2	0	0	0	0	0	0	0	0	0	0	0.381251	0.185827	0	0	0	0	0	0
NZ_CP037923.1	WP_000019522.1	pdeC	c-di-GMP phosphodiesterase PdeC	528	0	0	0	0	0	0	0	0	0	0	0	0	0	2	0	0	0	0	0	0	0	0	0	0	1	0	0	2	1	2	0	0	0	0	0	0	0	0	0	0	0	0	0	0	0
NZ_CP037923.1	WP_000815445.1	pgl	6-phosphogluconolactonase	331	0	0	0	0	0	0	0	0	0	0	0	0	0	0	0	0	0	0	0	0	1	0	0	1	0	0	0	0	0	0	0	0	0	0	0	0	0	0	0	0	0	0	0	0	0
NZ_CP037923.1	WP_005047400.1	phoH	phosphate starvation-inducible protein PhoH	262	0	0	0	0	0	0	0	0	0	0	0	0	0	1	0	0	0	0	0	0	0	0	0	0	0	0	0	0	0	0	0	0	0	0	0	0	0	0	0	0	0	0	0	0	0
NZ_CP037923.1;NZ_CP037923.1	EKN05;EKN05	pinE	site-specific DNA recombinase	183	0	0	0	0	0	0	0	0	0	0	0	0	1	0	0	0	0	0	0	0	0	0	0	0	0	0	0	0	0	0	0	0	0	0	0	0	0	0	0	0	0	0	0	0	0
NZ_CP037923.1	WP_001259700.1	pldA	phospholipase A	289	0	0	0	0	0	0	0	0	0	0	0	0	0	0	1	0	0	0	0	0	0	0	0	0	0	0	0	0	0	0	0	0	0	0	0	0	0	0	0	0	0	0	0	0	0
NZ_CP037923.1	WP_005050606.1	plsB	glycerol-3-phosphate 1-O-acyltransferase PlsB	807	0	4	0	0	0	0	0	1	0	0	0	0	0	3	1	1	0	0	0	2	0	0	0	1	0	0	0	0	0	0	0	0	0	0	0	0	0	0.262447	0	0	0	0	0	0.161088	0
NZ_CP037923.1	WP_000965712.1	plsC	1-acylglycerol-3-phosphate O-acyltransferase	245	0	0	0	0	0	0	0	0	0	0	0	1	0	0	0	0	1	0	0	0	0	0	0	0	0	0	0	0	0	0	0	0	0	0	0	0	0	0	0	0	0	0	0	0	0
NZ_CP037923.1	WP_000197568.1	plsX	phosphate acyltransferase PlsX	356	0	0	0	0	0	1	0	0	0	0	0	0	0	0	0	0	0	0	0	0	0	0	0	0	0	0	0	0	0	0	0	0	0	0	0	0	0	0	0	0	0	0.2188	0	0	0
NZ_CP037923.1	WP_001052137.1	pmrB	two-component system sensor histidine kinase PmrB	366	0	0	0	0	0	0	0	0	0	0	0	0	0	2	0	0	0	0	0	0	0	0	0	0	2	1	2	1	3	1	0	0	0	0	0	0	0	0	0	0	0	0	0	0	0
NZ_CP037923.1	WP_001120538.1	pncA	bifunctional nicotinamidase\pyrazinamidase	213	0	0	0	0	2	1	0	0	0	2	0	1	1	0	0	1	1	1	0	0	0	1	0	0	0	0	0	0	0	0	0	0	0	0	0	0	0	0	0	0	2.9726	0.74327	0	0	0
NZ_CP037923.1	WP_000035611.1	polB	DNA polymerase II	783	0	0	0	0	0	0	0	2	0	0	0	0	1	2	3	0	1	0	0	4	1	0	0	0	0	0	0	0	0	2	0	0	0	0	0	0	0	0	0	0	0	0	0	0.473229	0
NZ_CP037923.1	WP_000969355.1	ppiD	peptidylprolyl isomerase	623	0	1	0	0	0	0	3	2	0	0	0	0	3	0	0	0	0	1	1	0	3	3	4	3	0	1	4	6	3	5	0	0	0	0	0	0	0	0.218964	0	0	0	0	1.68217	0.736742	0
NZ_CP037923.1	WP_001136325.1	preT	NAD-dependent dihydropyrimidine dehydrogenase subunit PreT	412	0	0	0	0	0	0	0	0	0	0	0	0	0	0	0	0	0	0	0	0	1	3	3	0	0	0	0	0	0	0	0	0	0	0	0	0	0	0	0	0	0	0	0	0	0
NZ_CP037923.1	WP_000844881.1	priC	primosomal replication protein N''	175	0	0	0	0	0	0	0	0	0	0	0	0	0	0	0	0	1	0	0	0	0	0	0	0	0	0	0	0	0	0	0	0	0	0	0	0	0	0	0	0	0	0	0	0	0
NZ_CP037923.1	WP_001145827.1	prmA	50S ribosomal protein L11 methyltransferase	293	0	0	0	0	0	0	0	0	0	0	0	0	0	1	0	0	0	0	0	1	0	0	0	0	0	0	0	0	0	0	0	0	0	0	0	0	0	0	0	0	0	0	0	0	0
NZ_CP037923.1	WP_000456467.1	prmC	peptide chain release factor N(5)-glutamine methyltransferase	277	0	0	0	1	0	0	0	0	0	0	0	0	0	0	0	0	0	0	0	0	0	0	0	0	0	0	0	0	0	0	0	0	0	0	0	0	0	0	0	0.842257	0	0	0	0	0
NZ_CP037923.1	WP_000893267.1	proA	glutamate-5-semialdehyde dehydrogenase	417	0	3	1	0	0	0	1	2	2	0	0	0	0	1	0	1	1	1	0	0	0	0	0	0	0	0	0	1	1	2	0	0	0	0	0	0	0	0.940291	0.434363	0	0	0	0.395983	0.580061	0.439481
NZ_CP037923.1	WP_000063125.1	pstB	phosphate ABC transporter ATP-binding protein PstB	257	0	6	4	2	0	2	0	2	1	1	0	0	0	7	2	5	4	2	0	2	1	3	2	2	2	4	2	2	0	0	0	0	0	0	0	0	0	5.09192	2.88092	2.32642	0	1.65703	0	1.55709	0.915848
NZ_CP037923.1	WP_001138152.1	ptrA	pitrilysin	962	0	1	0	0	0	0	0	0	0	0	0	0	0	0	0	0	0	0	0	0	0	0	0	0	0	0	0	0	0	0	0	0	0	0	0	0	0	0.234065	0	0	0	0	0	0	0
NZ_CP037923.1	WP_000475711.1	ptsG	PTS glucose transporter subunit IIBC	477	0	0	0	1	3	2	1	0	0	1	0	2	1	2	1	0	1	0	1	0	1	1	2	2	1	2	1	1	2	2	0	0	0	0	0	0	0	0	0	0.306215	0.71331	0.658624	0.311077	0	0
NZ_CP037923.1	WP_000957924.1	ptsP	phosphoenolpyruvate--protein phosphotransferase	748	0	5	0	1	1	1	0	4	0	0	0	0	2	3	4	2	2	0	0	0	0	0	0	2	0	0	0	0	0	0	0	0	0	0	0	0	0	0.803604	0	0.148987	0.200782	0.219031	0	0.96336	0
NZ_CP037923.1	WP_000269493.1	punR	DNA-binding transcriptional activator PunR	310	0	0	1	0	0	0	0	0	0	0	0	0	0	0	0	0	0	0	0	0	0	0	0	0	0	0	0	0	0	0	0	0	0	0	0	0	0	0	0.312866	0	0	0	0	0	0
NZ_CP037923.1	WP_000069253.1	puuE	4-aminobutyrate transaminase	421	0	0	0	0	0	0	0	0	0	0	0	0	0	0	0	0	0	0	0	2	0	2	0	0	0	0	0	0	0	0	0	0	0	0	0	0	0	0	0	0	0	0	0	0	0
NZ_CP037923.1	WP_000013046.1	pyrB	aspartate carbamoyltransferase	311	0	2	2	0	0	0	1	0	0	0	0	0	2	5	1	0	0	0	0	0	1	0	0	0	0	0	0	0	0	0	0	0	0	0	0	0	0	0.98997	1.39707	0	0	0	0.734087	0	0
NZ_CP037923.1	WP_000126531.1	pyrC	dihydroorotase	348	0	2	0	0	0	0	0	0	0	0	0	0	0	2	0	0	0	0	0	0	0	0	0	0	0	0	0	0	0	0	0	0	0	0	0	0	0	1.71304	0	0	0	0	0	0	0
NZ_CP037923.1	WP_001370288.1	pyrD	quinone-dependent dihydroorotate dehydrogenase	336	0	1	0	0	1	0	0	0	0	0	0	0	0	1	1	0	1	0	0	1	0	0	0	1	0	0	0	0	0	0	0	0	0	0	0	0	0	0.50321	0	0	0.421118	0	0	0	0
NZ_CP037923.1	WP_000806190.1	pyrE	orotate phosphoribosyltransferase	213	0	0	0	0	0	0	0	0	0	0	0	0	0	0	0	1	0	1	0	0	0	0	1	0	0	0	0	0	0	0	0	0	0	0	0	0	0	0	0	0	0	0	0	0	0
NZ_CP037923.1	WP_000176259.1	pyrF	orotidine-5'-phosphate decarboxylase	245	0	0	0	0	0	0	0	0	0	0	0	0	0	2	0	0	0	0	0	0	0	0	0	0	0	0	0	0	0	0	0	0	0	0	0	0	0	0	0	0	0	0	0	0	0
NZ_CP037923.1	WP_000148585.1	pyrI	aspartate carbamoyltransferase regulatory subunit	153	0	0	0	0	0	0	1	0	0	0	0	0	0	0	0	0	0	0	0	0	0	0	1	1	0	0	0	0	1	0	0	0	0	0	0	0	0	0	0	0	0	0	2.80216	0	0
NZ_CP037923.1	WP_001215861.1	qseG	two-component system QseEF-associated lipoprotein QseG	237	0	0	0	0	0	0	1	0	0	0	0	0	0	0	0	0	0	0	0	0	0	0	0	0	0	0	0	0	0	0	0	0	0	0	0	0	0	0	0	0	0	0	1.13839	0	0
NZ_CP037923.1	WP_001266503.1	queA	tRNA preQ1(34) S-adenosylmethionine ribosyltransferase-isomerase QueA	356	0	1	0	0	0	0	0	0	0	0	0	0	1	3	2	0	0	0	0	0	0	0	0	0	0	0	0	0	0	0	0	0	0	0	0	0	0	0.371197	0	0	0	0	0	0	0
NZ_CP037923.1	WP_000817216.1	queC	7-cyano-7-deazaguanine synthase QueC	231	0	1	2	0	0	0	0	0	0	0	0	0	1	0	1	2	0	1	1	1	0	0	0	0	0	0	0	1	1	1	0	0	0	0	0	0	0	0.977796	1.39152	0	0	0	0	0	0
NZ_CP037923.1	WP_000632679.1	rbsC	ribose ABC transporter permease	321	0	0	0	0	0	0	1	0	0	0	0	0	0	0	0	0	0	0	0	0	0	0	0	0	0	0	0	0	0	0	0	0	0	0	0	0	0	0	0	0	0	0	0.480725	0	0
NZ_CP037923.1	WP_001202325.1	rcsF	Rcs stress response system protein RcsF	134	0	0	0	0	0	0	0	1	0	0	0	0	0	0	0	0	0	0	0	0	0	0	0	0	0	0	0	0	0	0	0	0	0	0	0	0	0	0	0	0	0	0	0	0.790498	0
NZ_CP037923.1	WP_001285974.1	recB	exodeoxyribonuclease V subunit beta	1180	0	0	0	0	0	0	0	0	0	0	0	0	0	1	1	0	0	1	0	0	0	0	1	0	0	0	0	0	0	0	0	0	0	0	0	0	0	0	0	0	0	0	0	0	0
NZ_CP037923.1	WP_000946915.1	recC	exodeoxyribonuclease V subunit gamma	1122	0	6	1	0	0	0	0	1	0	0	0	0	2	5	2	0	1	0	0	1	0	0	0	0	0	0	0	0	0	0	0	0	0	0	0	0	0	0.823095	0.139229	0	0	0	0	0.090708	0
NZ_CP037923.1	WP_000775982.1	recD	exodeoxyribonuclease V subunit alpha	608	0	0	0	0	0	0	0	0	0	0	0	0	0	0	1	0	0	0	0	0	0	0	0	0	0	0	0	0	0	0	0	0	0	0	0	0	0	0	0	0	0	0	0	0	0
NZ_CP037923.1	WP_000060095.1	recF	DNA replication\repair protein RecF	357	0	4	3	4	3	4	0	2	1	0	2	1	0	1	1	3	2	0	0	1	0	1	1	2	0	0	0	0	0	0	1	0	0	0	0	0	0	1.8905	0.632928	2.11924	1.26108	1.42634	0	1.05036	0.358301
NZ_CP037923.1	WP_005052866.1	recQ	ATP-dependent DNA helicase RecQ	609	0	1	0	0	0	2	0	0	0	0	0	0	0	0	0	0	3	0	0	0	2	0	0	0	2	1	0	2	3	2	0	0	0	1	0	0	0	0.159858	0	0	0	0.622865	0	0	0
NZ_CP037923.1	WP_001195025.1	recR	recombination mediator RecR	201	0	0	0	2	2	1	1	0	0	1	2	0	0	0	0	1	1	0	0	0	0	0	0	1	2	1	0	1	2	1	0	0	0	0	0	0	0	0	0	0.555002	1.69205	0.538106	0.678775	0	0
NZ_CP037923.1	WP_000140506.1	recX	recombination regulator RecX	166	0	0	0	0	0	1	0	0	0	0	0	1	0	0	0	0	2	0	0	0	0	0	0	0	0	0	0	0	0	0	0	0	0	0	0	0	0	0	0	0	0	0.966689	0	0	0
NZ_CP037923.1	WP_000007129.1	rhlE	ATP-dependent RNA helicase RhlE	406	0	0	0	0	0	0	0	0	0	0	0	0	0	0	0	0	1	0	0	0	0	0	0	0	0	0	0	1	2	2	0	0	0	0	0	0	0	0	0	0	0	0	0	0	0
NZ_CP037923.1	WP_001021161.1	ribE	6,7-dimethyl-8-ribityllumazine synthase	156	0	0	0	0	1	2	0	0	0	0	1	1	0	1	0	2	2	1	0	0	0	0	1	1	0	0	0	0	0	0	0	0	0	0	0	0	0	0	0	0	0.998027	2.88206	0	0	0
NZ_CP037923.1	WP_000767329.1	ribF	bifunctional riboflavin kinase\FAD synthetase	313	0	0	0	0	0	1	0	0	0	0	0	0	0	0	0	2	2	0	0	0	0	0	0	0	0	0	0	2	0	0	0	0	0	0	0	0	0	0	0	0	0	1.29223	0	0	0
NZ_CP037923.1	WP_000415462.1	rihB	ribosylpyrimidine nucleosidase	313	0	0	0	0	0	0	0	0	0	0	1	0	0	0	0	0	0	0	0	0	0	0	0	0	0	0	0	0	0	0	0	0	0	0	0	0	0	0	0	0	0	0	0	0	0
NZ_CP037923.1	WP_000468186.1	rimJ	ribosomal protein S5-alanine N-acetyltransferase	194	0	0	0	0	0	0	0	0	0	0	0	0	0	0	0	0	1	0	0	0	0	0	0	0	0	0	0	0	0	0	0	0	0	0	0	0	0	0	0	0	0	0	0	0	0
NZ_CP037923.1	WP_000140884.1	rimL	50S ribosomal protein L7\L12-serine acetyltransferase	178	0	2	2	0	0	1	1	1	1	0	0	0	1	1	1	0	1	1	0	1	2	0	0	0	1	1	1	2	1	1	0	0	0	0	0	0	0	1.10742	1.15719	0	0	0.723835	0.80467	0.670047	0.543889
NZ_CP037923.1;NZ_CP037923.1	EKN05;WP_000018658.1	rlmG	23S rRNA (guanine(1835)-N(2))-methyltransferase RlmG	376	0	1	0	0	0	0	0	0	1	0	0	0	0	1	0	0	0	0	0	0	0	0	0	0	0	0	0	0	0	0	0	0	0	0	0	0	0	0.355887	0	0	0	0	0	0	0.368241
NZ_CP037923.1	WP_000116288.1	rlmI	23S rRNA (cytosine(1962)-C(5))-methyltransferase RlmI	396	0	1	0	1	0	1	0	0	0	0	0	2	1	3	0	1	2	3	0	0	0	2	0	0	0	0	0	0	0	0	0	0	0	0	0	0	0	0.42627	0	0.270838	0	0.4658	0	0	0
NZ_CP037923.1	WP_000079112.1	rluD	23S rRNA pseudouridine(1911\1915\1917) synthase RluD	326	0	0	0	0	0	0	1	0	0	0	0	0	2	2	0	0	2	0	0	0	0	0	0	0	0	0	0	0	0	0	0	0	0	0	0	0	0	0	0	0	0	0	1.38048	0	0
NZ_CP037923.1	WP_005049885.1	rnd	ribonuclease D	371	0	4	0	0	0	0	0	0	0	0	0	0	2	0	0	0	0	0	0	0	0	0	0	0	0	0	0	0	0	0	0	0	0	0	0	0	0	1.74876	0	0	0	0	0	0	0
NZ_CP037923.1	WP_000940595.1	rpmA	50S ribosomal protein L27	85	0	0	0	0	0	2	0	0	0	2	2	2	0	0	0	0	0	0	0	0	0	0	0	2	0	0	0	0	0	0	0	0	0	0	0	0	0	0	0	0	0	2.81888	0	0	0
NZ_CP037923.1	WP_001140433.1	rpmD	50S ribosomal protein L30	59	0	0	1	2	4	1	0	0	0	1	0	2	1	0	0	2	0	4	0	0	3	0	1	0	0	1	0	0	0	0	0	3	0	0	1	0	0	0	3.35922	6.66765	8.42003	2.14019	0	0	0
NZ_CP037923.1	WP_000710769.1	rpmE	50S ribosomal protein L31	70	0	5	3	3	5	4	0	5	4	3	2	3	0	6	4	4	4	5	0	4	4	3	4	4	0	6	5	0	8	8	0	0	0	0	0	0	0	12.286	8.44416	10.0061	13.8822	12.2113	0	16.0498	11.3004
NZ_CP037923.1	WP_000868187.1	rpmJ	50S ribosomal protein L36	38	0	1	1	0	0	0	0	1	1	0	0	1	0	1	1	0	0	1	0	0	2	0	1	0	0	1	1	0	1	1	0	0	0	0	0	0	0	2.40708	2.57608	0	0	0	0	2.78816	2.6586
NZ_CP037923.1	WP_000039078.1	rpnA	recombination-promoting nuclease RpnA	295	0	1	1	1	2	2	1	1	2	1	1	2	1	1	1	1	2	2	1	0	1	2	2	3	1	1	1	2	1	2	0	0	0	0	0	0	0	0.564598	0.602088	0.74475	1.28381	1.28974	1.01265	0.645194	1.24447
NZ_CP037923.1	WP_000339937.1	rpnC	recombination-promoting nuclease RpnC	300	0	1	0	1	1	1	0	0	0	0	0	1	0	0	1	0	0	0	0	0	0	1	0	0	1	1	1	0	1	1	0	0	0	0	0	0	0	0.424756	0	0.495887	0.535759	0.563157	0	0	0
NZ_CP037923.1	WP_001295364.1	rpoE	RNA polymerase sigma factor RpoE	191	0	0	0	0	0	0	0	0	0	0	0	0	0	0	2	0	0	2	0	0	0	0	0	0	2	0	0	2	2	2	0	0	0	0	0	0	0	0	0	0	0	0	0	0	0
NZ_CP037923.1	WP_000130216.1	rpoH	RNA polymerase sigma factor RpoH	284	0	0	0	0	1	0	1	0	0	0	0	0	1	0	1	0	0	0	1	0	3	0	1	0	2	0	1	1	2	1	0	0	0	0	0	0	0	0	0	0	1.20148	0	1.16569	0	0
NZ_CP037923.1	WP_001029684.1	rpsK	30S ribosomal protein S11	129	0	0	1	3	4	0	0	2	0	0	1	0	0	0	2	0	1	1	0	0	1	0	0	2	1	1	1	0	1	3	0	1	1	0	2	0	0	0	1.29066	3.25328	4.98953	0	0	2.62963	0
NZ_CP037923.1	WP_001118930.1	rpsN	30S ribosomal protein S14	101	0	0	0	3	4	5	0	1	0	4	3	4	0	1	2	5	3	3	0	0	2	1	2	6	0	0	1	4	4	3	0	1	0	0	0	0	0	0	0	4.68668	5.56859	8.77049	0	1.28539	0
NZ_CP037923.1	WP_000130100.1	rpsQ	30S ribosomal protein S17	84	0	0	0	1	1	1	1	0	0	1	0	0	0	0	0	1	1	1	1	1	0	1	1	0	0	0	0	0	0	0	0	0	0	0	0	0	0	0	0	1.5501	1.50031	1.50515	1.94202	0	0
NZ_CP037923.1	WP_000135199.1	rpsR	30S ribosomal protein S18	75	0	0	0	2	1	4	0	0	0	2	2	1	0	0	0	2	5	2	0	0	0	1	1	3	0	0	0	0	0	0	0	0	2	0	0	0	0	0	0	3.26877	1.68418	7.56543	0	0	0
NZ_CP037923.1	WP_000872911.1	rraA	ribonuclease E activity regulator RraA	161	0	0	0	0	0	0	0	0	0	0	0	0	0	0	0	0	0	0	0	0	0	1	0	1	0	0	0	0	0	0	0	0	0	0	0	0	0	0	0	0	0	0	0	0	0
NZ_CP037923.1	WP_001295561.1	rseP	sigma E protease regulator RseP	450	0	2	0	3	4	2	0	2	0	5	2	3	0	2	1	3	3	2	0	0	0	5	4	2	0	0	0	0	0	0	0	0	0	0	0	0	0	0.715058	0	1.62033	0.866158	0.934596	0	0.832083	0
NZ_CP037923.1	WP_001161668.1	rsfS	ribosome silencing factor	105	0	0	1	2	0	2	0	0	0	0	0	1	0	0	0	2	2	2	0	0	0	0	1	1	0	2	2	0	1	1	0	0	0	0	0	0	0	0	1.03384	2.7587	0	2.81271	0	0	0
NZ_CP037923.1	WP_000686608.1	rsmJ	16S rRNA (guanine(1516)-N(2))-methyltransferase RsmJ	250	0	0	0	0	1	1	0	0	0	0	0	0	0	0	0	0	1	1	0	0	0	0	2	0	0	1	2	0	0	0	0	0	0	0	0	0	0	0	0	0	0.70931	0.717463	0	0	0
NZ_CP037923.1	WP_000193447.1	rssB	two-component system response regulator RssB	337	0	1	0	0	0	0	0	0	0	0	0	0	2	2	0	1	0	0	0	0	0	0	0	0	0	0	0	0	0	0	0	0	0	0	0	0	0	0.259397	0	0	0	0	0	0	0
NZ_CP037923.1	WP_001234850.1	rsuA	16S rRNA pseudouridine(516) synthase RsuA	231	0	1	0	0	0	1	0	0	0	0	0	0	1	0	0	0	0	0	0	0	0	0	0	1	1	1	0	0	1	0	0	0	0	0	0	0	0	0.556315	0	0	0	0.676875	0	0	0
NZ_CP037923.1	WP_001128858.1	sapD	peptide ABC transporter ATP-binding protein SapD	330	0	0	0	0	0	0	0	0	1	0	0	0	0	0	0	0	0	0	0	0	0	0	0	0	0	0	0	0	0	0	0	0	0	0	0	0	0	0	0	0	0	0	0	0
NZ_CP037923.1	WP_001045689.1	sbp	sulfate\thiosulfate ABC transporter substrate-binding protein Sbp	329	0	1	0	0	0	0	0	1	0	0	0	0	0	2	0	0	0	0	0	0	0	0	0	0	0	2	0	0	5	0	0	0	0	0	0	0	0	0.284468	0	0	0	0	0	0.331107	0
NZ_CP037923.1	WP_000064244.1	scpA	methylmalonyl-CoA mutase	714	0	0	0	0	0	0	0	0	0	0	0	0	0	2	0	0	0	0	0	0	0	0	0	0	0	0	0	0	0	0	0	0	0	0	0	0	0	0	0	0	0	0	0	0	0
NZ_CP037923.1	WP_000122063.1	scpB	methylmalonyl-CoA decarboxylase	261	0	1	0	0	0	0	0	1	0	0	0	0	0	0	0	0	0	0	0	0	0	0	0	0	0	0	0	0	1	0	0	0	0	0	0	0	0	0.770108	0	0	0	0	0	0.698803	0
NZ_CP037923.1	WP_000450476.1	sdaC	HAAAP family serine\threonine permease SdaC	429	0	0	0	0	0	0	1	0	0	0	0	0	0	0	0	0	1	0	1	0	0	1	1	1	0	0	0	0	0	0	0	0	0	0	0	0	0	0	0	0	0	0	0.292572	0	0
NZ_CP037923.1	WP_000354044.1	sdhE	FAD assembly factor SdhE	88	0	0	0	0	2	0	0	2	2	0	0	0	1	1	0	0	0	0	0	0	0	0	0	0	1	0	1	0	0	0	0	0	0	0	0	0	0	0	0	0	7.08892	0	0	6.93748	6.58999
NZ_CP037923.1	WP_005050778.1	secG	preprotein translocase subunit SecG	110	0	0	0	0	0	0	0	0	0	0	0	0	0	0	0	0	0	0	0	0	0	0	3	0	0	0	0	0	0	0	0	0	0	0	0	0	0	0	0	0	0	0	0	0	0
NZ_CP037923.1	WP_000206284.1	selA	L-seryl-tRNA(Sec) selenium transferase	463	0	0	0	0	0	0	0	0	0	0	0	0	1	0	1	0	0	0	0	0	0	0	0	0	0	0	0	0	0	0	0	0	0	0	0	0	0	0	0	0	0	0	0	0	0
NZ_CP037923.1	WP_001257041.1	sirB1	invasion regulator SirB1	269	0	0	0	0	0	0	0	0	0	0	0	0	0	1	0	1	1	1	0	2	0	0	1	0	0	0	0	0	1	0	0	0	0	0	0	0	0	0	0	0	0	0	0	0	0
NZ_CP037923.1	WP_000758956.1	skp	molecular chaperone Skp	161	0	0	0	0	0	0	0	0	0	0	0	0	0	0	0	0	0	0	0	0	0	0	2	0	0	0	0	0	0	0	0	0	0	0	0	0	0	0	0	0	0	0	0	0	0
NZ_CP037923.1	WP_000409459.1	sltY	murein transglycosylase	645	0	0	0	0	0	0	0	0	0	0	0	0	1	1	2	0	0	0	0	0	0	0	0	0	0	0	0	0	0	0	0	0	0	0	0	0	0	0	0	0	0	0	0	0	0
NZ_CP037923.1	WP_000162574.1	smpB	SsrA-binding protein SmpB	160	0	1	0	1	0	0	0	2	1	0	0	1	1	0	1	0	1	1	0	0	0	1	1	1	0	1	4	2	5	1	0	0	0	0	0	0	0	0.653149	0	0.979375	0	0	0	2.77843	1.75815
NZ_CP037923.1	WP_001297064.1	sodA	superoxide dismutase [Mn	206	0	0	1	0	0	0	0	0	0	0	0	0	0	0	0	0	0	1	0	0	0	0	1	0	0	2	0	1	0	0	3	3	4	4	8	3	0	0	0.574338	0	0	0	0	0	0
NZ_CP037923.1	WP_000007283.1	sodB	superoxide dismutase [Fe	193	0	0	0	0	0	0	0	2	0	0	0	0	2	1	0	0	2	3	0	0	0	0	2	0	0	0	0	0	0	0	0	0	0	0	0	0	0	0	0	0	0	0	0	2.89334	0
NZ_CP037923.1	WP_000872813.1	solA	N-methyl-L-tryptophan oxidase	372	0	0	0	0	0	1	0	0	0	1	0	0	1	0	0	1	0	0	0	0	0	0	0	0	0	0	0	0	0	0	0	0	0	0	0	0	0	0	0	0	0	0.416542	0	0	0
NZ_CP037923.1	WP_000858580.1	sorE	L-sorbose 1-phosphate reductase	409	0	3	0	0	0	0	0	2	0	0	0	0	2	4	1	0	1	0	2	2	2	0	0	0	0	0	0	1	1	1	0	0	0	0	0	0	0	1.9234	0	0	0	0	0	0.942495	0
NZ_CP037923.1	WP_000412428.1	soxR	redox-sensitive transcriptional activator SoxR	154	0	1	0	0	1	0	0	0	0	0	0	0	0	0	0	0	0	0	0	0	0	0	0	0	0	0	0	0	0	0	0	0	0	0	0	0	0	2.147	0	0	2.07154	0	0	0	0
NC_024996.1	WP_000947539.1	spa24	type III secretion system export apparatus protein Spa24\SpaP	216	0	0	0	0	0	0	0	0	0	0	0	0	1	0	0	0	0	0	0	0	0	1	0	0	0	0	0	0	0	0	0	0	0	0	0	0	0	0	0	0	0	0	0	0	0
NZ_CP037923.1	WP_000280488.1	spoT	bifunctional GTP diphosphokinase\guanosine-3',5'-bis pyrophosphate 3'-pyrophosphohydrolase	702	0	1	1	0	0	0	0	1	0	1	2	1	1	2	1	4	3	0	0	2	0	2	0	0	0	1	0	0	2	0	0	0	0	0	0	0	0	0.212562	0.194773	0	0	0	0	0.234253	0
NZ_CP037923.1	WP_001065534.1	srkA	stress response kinase SrkA	328	0	0	0	1	0	1	0	0	0	0	0	0	1	1	2	2	1	2	0	0	0	0	0	0	1	0	1	5	2	2	0	0	0	0	0	0	0	0	0	0.49669	0	0.446911	0	0	0
NZ_CP037923.1	WP_000257293.1	sspA	stringent starvation protein A	212	0	2	1	1	0	2	0	0	1	0	1	1	3	2	1	4	4	6	0	0	0	1	2	2	0	0	1	0	1	0	0	0	0	0	0	0	0	0.803305	0.750647	0.778982	0	2.56101	0	0	0.793312
NZ_CP037923.1	WP_001090477.1	ssuB	aliphatic sulfonates ABC transporter ATP-binding protein	255	0	2	2	2	0	1	0	1	1	0	0	0	1	3	1	1	2	0	0	1	0	0	0	0	1	1	1	0	0	0	0	0	0	0	0	0	0	1.55644	1.52351	1.5282	0	1.09594	0	0.535172	0.496624
NZ_CP037923.1	WP_000115383.1	stpA	DNA-binding protein StpA	134	0	3	3	0	0	0	1	2	2	0	0	0	3	2	2	0	0	0	1	1	1	0	0	0	3	5	3	5	5	5	0	0	0	0	0	0	0	3.5825	3.46411	0	0	0	1.09548	2.15931	2.00596
NZ_CP037923.1	WP_000367164.1	sufA	Fe-S cluster assembly scaffold SufA	122	0	0	0	1	0	1	3	0	0	0	0	0	1	3	0	0	2	0	2	0	1	0	0	0	1	1	2	4	1	4	0	0	0	0	0	0	0	0	0	1.23317	0	1.19282	7.30877	0	0
NZ_CP037923.1	WP_000800457.1	surA	peptidylprolyl isomerase SurA	428	0	0	0	0	0	0	0	0	0	0	0	0	1	0	1	0	0	1	2	0	0	0	1	0	0	0	0	0	0	0	1	0	2	3	6	0	0	0	0	0	0	0	0	0	0
NZ_CP037923.1	WP_024260194.1	surE	5'\3'-nucleotidase SurE	253	0	0	0	0	2	1	0	0	0	0	0	0	0	0	0	2	0	0	0	0	0	0	0	0	0	0	0	0	0	0	0	0	0	0	0	0	0	0	0	0	3.20047	0.715311	0	0	0
NZ_CP037923.1	WP_000438969.1	tag	DNA-3-methyladenine glycosylase I	187	0	1	1	0	0	0	0	0	0	0	0	0	0	2	1	0	0	0	0	0	0	0	0	0	0	0	0	0	0	0	0	0	0	0	0	0	0	0.554715	0.593504	0	0	0	0	0	0
NZ_CP037923.1	WP_001269325.1	tamA	autotransporter assembly complex protein TamA	577	0	0	0	0	0	2	0	0	0	0	0	0	0	0	0	2	0	0	0	0	0	0	0	0	0	0	0	0	0	0	0	0	0	0	0	0	0	0	0	0	0	0.476584	0	0	0
NZ_CP037923.1	WP_000548348.1	tdcB	bifunctional threonine ammonia-lyase\L-serine ammonia-lyase TdcB	329	0	0	0	1	1	0	0	1	0	0	0	0	2	0	1	0	0	0	0	0	0	0	0	0	0	0	0	0	0	0	0	0	0	0	0	0	0	0	0	0.705904	0.713163	0	0	0.353385	0
NZ_CP037923.1	WP_000586723.1	tehB	tellurite resistance methyltransferase TehB	197	0	1	0	0	0	0	0	0	1	0	0	0	0	1	0	0	0	0	0	0	0	0	0	0	0	0	0	0	0	0	0	0	0	0	0	0	0	0.546451	0	0	0	0	0	0	0.940591
NZ_CP037923.1	WP_000829377.1	tmcA	tRNA cytosine(34) acetyltransferase TmcA	671	0	2	0	0	0	0	0	1	0	0	0	0	1	1	1	0	0	0	0	0	0	0	0	0	0	0	0	0	0	0	0	0	0	0	0	0	0	0.489193	0	0	0	0	0	0.212282	0
NC_024996.1;NC_024996.1;NZ_CP037923.1;NZ_CP037923.1;NZ_CP037923.1;NZ_CP037923.1;NZ_CP037923.1;NZ_CP037923.1;NZ_CP037923.1;NZ_CP037923.1;NZ_CP037923.1	WP_004967157.1;WP_010921654.1;WP_001088287.1;WP_001088287.1;WP_001088287.1;WP_001088287.1;WP_001088287.1;WP_001088287.1;WP_001088287.1;WP_001088287.1;WP_134800537.1	tnpA	IS66-like element accessory protein TnpA	224	0	0	0	0	0	0	0	0	0	0	0	0	1	0	0	0	0	0	0	0	0	0	0	0	0	0	0	0	0	0	0	0	0	0	0	0	0	0	0	0	0	0	0	0	0
NZ_CP037923.1	WP_001235813.1	topB	DNA topoisomerase III	653	0	0	0	0	0	0	0	0	0	0	0	0	5	1	1	0	0	1	0	0	2	0	0	0	0	0	0	0	0	0	0	0	0	0	0	0	0	0	0	0	0	0	0	0	0
NZ_CP037923.1	WP_001063113.1	torA	trimethylamine-N-oxide reductase TorA	848	0	0	0	0	0	0	0	0	0	0	0	0	0	0	0	0	0	0	0	0	0	0	0	1	0	0	0	0	0	0	0	0	0	0	0	0	0	0	0	0	0	0	0	0	0
NC_024996.1	WP_000205722.1	traX	conjugal transfer pilus acetylase TraX	248	0	0	0	0	1	0	0	0	0	0	0	0	0	0	0	0	0	0	0	0	0	0	0	0	0	0	0	0	0	0	0	0	0	0	0	0	0	0	0	0	1.06854	0	0	0	0
NZ_CP037923.1	WP_024260324.1	treC	alpha,alpha-phosphotrehalase	551	0	1	1	1	1	1	1	1	1	0	0	0	2	2	2	2	1	1	0	2	1	1	1	1	0	0	0	0	0	0	0	0	0	0	0	0	0	0.283328	0.27098	0.29332	0.293343	0.310775	0.263561	0.281815	0.214344
NZ_CP037923.1	WP_000264779.1	trmD	tRNA (guanosine(37)-N1)-methyltransferase TrmD	255	0	2	0	3	3	1	0	0	0	3	2	0	2	1	2	2	2	1	0	0	0	0	0	0	0	0	4	3	1	0	0	0	0	0	0	0	0	0.93796	0	1.96557	2.89821	1.44249	0	0	0
NZ_CP037923.1	WP_001070177.1	trmH	tRNA (guanosine(18)-2'-O)-methyltransferase TrmH	229	0	1	0	0	0	0	0	1	0	0	0	0	0	1	0	0	0	0	0	0	0	0	0	0	0	0	0	0	0	0	0	0	0	0	0	0	0	0.522086	0	0	0	0	0	0.469249	0
NZ_CP037923.1	WP_000068679.1	trpR	trp operon repressor	108	0	0	0	2	1	1	0	0	1	1	0	0	2	3	0	2	2	2	0	0	0	0	1	2	0	0	0	0	0	0	0	0	0	0	0	0	0	0	0	2.92504	1.37475	1.56251	0	0	1.3031
NZ_CP037923.1	WP_001283581.1	truA	tRNA pseudouridine(38-40) synthase TruA	270	0	1	0	0	0	0	0	0	0	0	0	0	0	0	1	0	0	0	0	0	0	0	0	0	0	0	0	0	0	0	0	0	0	0	0	0	0	0.394602	0	0	0	0	0	0	0
NZ_CP037923.1	WP_000089695.1	truB	tRNA pseudouridine(55) synthase TruB	314	0	0	0	0	0	0	1	0	0	0	0	0	1	1	0	0	2	0	0	0	0	0	0	2	6	2	3	5	4	4	0	0	0	0	0	0	0	0	0	0	0	0	0.781404	0	0
NZ_CP037923.1	WP_024260373.1	tsaC	L-threonylcarbamoyladenylate synthase type 1 TsaC	190	0	2	0	0	0	0	0	1	0	0	0	0	1	1	2	0	2	1	2	0	0	3	2	1	0	0	0	0	0	0	0	0	0	0	0	0	0	3.44082	0	0	0	0	0	1.21184	0
NZ_CP037923.1	WP_000011499.1	tssI	type VI secretion system tip protein TssI\VgrG	737	0	2	2	2	0	0	3	3	6	2	3	1	2	2	2	0	0	0	0	4	3	1	0	0	1	0	0	1	3	2	0	0	0	0	0	0	0	0.148457	0.345204	0.371812	0	0	0.614691	0.561247	1.39423
NZ_CP037923.1	WP_000820723.1	tusC	sulfurtransferase complex subunit TusC	119	0	0	0	0	0	0	0	0	0	0	0	0	0	1	0	0	0	0	0	0	0	0	0	0	0	0	0	0	0	0	0	0	0	0	0	0	0	0	0	0	0	0	0	0	0
NZ_CP037923.1	WP_001209706.1	tusD	sulfurtransferase complex subunit TusD	128	0	1	0	0	0	2	0	0	0	0	1	0	0	0	0	1	2	2	0	0	0	0	0	0	0	0	0	0	0	0	0	0	0	0	0	0	0	1.12004	0	0	0	2.36927	0	0	0
NZ_CP037923.1	WP_000904442.1	tusE	sulfurtransferase TusE	109	0	0	0	0	0	0	0	0	0	0	0	1	0	0	0	0	0	0	0	0	0	0	0	0	0	0	0	0	0	0	0	0	0	0	0	0	0	0	0	0	0	0	0	0	0
NZ_CP037923.1	WP_000486969.1	tyrB	aromatic amino acid transaminase	397	0	0	0	0	0	0	0	0	0	0	0	0	0	0	0	1	0	0	0	0	0	0	0	2	0	0	0	0	0	0	0	0	0	0	0	0	0	0	0	0	0	0	0	0	0
NZ_CP037923.1	WP_001306544.1	tyrR	transcriptional regulator TyrR	513	0	0	0	0	0	0	0	0	0	0	0	0	0	1	0	1	0	0	0	0	0	0	0	0	0	0	0	0	0	0	0	0	0	0	0	0	0	0	0	0	0	0	0	0	0
NZ_CP037923.1	WP_000187530.1	ubiB	ubiquinone biosynthesis regulatory protein kinase UbiB	546	0	0	0	2	1	1	0	1	0	1	1	1	0	1	0	1	1	1	0	2	1	1	2	1	0	0	0	1	2	0	0	0	0	0	0	0	0	0	0	0.234114	0.231875	0.223093	0	0.234397	0
NZ_CP037923.1	WP_000184589.1	ubiF	3-demethoxyubiquinol 3-hydroxylase	391	0	2	0	0	0	0	0	2	0	0	0	0	0	1	2	0	0	0	0	1	0	0	0	0	0	0	0	0	0	0	0	0	0	0	0	0	0	0.67564	0	0	0	0	0	0.784767	0
NZ_CP037923.1	WP_000633668.1	uhpA	transcriptional regulator UhpA	196	0	2	1	0	0	0	0	0	0	0	0	0	2	0	0	0	1	0	0	0	0	0	0	0	0	0	0	0	0	0	0	0	0	0	0	0	0	1.45882	0.968109	0	0	0	0	0	0
NZ_CP037923.1	WP_001295593.1	uspF	universal stress protein UspF	144	0	0	0	0	1	0	0	0	0	0	0	0	0	0	0	1	1	1	0	0	0	0	0	0	0	0	0	0	0	0	0	0	0	0	0	0	0	0	0	0	1.20428	0	0	0	0
NZ_CP037923.1	WP_001283406.1	uvrC	excinuclease ABC subunit UvrC	610	0	0	0	0	0	0	0	1	1	0	0	0	1	1	1	0	2	0	0	2	1	0	0	0	1	1	1	0	0	0	0	0	0	0	0	0	0	0	0	0	0	0	0	0.212633	0.199596
NZ_CP037923.1;NZ_CP037923.1	WP_001199360.1;WP_001199360.1	uxaA	altronate dehydratase	495	0	3	1	0	0	1	0	4	3	0	1	1	3	4	2	2	1	0	0	0	1	0	0	0	1	0	0	0	2	2	0	0	0	0	0	0	0	1.0355	0.553006	0	0	0.262724	0	1.87891	1.47433
NZ_CP037923.1	WP_000228688.1	vsr	VSPR family DNA mismatch endonuclease	156	0	0	0	0	0	1	0	0	0	0	0	1	0	0	0	0	0	0	0	0	0	0	0	0	0	0	0	0	0	0	0	0	0	0	0	0	0	0	0	0	0	0.981383	0	0	0
[truncated: 51 more rows]
[truncated: 35 more columns]

## Sheet: Key
Title: Raw mass spectrometry data for the IpgC proxisome obtained with TurboID fusions
[truncated: 17 more rows]
