# Supplementary material for: The promiscuous biotin ligase TurboID reveals the proxisome of the T3SS chaperone IpgC in Shigella flexneri
Source: mSphere. 2024 Oct 31;9(11):e00553-24. doi: 10.1128/msphere.00553-24 (PMC11580435; doi:10.1128/msphere.00553-24)
Supplement: Table S3 — Fold change of proteins found in the proxisome of IpgC according to SAINT analyses. [file msphere.00553-24-s0004.xlsx]

## Sheet: Table_S3
Genome_ID	Protein_ID	Protein	Protein_Description	LFQ_IpgC-TID_OFF	LFQ_TID-IpgC_OFF	LFQ_IpgC-TID_ON	LFQ_TID-IpgC_ON	LFQ_TID_OFF	LFQ_TID_ON	FoldChange_IpgC-TID	FoldChange_TID-IpgC	SAINT_Detected_In
NC_024996.1	WP_010921662.1	IpaC	T3SS translocon subunit IpaC	1987.52	2197.04	950.65	1167.46	689.02	461.32	0.71	0.79	IpgC-TID_OFF;TID-IpgC_OFF;IpgC-TID_ON;TID-IpgC_ON
NZ_CP037923.1	WP_000654608.1	BirA	bifunctional biotin--[acetyl-CoA-carboxylase	842.13	576.87	1091.56	922.79	809.28	754.74	1.39	1.72	IpgC-TID_ON;TID-IpgC_ON
NC_024996.1	WP_000055835.1	IpgC	SycD\LcrH family type III secretion system chaperone IpgC	651.18	507.65	941.69	872.5	16.99	23.26	1.06	1.26	IpgC-TID_OFF;TID-IpgC_OFF;IpgC-TID_ON;TID-IpgC_ON
NC_024996.1	WP_010921663.1	IpaB	type III secretion system translocon subunit IpaB	574.77	180.06	544.55	127.7	9.4	12.14	0.73	0.55	IpgC-TID_OFF;TID-IpgC_OFF;IpgC-TID_ON;TID-IpgC_ON
NC_024996.1	WP_010921661.1	IpaD	type III secretion system needle tip complex protein IpaD	456.55	551.43	124.34	142.46	117.49	89.68	0.36	0.34	IpgC-TID_OFF;TID-IpgC_OFF;IpgC-TID_ON;TID-IpgC_ON
NZ_CP037923.1;NZ_CP037923.1	WP_000031783.1;WP_000031784.1	Tuf	elongation factor Tu	441.17	417.47	496.58	439.21	192.59	206.34	1.05	0.98	IpgC-TID_ON
NZ_CP037923.1	WP_000673561.1	CgtA	Obg family GTPase CgtA	439.12	448.89	456	471.3	316.59	306.35	1.07	1.09	IpgC-TID_ON;TID-IpgC_ON
NC_024996.1	WP_005063225.1	IpaA	T3SS effector invasin IpaA	303.29	303.38	60.05	63.27	214.16	46.37	0.91	0.96	IpgC-TID_OFF;TID-IpgC_OFF
NC_024996.1	WP_000868563.1	HP	hypothetical protein	219.76	251.81	51.4	51.41	173.32	24.91	1.63	1.42	IpgC-TID_OFF;TID-IpgC_OFF;IpgC-TID_ON;TID-IpgC_ON
NC_024996.1	WP_031192845.1	IcsB	type III secretion system effector IcsB	210.34	243.78	72.2	109.23	245.11	61.26	1.37	1.79	TID-IpgC_ON
NZ_CP037923.1	WP_000072067.1	GyrB	DNA topoisomerase (ATP-hydrolyzing) subunit B	198.56	256.11	199.63	288.57	244.29	204.24	1.2	1.35	TID-IpgC_ON
NZ_CP037923.1	WP_000018633.1	N/A	YdcY family protein	190.47	252.21	158.83	131.29	52.41	89.56	0.49	0.3	IpgC-TID_OFF;TID-IpgC_OFF
NC_024996.1	WP_010921606.1	OspD1	type 3 secretion system effector\anti-activator OspD1	117.1	116.73	8.42	11.53	82.24	9.78	0.61	0.83	IpgC-TID_OFF;TID-IpgC_OFF
NZ_CP037923.1	WP_000042632.1	LipA	lipoyl synthase	97.14	130.42	93.08	80.96	93.73	110.21	0.81	0.53	TID-IpgC_OFF
NZ_CP037923.1	WP_001295564.1	ErpA	iron-sulfur cluster insertion protein ErpA	79.26	57.98	52.12	33.86	32.54	61.65	0.35	0.31	IpgC-TID_OFF
NZ_CP037923.1	WP_000106759.1	Frc	formyl-CoA transferase	57.19	45.6	97.02	85.19	63.67	71.61	1.51	1.66	IpgC-TID_ON
NC_024996.1	WP_001162455.1	Spa32	type III secretion system needle length regulator Spa32	55.52	53.78	74.37	61.46	60.55	70.52	1.15	0.98	IpgC-TID_ON
NZ_CP037923.1	WP_000044868.1	BioD	dethiobiotin synthase	45.62	25.33	28.54	22.1	20.38	16.53	0.77	1.08	IpgC-TID_OFF;IpgC-TID_ON
NC_024996.1	WP_000122616.1	SpaL	type III secretion system ATPase SpaL, also known as Spa47	45.07	34.14	65.98	47.23	35.82	40.9	1.28	1.21	IpgC-TID_ON
NZ_CP037923.1	WP_000130305.1	ClpX	ATP-dependent protease ATP-binding subunit ClpX	42.02	34.61	53.56	45.45	37.43	37.47	1.27	1.31	IpgC-TID_ON;TID-IpgC_ON
NC_024996.1	WP_010921667.1	IpgD	type III secretion system effector inositol phosphate phosphatase	41.62	40.93	15.21	14.89	30.39	14.56	0.76	0.76	IpgC-TID_OFF;TID-IpgC_OFF
NC_024996.1	WP_001195004.1	VirA	alpha-tubulin-specific protease	41.03	41.66	29.38	31.53	42.38	16.93	1.79	1.9	TID-IpgC_ON
NZ_CP037923.1	WP_000511025.1	PspA	phage shock protein PspA	35.56	37.32	108.05	66.68	48.16	55.17	2.65	1.56	IpgC-TID_ON
NZ_CP037923.1	WP_000246888.1	RpsB	30S ribosomal protein S2	34.98	36.14	44.24	36.8	30.17	33.79	1.13	0.91	IpgC-TID_ON
NZ_CP037923.1	WP_001293341.1	HslU	HslU--HslV peptidase ATPase subunit	34.93	12.24	44.06	12.63	14.91	18.37	1.02	0.84	IpgC-TID_OFF;IpgC-TID_ON
NC_024996.1	WP_000398259.1	MxiE	type III secretion system transcriptional activator MxiE	31.64	36.55	41.03	36.86	36.65	13.56	3.51	2.73	IpgC-TID_ON;TID-IpgC_ON
NC_024996.1	WP_010921598.1	OspF	type III secretion system effector phosphothreonine lyase	31.22	33.17	15.46	17.86	32.39	6.17	2.6	2.83	IpgC-TID_ON;TID-IpgC_ON
NC_024996.1	WP_001287353.1	MxiG	type III secretion system protein MxiG	30.6	29.51	34.23	29.43	36.46	30.71	1.33	1.18	IpgC-TID_ON
NZ_CP037923.1	WP_005050384.1	McbR	colanic acid\biofilm transcriptional regulator McbR	28.75	28.74	60.15	64.18	11.9	9.47	2.63	2.81	TID-IpgC_OFF;IpgC-TID_ON;TID-IpgC_ON
NZ_CP037923.1	WP_000951226.1	BioB	biotin synthase BioB	27.83	17.94	30.26	20.56	13.01	11.15	1.27	1.34	IpgC-TID_OFF;IpgC-TID_ON;TID-IpgC_ON
NZ_CP037923.1	WP_000003826.1	AceE	pyruvate dehydrogenase (acetyl-transferring), homodimeric type	25.4	20.6	31.73	29.21	25.52	25.2	1.27	1.44	IpgC-TID_ON
NC_024996.1	WP_000944309.1	Spa33	SctQ family type III secretion system ring protein Spa33	24.59	20.21	36.81	14.81	17.87	17.57	1.52	0.75	IpgC-TID_ON
NZ_CP037923.1	WP_001170667.1	ManA	mannose-6-phosphate isomerase	24.48	21.55	28.5	20.92	24.09	20.81	1.35	1.12	IpgC-TID_ON
NC_024996.1	WP_010921642.1	OspD3	type III secretion system effector OspD3	23.62	25.13	62.41	58.95	19.35	15.24	3.35	2.98	IpgC-TID_ON;TID-IpgC_ON
NZ_CP037923.1	WP_005105431.1	GapA	glyceraldehyde-3-phosphate dehydrogenase	19.38	20.99	26.87	23.98	18.42	16.95	1.51	1.24	IpgC-TID_ON
NC_024996.1	WP_005015412.1	N/A	type II toxin-antitoxin system RelB\DinJ family antitoxin	18.19	18.6	22.81	28.1	21.69	13.26	2.05	2.47	IpgC-TID_ON;TID-IpgC_ON
NZ_CP037923.1	WP_000069384.1	PpsA	phosphoenolpyruvate synthase	16.4	13.34	18.5	17.6	17.59	16.86	1.18	1.38	IpgC-TID_ON
NZ_CP037923.1	WP_000111269.1	Pgk	phosphoglycerate kinase	13.92	9.99	12.85	10.58	14.09	8.23	1.58	1.81	IpgC-TID_ON
NZ_CP037923.1	WP_001295467.1	PurC	phosphoribosylaminoimidazolesuccinocarboxamide synthase	13.11	9.75	21.11	18.02	7.08	9	1.27	1.46	IpgC-TID_ON;TID-IpgC_ON
NZ_CP037923.1	WP_001262169.1	KdgR	DNA-binding transcriptional regulator KdgR	12.06	12.73	12.29	16.11	12.07	10.01	1.23	1.53	TID-IpgC_ON
NC_024996.1	WP_010921592.1	PhoN2	PAP2 family phosphatase PhoN2	12.03	14.79	135.92	101.69	7.99	14.51	6.22	3.79	IpgC-TID_ON;TID-IpgC_ON
NZ_CP037923.1	WP_001296943.1	SlyA	transcriptional regulator SlyA	12.01	6.15	22.46	12.98	6.93	6.38	2.03	2.29	IpgC-TID_ON
NZ_CP037923.1	WP_000869029.1	YiaK	3-dehydro-L-gulonate 2-dehydrogenase	11.8	11.02	23.21	25.8	17.27	14.82	2.29	2.73	IpgC-TID_ON;TID-IpgC_ON
NC_024996.1	WP_000705601.1	OspG	type III secretion system effector protein kinase OspG	11.26	8.87	11.78	11.21	12.31	1	12.88	15.55	IpgC-TID_ON;TID-IpgC_ON
NZ_CP037923.1	WP_001276008.1	ZapA	cell division protein ZapA	10.16	13.88	23.91	19.04	12.43	15.46	1.89	1.1	IpgC-TID_ON
NC_024996.1	WP_010921643.1	OspC1	type 3 secretion system effector OspC1	9.68	11.36	31.4	40.53	6.88	0.96	23.21	25.52	IpgC-TID_ON;TID-IpgC_ON
NZ_CP037923.1	WP_000913396.1	MreB	rod shape-determining protein MreB	9.3	8.35	12.93	11.23	5.58	6.85	1.13	1.09	IpgC-TID_ON
NZ_CP037923.1	WP_001147439.1	ModE	molybdenum-dependent transcriptional regulator	8.84	11.77	13.94	21.53	7.15	7.2	1.57	1.82	TID-IpgC_ON
NZ_CP037923.1	WP_000785822.1	GltA	citrate synthase	8.83	5.78	11.34	6.83	4.12	2.74	1.93	1.77	IpgC-TID_ON
NC_024996.1	WP_010921719.1	CapU	putative hexosyltransferase CapU	7.94	5.92	11.44	9.78	1.73	1.28	1.94	2.23	IpgC-TID_OFF;IpgC-TID_ON;TID-IpgC_ON
NC_024996.1	WP_031942474.1	ShET2	ShET2\EspL2 family type III secretion system effector toxin	7.71	5.59	17.43	15.39	6.53	3.16	4.68	5.7	IpgC-TID_ON;TID-IpgC_ON
NZ_CP037923.1	WP_000734287.1	SpeD	adenosylmethionine decarboxylase	7.12	6.38	7.79	14	9.07	5	1.98	3.98	TID-IpgC_ON
NZ_CP037923.1	WP_000102485.1	LpdA	dihydrolipoyl dehydrogenase	6.56	2.55	9.41	7.52	1.53	1.66	1.32	2.71	IpgC-TID_OFF;IpgC-TID_ON;TID-IpgC_ON
NZ_CP037923.1	WP_001258679.1	AspS	aspartate--tRNA ligase	6.47	4.58	9.67	8.66	5.75	6.88	1.25	1.58	IpgC-TID_ON
NC_024996.1	WP_010921638.1	IpaH4.5	T3SS effector E3 ubiquitin-protein ligase IpaH4.5	6.3	11.62	17.16	16.14	1.69	1	4.59	2.34	TID-IpgC_OFF;TID-IpgC_ON
NZ_CP037923.1	WP_001005571.1	Ppc	phosphoenolpyruvate carboxylase	6.09	2.03	12.13	8.37	2.34	1.76	2.65	5.49	IpgC-TID_OFF;IpgC-TID_ON;TID-IpgC_ON
NZ_CP037923.1	WP_000776246.1	CysB	HTH-type transcriptional regulator CysB	5.28	2.44	7.47	6.95	4.17	1.5	3.94	7.94	IpgC-TID_ON
NZ_CP037923.1	WP_005105773.1	FucO	lactaldehyde reductase	5.18	2.4	10.77	4.6	2.41	3.3	1.52	1.4	IpgC-TID_ON
NZ_CP037923.1	WP_001138043.1	RpsG	30S ribosomal protein S7	4.92	5.82	18.11	25.57	9.19	6.27	5.4	6.44	IpgC-TID_ON;TID-IpgC_ON
NC_024996.1	WP_010921637.1	IpaH7.8	T3SS effector E3 ubiquitin-protein ligase IpaH7.8	4.57	11.98	11.56	13.72	1	1	2.53	1.15	TID-IpgC_OFF
NC_024996.1	WP_005116773.1	VirF	AraC family invasion system transcriptional regulator VirF	4.39	2.35	6.93	5.81	1.52	1.96	1.23	1.92	IpgC-TID_ON
NZ_CP037923.1	WP_000845131.1	AsnA	aspartate--ammonia ligase	4.29	2.86	6.13	3.82	1.35	1.72	1.12	1.05	IpgC-TID_ON
NZ_CP037923.1	WP_000462668.1	AspC	aspartate transaminase	4.12	2.86	5.65	4.61	2.34	2.35	1.37	1.61	IpgC-TID_ON
NC_024996.1	WP_001046939.1	OspB	type 3 secretion system effector OspB	3.67	2.78	34.23	26.86	1	1	9.33	9.68	IpgC-TID_ON;TID-IpgC_ON
NZ_CP037923.1	WP_001403387.1	IucA	NIS family aerobactin synthetase IucA	3.59	1.79	5	3.89	1.76	1.36	1.8	2.82	IpgC-TID_ON
NZ_CP037923.1	WP_000373026.1	GdhA	NADP-specific glutamate dehydrogenase	3.39	1.61	6.82	4.81	1.83	1.62	2.27	3.37	IpgC-TID_ON;TID-IpgC_ON
NZ_CP037923.1	WP_000195082.1	GcvP	aminomethyl-transferring glycine dehydrogenase	3.28	2.11	5.27	3.93	2.99	1.15	4.18	4.85	IpgC-TID_ON
NZ_CP037923.1	WP_001260712.1	ProS	proline--tRNA ligase	3.18	1.79	5.97	4.97	2.62	1.86	2.64	3.89	IpgC-TID_ON
NZ_CP037923.1	WP_000918363.1	DnaB	replicative DNA helicase	3.14	2.35	5.13	3.65	3.71	2.31	2.62	2.5	IpgC-TID_ON
NZ_CP037923.1	WP_005049371.1	YbhA	bifunctional pyridoxal phosphate\fructose-1,6-bisphosphate phosphatase	3.12	1.38	6.28	3.64	1.36	1.13	2.43	3.18	IpgC-TID_ON
NZ_CP037923.1;NZ_CP037923.1;NZ_CP037923.1;NZ_CP037923.1	WP_085947598.1;WP_085955971.1;WP_094096863.1;WP_136350407.1	HP (IS3-like)	IS3-like element IS3 family transposase	3.11	3.25	6.81	6.15	4.22	4.93	1.87	1.62	IpgC-TID_ON
NC_024996.1;NC_024996.1	WP_010921624.1;WP_031942484.1	IpaH2.5	T3SS effector E3 ubiquitin-protein ligase IpaH2.5	2.77	5	3.38	3.17	1.45	1.9	0.93	0.48	TID-IpgC_OFF;IpgC-TID_ON;TID-IpgC_ON
NZ_CP037923.1	WP_000334194.1	PurF	amidophosphoribosyltransferase	2.48	1.42	8.12	5.58	3.17	2.95	3.52	4.21	IpgC-TID_ON
NZ_CP037923.1	WP_000615492.1	N/A	site-specific integrase	1.73	1.35	5.12	3.83	1.82	1.51	3.55	3.41	IpgC-TID_ON
NZ_CP037923.1	WP_000891355.1	LapB	lipopolysaccharide assembly protein LapB	1.46	3.78	2.22	7.86	4.16	2.78	2.28	3.11	TID-IpgC_ON
NZ_CP037923.1	WP_000896498.1	AtpG	F0F1 ATP synthase subunit gamma	1.24	1.42	1.42	15.36	1.27	1.49	0.98	9.26	TID-IpgC_ON
NZ_CP037923.1	WP_000516533.1	HP	hypothetical protein	1	2.36	17.76	32.76	1	1	17.76	13.89	IpgC-TID_ON;TID-IpgC_ON
NZ_CP037923.1	WP_000936812.1	IpaH3	T3SS effector E3 ubiquitin-protein ligase IpaH3	1	1	1	1.57	1	1	1	1.57	TID-IpgC_ON

## Sheet: Key
Title: Fold change of proteins in the IpgC proxisome according to SAINT analyses
Key for column names
Genome_ID: NCBI reference number of the two main replicons in Shigella flexneri strain M90T used to mine the mass spectrometry data: chromosome (NZ_CP037923.1) and the invasion plasmid pWR100 (NC_024996.1)
Protein ID: NCBI reference number of the replicons and proteins of interest
Protein short protein name derived from gene name
Protein_Description: short description of the protein function
LFQ: label free quantification intensities
IpgC-TID: IpgC-TurboID fusion
TID-IpgC: TurboID-IpgC fusion
TID: free TurboID
OFF: the T3SS is in the off-state
ON: the T3SS is in the on-state
FoldChange: fold change of a given protein with a given TurboID fusion in the ON-state/OFF-state (cf. Materials and Methods)
SAINT_Detected_In: list of conditions in which SAINT found a protein was enriched (Figure 5A)
