# Supplementary material for: The promiscuous biotin ligase TurboID reveals the proxisome of the T3SS chaperone IpgC in Shigella flexneri
Source: mSphere. 2024 Oct 31;9(11):e00553-24. doi: 10.1128/msphere.00553-24 (PMC11580435; doi:10.1128/msphere.00553-24)
Supplement: Table S4 — Fold change of proteins found in the proxisome of MxiE according to SAINT analyses. [file msphere.00553-24-s0005.xlsx]

## Sheet: Table_S4
Genome_ID	Protein_ID	Protein	Protein_Description	LFQ_MxiE-TID_OFF	LFQ_TID-MxiE_OFF	LFQ_MxiE-TID_ON	LFQ_TID-MxiE_ON	LFQ_TID_OFF	LFQ_TID_ON	FoldChange_MxiE-TID	FoldChange_TID-MxiE	SAINT_Detected.in
NZ_CP037923.1	WP_000354622.1	AccB	acetyl-CoA carboxylase biotin carboxyl carrier protein	1586.22	2171.21	2012.49	2776.12	1117.57	1576.25	0.9	0.91	TID-MxiE_OFF;MxiE-TID_ON;TID-MxiE_ON
NC_024996.1	WP_010921662.1	IpaC	T3SS translocon subunit IpaC	965.26	886.76	131.21	155.38	1006.2	101.76	1.34	1.73	MxiE-TID_OFF;TID-MxiE_OFF
NC_024996.1	WP_000398259.1	MxiE	type III secretion system transcriptional activator MxiE	784.81	1196.66	777.53	1079.64	31.58	18.52	1.69	1.54	MxiE-TID_OFF;TID-MxiE_OFF;MxiE-TID_ON;TID-MxiE_ON
NZ_CP037923.1	WP_000654608.1	BirA	bifunctional biotin--[acetyl-CoA-carboxylase	688.5	841.93	741.08	978.41	520.29	573.63	0.98	1.05	MxiE-TID_ON;TID-MxiE_ON
NZ_CP037923.1	WP_000673561.1	CgtA	Obg family GTPase CgtA	571.28	566.2	530.32	556.82	426.88	511.93	0.77	0.82	MxiE-TID_OFF;TID-MxiE_OFF;MxiE-TID_ON
NZ_CP037923.1;NZ_CP037923.1	WP_000031783.1;WP_000031784.1	Tuf	elongation factor Tu	506.22	497.24	524.66	377.29	241.74	244.75	1.02	0.75	MxiE-TID_ON
NZ_CP037923.1	WP_000072067.1	GyrB	DNA topoisomerase (ATP-hydrolyzing) subunit B	228.97	275.45	256.02	251.91	230.02	281.42	0.91	0.75	MxiE-TID_OFF;TID-MxiE_OFF
NC_024996.1	WP_031192845.1	IcsB	type III secretion system effector IcsB	200.32	190.11	158.64	170.14	264.89	50.09	4.19	4.73	MxiE-TID_ON;TID-MxiE_ON
NZ_CP037923.1	WP_000358803.1	N/A	glutamate decarboxylase	184.33	61.02	172.65	26.45	316.33	366.98	0.81	0.37	MxiE-TID_OFF
NC_024996.1	WP_010921606.1	OspD1	type 3 secretion system effector\anti-activator OspD1	154.76	177.07	78.8	156.9	164.45	17.5	4.78	8.33	MxiE-TID_ON;TID-MxiE_ON
NZ_CP037923.1	WP_000106759.1	Frc	formyl-CoA transferase	143.86	78.86	171.99	22.82	56.92	92.55	0.74	0.18	MxiE-TID_OFF
NC_024996.1	WP_010921627.1	OspC2	type 3 secretion system effector OspC2	122.93	109.61	82.19	99.3	171.63	26.47	4.33	5.87	MxiE-TID_ON;TID-MxiE_ON
NZ_CP037923.1	WP_001293341.1	HslU	HslU--HslV peptidase ATPase subunit	116.67	36.94	119.11	37.72	14.16	15.29	0.95	0.95	MxiE-TID_OFF;MxiE-TID_ON
NC_024996.1	WP_010921674.1	MxiC	type III secretion system gatekeeper subunit MxiC	113.39	103.09	44.03	88.29	153.37	25.68	2.32	5.12	TID-MxiE_ON
NC_024996.1	WP_001166521.1	IpgB1	type III secretion effector IpgB1	93.27	99.03	46.27	84.41	173.89	22.48	3.84	6.59	TID-MxiE_ON
NZ_CP037923.1	WP_000516121.1	DnaK	molecular chaperone DnaK	65.73	81.35	73.11	93.38	36.03	43.48	0.92	0.95	TID-MxiE_OFF
NZ_CP037923.1	WP_001170667.1	ManA	mannose-6-phosphate isomerase	38.57	33.17	38.58	34.31	17.9	23.25	0.77	0.8	MxiE-TID_OFF
NC_024996.1	WP_001195004.1	VirA	alpha-tubulin-specific protease	34.25	79.9	31.45	145.42	39.76	10.69	3.41	6.77	TID-MxiE_ON
NC_024996.1	WP_010921657.1	OspC4	type 3 secretion system effector OspC4	29.76	28.19	21.13	31.55	35.43	10.68	2.36	3.71	MxiE-TID_ON;TID-MxiE_ON
NC_024996.1	WP_000389732.1	IpgE	type III secretion system chaperone IpgE	28.43	20.08	57.28	14.7	3.21	15.88	0.41	0.15	MxiE-TID_OFF;TID-MxiE_OFF
NZ_CP037923.1	WP_001295467.1	PurC	phosphoribosylaminoimidazolesuccinocarboxamide synthase	24.88	20.51	32.13	25.47	7.8	13.36	0.75	0.72	MxiE-TID_OFF;MxiE-TID_ON
NZ_CP037923.1	WP_000951226.1	BioB	biotin synthase BioB	24.28	17.7	23.6	17.45	10.87	10.48	1.01	1.02	MxiE-TID_OFF
NC_024996.1	WP_010921598.1	N/A	type III secretion system effector phosphothreonine lyase	19.79	36.47	16.97	72.16	38.14	5.53	5.92	13.65	TID-MxiE_ON
NC_024996.1	WP_010921642.1	OspD3	type III secretion system effector OspD3	19.56	87.47	31.81	125.93	21.26	14.5	2.38	2.11	TID-MxiE_OFF;TID-MxiE_ON
NC_024996.1	WP_000705601.1	OspG	type III secretion system effector protein kinase OspG	18.47	41.36	17.16	83.22	6.18	0.23	25.18	54.55	TID-MxiE_OFF;TID-MxiE_ON
NZ_CP037923.1	WP_000083082.1	HybC	hydrogenase 2 large subunit	16.47	14.64	19.41	11.52	8.57	11.72	0.86	0.57	MxiE-TID_OFF
NZ_CP037923.1	WP_005105496.1	FdnG	formate dehydrogenase-N subunit alpha	16.35	19.78	17.98	22.51	8.33	11.63	0.79	0.81	TID-MxiE_OFF
NZ_CP037923.1	WP_000334194.1	PurF	amidophosphoribosyltransferase	12.57	11.16	16.56	11.6	1.67	5.76	0.38	0.3	MxiE-TID_OFF;TID-MxiE_OFF
NZ_CP037923.1	WP_000247878.1	NuoC	NADH-quinone oxidoreductase subunit C\D	12.38	8.26	11.72	9.67	1.81	2.49	0.69	0.85	MxiE-TID_OFF;TID-MxiE_OFF;MxiE-TID_ON
NZ_CP037923.1	WP_000193827.1	PepN	aminopeptidase N	12.33	11.83	13.66	11.92	5.34	5.83	1.01	0.92	MxiE-TID_ON
NZ_CP037923.1	WP_005105773.1	FucO	lactaldehyde reductase	11.86	6.29	9.23	2.36	1.93	4.54	0.33	0.16	MxiE-TID_OFF
NZ_CP037923.1	WP_000671585.1	Gsk	inosine\guanosine kinase	11.68	8.17	12.66	5.69	1.12	1.5	0.81	0.52	MxiE-TID_OFF;TID-MxiE_OFF;MxiE-TID_ON
NZ_CP037923.1	WP_000908550.1	N/A	N-acetyltransferase	11.22	9.54	13.16	6.29	1	1.39	0.85	0.48	MxiE-TID_ON
NZ_CP037923.1	WP_001005571.1	Ppc	phosphoenolpyruvate carboxylase	11.22	11.15	13.35	11.92	3.21	4.21	0.91	0.82	MxiE-TID_OFF;TID-MxiE_OFF
NC_024996.1	WP_010921592.1	PhoN2	PAP2 family phosphatase PhoN2	9.96	119.75	51.71	115.25	8.45	19.78	2.22	0.41	TID-MxiE_OFF;TID-MxiE_ON
NZ_CP037923.1	WP_000816471.1	DeoB	phosphopentomutase	8.17	6.19	11.17	6.17	1.34	3.85	0.48	0.35	MxiE-TID_OFF
NC_024996.1	WP_010921643.1	OspC1	type 3 secretion system effector OspC1	6.91	76.14	21.23	285.74	5.91	2.58	7.04	8.6	TID-MxiE_OFF;TID-MxiE_ON
NC_024996.1	WP_001046939.1	OspB	type 3 secretion system effector OspB	6.35	47.86	21.82	83.19	1.46	1.47	3.39	1.72	TID-MxiE_OFF;MxiE-TID_ON;TID-MxiE_ON
NZ_CP037923.1	WP_005053889.1	Orn	oligoribonuclease	5.22	4.92	7.45	4.16	1.13	1.78	0.91	0.54	MxiE-TID_ON
NZ_CP037923.1	WP_001143225.1	N/A	YjjI family glycine radical enzyme	5.11	2.94	5.82	1.48	2.29	1.79	1.45	0.64	MxiE-TID_ON
NZ_CP037923.1	WP_000074527.1	AlaA	alanine transaminase AlaA	4.99	3.42	6.62	2.92	1.22	1.28	1.27	0.82	MxiE-TID_ON
NZ_CP037923.1	WP_000081894.1	MalP	maltodextrin phosphorylase	4.72	2.72	7.49	2.72	1.17	2.32	0.8	0.51	MxiE-TID_OFF
NZ_CP037923.1	EKN05	N/A	glycosyltransferase family 2 protein	4.42	4.7	5.42	2.38	1.51	3.42	0.54	0.22	MxiE-TID_OFF
NZ_CP037923.1	WP_000480243.1	N/A	metal-dependent hydrolase	4.32	1.75	5.72	2.17	1.62	1.28	1.67	1.57	MxiE-TID_ON
NC_024996.1;NC_024996.1	WP_010921624.1;WP_031942484.1	IpaH2.5	T3SS effector E3 ubiquitin-protein ligase IpaH2.5	4.26	1	1.88	1	3.24	1.11	1.29	2.91	MxiE-TID_ON
NC_024996.1	WP_010921637.1	IpaH7.8	T3SS effector E3 ubiquitin-protein ligase IpaH7.8	4.23	48.54	11.83	112.53	1.33	1	3.7	3.07	TID-MxiE_OFF;TID-MxiE_ON
NZ_CP037923.1	WP_000940533.1	EpmB	EF-P beta-lysylation protein EpmB	4.12	3.38	6.11	2.13	1.42	1.84	1.14	0.49	MxiE-TID_OFF
NZ_CP037923.1	WP_000691382.1	TrkA	Trk system potassium transporter TrkA	4.12	2.21	4.79	2.2	1	1.47	0.79	0.67	MxiE-TID_ON
NZ_CP037923.1	WP_001288850.1	MukF	chromosome partition protein MukF	3.99	7.7	5.68	9.14	1.73	2.63	0.93	0.78	TID-MxiE_OFF
NZ_CP037923.1	EKN05	GlsB	glutaminase B	3.95	3.4	3.87	2.17	1.46	1.97	0.72	0.47	MxiE-TID_OFF
NC_024996.1	WP_010921638.1	IpaH4.5	T3SS effector E3 ubiquitin-protein ligase IpaH4.5	3.95	27.15	11.69	47.54	2.14	1	6.33	3.75	TID-MxiE_OFF;TID-MxiE_ON
NZ_CP037923.1	WP_000349881.1	CysG	siroheme synthase CysG	3.94	3.17	7.4	2.58	1.5	7.17	0.39	0.17	MxiE-TID_OFF
NZ_CP037923.1	WP_005103892.1	RsmB	16S rRNA (cytosine(967)-C(5))-methyltransferase RsmB	3.88	3.42	4.13	2.84	1.59	1.66	1.02	0.79	MxiE-TID_OFF
NZ_CP037923.1	WP_000593267.1	GshB	glutathione synthase	3.82	2.47	4.22	1.72	1.26	1.76	0.79	0.5	MxiE-TID_OFF
NZ_CP037923.1	WP_000071149.1	GlmM	phosphoglucosamine mutase	3.81	3.31	3.66	3.18	1	1.25	0.77	0.77	MxiE-TID_ON
NZ_CP037923.1	EKN05	SpeC	ornithine decarboxylase	3.63	2.82	5.48	2.12	1.14	1.93	0.89	0.45	MxiE-TID_OFF;MxiE-TID_ON
NZ_CP037923.1	WP_000993449.1	GlgP	glycogen phosphorylase	3.45	1.87	3.51	1.22	1.18	1.98	0.61	0.39	MxiE-TID_OFF
NZ_CP037923.1	WP_000132548.1	SbcB	exodeoxyribonuclease I	3.41	3.35	2.75	3.21	1.7	1.42	0.97	1.15	TID-MxiE_ON
NZ_CP037923.1	WP_000801164.1	N/A	NEL-type E3 ubiquitin ligase domain-containing protein	1.99	17.81	5.13	31.11	1	1	2.58	1.75	TID-MxiE_OFF;TID-MxiE_ON
NC_024996.1	WP_000957716.1	OspE1	type 3 secretion system effector OspE1	1.92	13.31	3.96	34.24	2.27	1	4.68	5.83	TID-MxiE_OFF;TID-MxiE_ON
NZ_CP037923.1	WP_001036964.1	MglB	galactose\glucose ABC transporter substrate-binding protein MglB	1.52	1.66	1.47	4.62	1.31	1.44	0.88	2.53	TID-MxiE_ON
NZ_CP037923.1	WP_011110560.1	N/A	IpaH family type III secretion system E3 ubiquitin--protein ligase	1.51	13.62	5	25.51	1	1	3.31	1.87	TID-MxiE_OFF;TID-MxiE_ON
NZ_CP037923.1	WP_000516533.1	IcaR	Invasion Chromosomal Antigen with homology with a transcription regulator	1.49	18.92	6.97	53.35	1	1.11	4.21	2.54	TID-MxiE_OFF;TID-MxiE_ON
NC_024996.1	WP_031942484.1	IpaH1.4	T3SS effector E3 ubiquitin-protein ligase IpaH1.4	1	28.15	4.55	64.74	1	1	4.55	2.3	TID-MxiE_OFF;TID-MxiE_ON
NZ_CP037923.1	WP_000936812.1	IpaH3	T3SS effector E3 ubiquitin-protein ligase IpaH3	1	1.96	1	7.11	1	1	1	3.62	TID-MxiE_OFF;TID-MxiE_ON
NC_024996.1	WP_031942481.1	IpaH9.8	T3SS effector E3 ubiquitin-protein ligase IpaH9.8	1	6.55	1.94	17.35	1	1	1.94	2.65	TID-MxiE_OFF;TID-MxiE_ON
NZ_CP037923.1	WP_000938097.1	N/A	T3SS effector E3 ubiquitin-protein ligase IpaH2	1	17.25	1.97	35.95	1.17	1	2.31	2.44	TID-MxiE_OFF;TID-MxiE_ON
NZ_CP037923.1;NZ_CP037923.1	WP_134800566.1;WP_134800566.1	N/A	NEL-type E3 ubiquitin ligase domain-containing protein	1	6.66	1.42	14.35	1	1	1.42	2.16	TID-MxiE_OFF;TID-MxiE_ON
NZ_CP037923.1	EKN05	N/A	DUF4376 domain-containing protein	1	1	1	3.89	1	1	1	3.89	TID-MxiE_ON

## Sheet: Key
Title: Fold change of proteins in the MxiE proxisome according to SAINT analyses
Key for column names
Genome_ID: NCBI reference number of the two main replicons in Shigella flexneri strain M90T used to mine the mass spectrometry data: chromosome (NZ_CP037923.1) and the invasion plasmid pWR100 (NC_024996.1)
Protein ID: NCBI reference number of the replicons and proteins of interest
Protein short protein name derived from gene name
Protein_Description: short description of the protein function
LFQ: label free quantification intensities
MxiE-TID: IpgC-TurboID fusion
TID-MxiE: TurboID-IpgC fusion
TID: free TurboID
OFF: the T3SS is in the off-state
ON: the T3SS is in the on-state
FoldChange: fold change of a given protein with a given TurboID fusion in the ON-state/OFF-state (cf. Materials and Methods)
SAINT_Detected_In: list of conditions in which SAINT found a protein was enriched (Figure 5B)
